# Supplementary material for: A 1,681-locus consensus genetic map of cultivated cucumber including 67 NB-LRR resistance gene homolog and ten gene loci
Source: BMC Plant Biol. 2013 Mar 25;13:53. doi: 10.1186/1471-2229-13-53 (PMC3626583; doi:10.1186/1471-2229-13-53)
Supplement: Additional file 2 — Including seven supplemental MS Excel tables (Table S1 to Table S7). Table S1. Information of 70 NB-containing RGH sequences in the Gy14 cucumber draft genome. Left and right markers are the closest flanking markers for each RGH. Map location indicates their positions on the high-density cucumber linkage map developed in the present study (Figure 2). Gy14V1.0 is the Gy14 draft genome assembly Version 1.0 [27]. Corresponding cucumber 9930 CDS data are from Li et al. (2011) [26]. Table S2. Expressed sequence tag (EST) representation of RGHs based on BLAST search of Gy14 leaf and root transcriptome assembly (//cucumber.vcru.wisc.edu/, Weng et al. unpublished data) and 9930 V2.0 transcript assembly derived from 10 tissues [26]. Table S3. BLAST alignment of cucumber RGH sequences and the melon draft genome showing sequence homology and syntenic blocks of RGH loci in the two genomes. Melon draft genome assembly and RGH annotation are from Garcia-Mas et al. (2012) [56]. Chr = chromosome. The melon scaffold positions of annotated RHG are approximations. Table S4. Information of 783 cucumber and melon markers placed on the high-resolution cultivated cucumber genetic map. Marker loci are arranged by increasing order of map locations in each linkage group (LG). The physical location of each marker in the new Gy14 draft genome assembly (Gy14_V1.0) [27], and the Gy14 scaffolds are also shown. The Gy14 V1.0 or Gy14 scaffold position is the first nucleotide-binding site of the left primer of each marker. Table S5. Markers with discrepancies in chromosomal locations between the Gy14 × 9930 F2 (CSS-F2) (Table S4), and the Gy14 × PI 183967 RIL (CSH-RIL) [42] or the 9110Gt × 9930 RIL (CSS-RIL) [45] maps. Table S6. Spearman’s rank of correlation (r) of marker orders among the three component maps and the final integrated map. Table S7. Information of 1,681 cucumber and melon markers on the consensus cucumber genetic map. Marker loci were arranged by increasing order of map locations in [file 1471-2229-13-53-S2.xlsx]

## Sheet: Table S1
Table S1. Information of 70 NB-containing RGH sequences in the Gy14 cucumber draft genome. Left and right markers are the closest flanking markers for each RGH. Map location indicates their locations on the
high-density cucumber linkage map developed herein (Figure 2). Gy14V1.0 is the Gy14 draft genome assembly Version 1.0 [27]. Corresponding cucumber 9930 CDS data (version 2.0) are from Li et al. (2011) [26]
#	Gy14 CDS	Protein domains	Gy14 CDS length (bp)	Left marker	Right marker a	Chr	Map location (cM)	Gy14-scaffold	Gy14-sca-L	Gy14-sca-R	Gy14V1.0-L	Gy14V.0-R	9930 CDS V2.0	Use for phylogenetic analysis
1	Cucsa.326910	CC-NB	2337	RGA-UWSNP0005	SNP within RGH	Chr1	32.7	scaffold03139	30512	33443	NO HIT		Csa1P201260	yes
2	Cucsa.249360	NB-LRR	1473	SSR15755	RGA-UW085114	Chr1	33.7	scaffold02209	98857	102609	12802899	12799147	no hit	yes
3	Cucsa.292710	TIR-NB-LRR	3420	UW062539	RGA-UW085428	Chr1	37.3	scaffold02779	297300	302909	8883773	8889382	Csa1P334920	yes
4	Cucsa.163670	CC-NB-LRR	3249	RGA-UW084651	InDel within RGH	Chr1	65.6	scaffold01146	108304	111984	20145452	20137276	Csa1P572370	yes
5	Cucsa.132370	NB-LRR	3081	RGA-UW084629	InDel within RGH	Chr2	3	scaffold01037	338380	342640	3038610	3034256	Csa2P008000	yes
6	Cucsa.133510	CC-NB-LRR	2442	RGA-UW084812	UW083993	Chr2	4.4	scaffold01037	1191854	1195657	3876282	3880082	Csa2P012670	yes
7	Cucsa.091880	CC-NB-LRR	4905	RGA-UWSTS0115	InDel within RGH	Chr2	5.6	scaffold00894	2757452	2765995	4111181	4103258	Csa2P014830	yes
8	Cucsa.091840	TIR-NB-LRR	2310	RGA-UWSTS0115	RGA-UWSNP0114	Chr2	5.6	scaffold00894	2725142	2728840	4145330	4141642	Csa2P020870	yes
9	Cucsa.091820	TIR-NB-LRR	3236	RGA-UWSTS0115	RGA-UWSNP0114	Chr2	5.6	scaffold00894	2711711	2717029	4158605	4153328	Csa2P020890	yes
10	Cucsa.091780	TIR-NB-LRR	3465	RGA-UWSTS0115	RGA-UWSNP0114	Chr2	5.6	scaffold00894	2691930	2686689	4178460	4183704	Csa2P020940	yes
11	Cucsa.091710	TIR-NB-LRR	2529	RGA-UWSTS0115	RGA-UWSNP0114	Chr2	5.6	scaffold00894	2639023	2642615	4230258	4226722	Csa2P021510	yes
12	Cucsa.091690	TIR-NB-LRR	2976	RGA-UWSTS0115	RGA-UWSNP0114	Chr2	5.6	scaffold00894	2631387	2635690	4237565	4233281	Csa2P021520	yes
13	Cucsa.091680	TIR-NB-LRR	2820	RGA-UWSTS0115	RGA-UWSNP0114	Chr2	5.6	scaffold00894	2623554	2628229	4245251	4240737	Csa2P021540	yes
14	Cucsa.091460	TIR-NB	1935	RGA-UWSNP0114	SNP within RGH	Chr2	6.8	scaffold00894	2469013	2470114	4397483	4395431	Csa2P022790	yes
15	Cucsa.091530	TIR-NB	1218	RGA-UW084638	InDel within RGH	Chr2	7.4	scaffold00894	2518599	2520940	4345832	4348176	Csa2P021720	no
16	Cucsa.091470	TIR-NB-LRR	3813	RGA-UW084638	UW084398	Chr2	7.4	scaffold00894	2477212	2482444	4388671	4383439	Csa2P022270	yes
17	Cucsa.089350	TIR-NB-LRR	2925	RGA-UW084797	RGA-UW084796	Chr2	14.1	scaffold00894	707017	711248	6158866	6154635	Csa2P059700	yes
18	Cucsa.155730	NB-LRR	2304	RGA-UWSNP0041	SNP within RGH	Chr2	12.8	scaffold01138	4382	7937	NO HIT		Csa2P074250	yes
19	Cucsa.178620	CC-NB-LRR	3195	RGA-UW084632	InDel within RGH	Chr2	14.5	scaffold01227	948023	952200	7497615	7501792	Csa2P074130	yes
20	Cucsa.178360	NB-LRR	3855	UW085088	RGA-UW084643	Chr2	15.6	scaffold01227	538815	544742	7905073	7911000	Csa2P075440	yes
21	Cucsa.178450	TIR-NB-LRR	2667	RGA-UW084643	InDel within RGH	Chr2	16.5	scaffold01227	682274	678883	7767541	7770932	Csa2P075330	yes
22	Cucsa.088220	CC-NB-LRR	3939	RGA-UW084625	InDel within RGH	Chr2	82.7	scaffold00888	603579	608392	21423998	21419185	Csa2P403680	yes
23	Cucsa.017450	NB-LRR	1686	SSR16462	RGA-UW084624	Chr2	101.1	scaffold00245	167919	170218	23367276	23365307	Csa2P432820	no
24	Cucsa.017460	CC-NB-LRR	2636	SSR16462	RGA-UW084624	Chr2	101.1	scaffold00245	178168	181024	23374730	23377585	Csa2P433340	yes
25	Cucsa.017490	CC-NB-LRR	3546	RGA-UW084624	InDel within RGH	Chr2	103.6	scaffold00245	248821	244344	23445383	23440906	Csa2P433370	yes
26	Cucsa.017500	NB-LRR	1905	RGA-UW084624	UW085314	Chr2	103.6	scaffold00245	274771	277370	23473932	23471333	Csa2P433400	no
27	Cucsa.189390	CC-NB-LRR	2637	not mapped	none	Chr2	n/a	scaffold01305	125665	128481	NO HIT		Csa2P096930	yes
28	Cucsa.318890	NB-LRR	2337	not mapped	none	Chr2	n/a	scaffold03076	363235	365823	NO HIT		Csa2P435460	yes
29	Cucsa.041670	TIR-NB	2955	UW083884	UW085243	Chr3	6.8	scaffold00540	241766	244720	3070291	3073245	Csa3P044470	no
30	Cucsa.251930	NB-LRR	3489	RGA-UW084634	InDel within RGH	Chr3	40.9	scaffold02229	992857	996465	11640106	11636498	Csa3P172400	yes
31	Cucsa.252030	NB-LRR	1239	RGA-UW084634	SSR04922	Chr3	41.6	scaffold02229	1052499	1047941	11580464	11585022	Csa3P171800	no
32	Cucsa.248810	CC-NB-LRR	3069	SSR18428	RGA-UW084832	Chr3	74.4	scaffold02208	3187	6647	25386504	25383044	Csa3P684170	yes
33	Cucsa.337180	NB-LRR	2268	UW085098	RGA-UW084839	Chr3	89.9	scaffold03356	311438	313849	31085408	31082997	Csa3P814390	yes
34	Cucsa.337190	CC-NB-LRR	2382	UW085098	RGA-UW084839	Chr3	89.9	scaffold03356	319368	321790	31093349	31090927	Csa3P814400	yes
35	Cucsa.337200	CC-NB-LRR	2679	UW085098	RGA-UW084839	Chr3	89.9	scaffold03356	327007	329685	31101244	31098566	Csa3P815400	No
36	Cucsa.338100	CC-NB-LRR	3141	RGA-UWSNP0010	SNP within RGH	Chr3	95.8	scaffold03356	1092371	1089231	32697940	32694800	Csa3P822360	yes
37	Cucsa.338190	CC-NB-LRR	2853	RGA-UWSNP0010	RGA-UW084840	Chr3	95.8	scaffold03356	1170715	1173567	31942274	31945126	Csa3P822460	yes
38	Cucsa.338650	TIR-NB-LRR	3408	RGA-UWSNP0010	RGA-UW084840	Chr3	95.8	scaffold03356	1447391	1451546	32223105	32218950	Csa3P824920	yes
39	Cucsa.338660	TIR-NB	1476	RGA-UWSNP0010	RGA-UW084840	Chr3	95.8	scaffold03356	1456292	1454581	32227851	32226140	Csa3P824940	yes
40	Cucsa.094560	CC-NB-LRR	2529	SSR21062	UWSNP0006	Chr4	10.3	scaffold00919	751976	748784	2165088	2168280	Csa4P016460	yes
41	Cucsa.094580	CC-NB-LRR	2310	SSR21062	UWSNP0006	Chr4	10.3	scaffold00919	756213	759134	2157930	2160851	Csa4P016430	yes
42	Cucsa.094650	CC-NB-LRR	3093	UWSNP0006	SNP within RGH	Chr4	10.9	scaffold00919	788773	792232	2124832	2128291	Csa4P016360	yes
43	Cucsa.094660	NB-LRR	3032	SSR21062	UWSNP0006	Chr4	10.3	scaffold00919	794138	792685	2122926	2119799	Csa4P015850	yes
44	Cucsa.094670	NB-LRR	3216	SSR21062	UWSNP0006	Chr4	10.3	scaffold00919	798330	802264	2114800	2118734	Csa4P015840	yes
45	Cucsa.123410	CC-NB-LRR	2466	TJ227	SSR17406	Chr4	100.6	scaffold01000	639734	636586	20602287	20599139	Csa4P638480	yes
46	Cucsa.303290	TIR-NB-LRR	2535	RGA-UWSNP0115	SSR01243	Chr5	7.2	scaffold02951	1253173	1255802	1632963	1630334	Csa5P152980	no
47	Cucsa.368510	NB-LRR	1814	SSR01691	RGA-UW085118	Chr5	27.2	scaffold03639	204909	207319	5887309	5884899	Csa5P207920	no
48	Cucsa.277260	NB-LRR	3165	RGA-UWSNP0009	SNP within RGH	Chr5	36.8	scaffold02601	476477	479878	8906269	8909380	Csa5P266890	yes
49	Cucsa.275630	TIR-NB-LRR	2847	RGA-UWSNP0049	SNP within RGH	Chr5	72.2	scaffold02581	559152	564146	16925291	16920332	Csa5P494390	yes
50	Cucsa.237560	TIR-NB-LRR	3030	SSR02895	RGA-UWSNP0007	Chr5	105.7	scaffold02023	394327	398038	26928804	26925093	Csa5P647510	yes
51	Cucsa.237540	TIR-NB-LRR	3336	SSR02895	RGA-UWSNP0007	Chr5	105.7	scaffold02023	390606	383258	26932520	26939844	Csa5P647530	yes
52	Cucsa.237530	NB	753	SSR02895	RGA-UWSNP0007	Chr5	105.7	scaffold02023	380894	381646	26942172	26941419	Csa5P647550*	yes
53	Cucsa.237500	TIR-NB-LRR	2004	RGA-UWSNP0007	SNP within RGH	Chr5	106.2	scaffold02023	372081	368386	26949954	26953663	Csa5P647580	no
54	Cucsa.237480	NB	684	RGA-UW084820	RGA-UWSNP0007	Chr5	106.2	scaffold02023	362135	362855	26959589	26958869	Csa5P647590*	yes
55	Cucsa.237520	NB-LRR	2327	SSR02895	RGA-UWSNP0007	Chr5	105.7	scaffold02023	379516	376163	26946188	26942835	Csa5P647550*	yes
56	Cucsa.237470	NB	364	RGA-UW084820	RGA-UWSNP0007	Chr5	106.2	scaffold02023	358060	358423	26963071	26962708	Csa5P647590*	no
57	Cucsa.237450	TIR-NB	945	RGA-UW084820	RGA-UWSNP0007	Chr5	106.2	scaffold02023	352578	350378	26968531	26970731	Csa5P647620*	no
58	Cucsa.237440	TIR-NB-LRR	1884	RGA-UW084820	RGA-UWSNP0007	Chr5	106.2	scaffold02023	344514	347027	26974294	26976339	Csa5P647620*	yes
59	Cucsa.237410	TIR-NB-LRR	1893	RGA-UW084820	RGA-UWSNP0007	Chr5	106.2	scaffold02023	329742	331958	26989420	26987285	Csa5P648130	yes
60	Cucsa.237390	TIR-NB-LRR	2997	RGA-UW084821	RGA-UWSNP0007	Chr5	106.2	scaffold02023	317050	321778	26996550	27001219	Csa5P648650	yes
61	Cucsa.237070	CC-NB-LRR	2610	UW084175	RGA-UW084820	Chr5	106.2	scaffold02023	110043	113449	27206516	27203110	no hit	yes
62	Cucsa.102240	NB-LRR	2457	UW020559	RGA-UW084801	Chr6	76.2	scaffold00927	1284381	1287285	24518306	24521210	Csa6P490170	yes
63	Cucsa.328080	CC-NB-LRR	3171	not mapped	none	Chr6	n/a	scaffold03159	381528	384782	17850301	17847047	Csa6P375730	yes
64	Cucsa.239860	CC-NB-LRR	4080	SSR00688	UW085246	Chr7	33.6	scaffold02046	739443	734563	8848459	8843578	Csa7P239020	yes
65	Cucsa.128020	NB-LRR	1713	UW028811	UW028775	Chr7	56.9	scaffold01024	149636	152604	16407872	16410840	Csa7P426530	no
66	Cucsa.128030	CC-NB-LRR	3189	UW028811	UW028775	Chr7	56.9	scaffold01024	159385	156164	16401399	16404620	Csa7P426520	yes
67	Cucsa.128100	CC-NB-LRR	3396	UW028811	UW028775	Chr7	56.9	scaffold01024	218667	222099	16337658	16334227	Csa7P425940.	yes
68	Cucsa.128110	CC-NB-LRR	3366	UW028811	UW028775	Chr7	56.9	scaffold01024	227086	230661	16329317	16325742	Csa7P425920	yes
69	Cucsa.128130	CC-NB-LRR	2703	UW028811	UW028775	Chr7	56.9	scaffold01024	233862	236910	16322541	16319492	Csa7P425890	yes
70	Cucsa.128140	CC-NB-LRR	2241	UW028811	UW028775	Chr7	56.9	scaffold01024	241598	244073	16315260	16312785	Csa7P420890	yes
a	The left marker is within the RGH sequence, no flanking marker was developed
*	One RGH in 9930 corresponded to two in the Gy14 genome

## Sheet: Table S2
Table S2.Expressed sequenced tag (EST) representation of RGHs based on BLAST search of Gy14 leaf and root
transcriptome EST reads and 9930 V2.0 transcripts derived from 10 tissues [26].
#	Gy14 CDS	# reads in Gy14 leaf	# reads in Gy14 root	9930 V2.0 Transcripts a
1	Cucsa.017450	0	4	++
2	Cucsa.017460	15	5	++
3	Cucsa.017490	0	1	++
4	Cucsa.017500	0	1	++
5	Cucsa.041670	9	10	++
6	Cucsa.088220	0	2	++
7	Cucsa.089350	0	14	++
8	Cucsa.091460	3	33	++
9	Cucsa.091470	22	46	++
10	Cucsa.091530	8	3	++
11	Cucsa.091680	2	8	++
12	Cucsa.091690	0	5	++
13	Cucsa.091710	0	13	++
14	Cucsa.091780	23	46	++
15	Cucsa.091820	15	9	++
16	Cucsa.091840	12	6	++
17	Cucsa.091880	4	15	++
18	Cucsa.094560	6	1	++
19	Cucsa.094580	4	0	++
20	Cucsa.094650	23	8	++
21	Cucsa.094660	no hit	no hit	++
22	Cucsa.094670	28	13	++
23	Cucsa.102240	56	20	++
24	Cucsa.123410	41	11	++
25	Cucsa.128020	0	3	+
26	Cucsa.128030	0	1	++
27	Cucsa.128100	53	24	++
28	Cucsa.128110	11	3	++
29	Cucsa.128130	10	3	++
30	Cucsa.128140	21	10	++
31	Cucsa.132370	5	0	++
32	Cucsa.133510	32	14	++
33	Cucsa.155730	0	18	++
34	Cucsa.163670	43	1	++
35	Cucsa.178360	10	1	++
36	Cucsa.178450	18	46	++
37	Cucsa.178620	0	6	++
38	Cucsa.189390	1	3	++
39	Cucsa.237070	3	10	+
40	Cucsa.237390	2	2	++
41	Cucsa.237410	0	4	++
42	Cucsa.237440	0	9	++
43	Cucsa.237450	0	9	+
44	Cucsa.237470	1	0	+
45	Cucsa.237480	6	8	++
46	Cucsa.237500	no hit	no hit	++
47	Cucsa.237520	0	1	+
48	Cucsa.237530	6	6	++
49	Cucsa.237540	33	5	++
50	Cucsa.237560	42	11	++
51	Cucsa.239860	4	8	++
52	Cucsa.248810	15	18	++
53	Cucsa.249360	1	14	++
54	Cucsa.251930	21	5	++
55	Cucsa.252030	39	19	++
56	Cucsa.275630	0	4	++
57	Cucsa.277260	no hit	no hit	++
58	Cucsa.292710	2	0	++
59	Cucsa.303290	20	23	++
60	Cucsa.318890	1	9	++
61	Cucsa.326910	no hit	no hit	++
62	Cucsa.328080	1	0	++
63	Cucsa.337180	23	16	++
64	Cucsa.337190	3	5	++
65	Cucsa.337200	17	9	++
66	Cucsa.338100	23	0	++
67	Cucsa.338190	10	3	+
68	Cucsa.338650	28	24	++
69	Cucsa.338660	34	0	++
70	Cucsa.368510	no hit	no hit	+
a	"++" indiates >95% sequence identity and >90% coverage; "+" indicates >85% sequence identity, >75% query sequence coverage; "-" indicates <75% coverage of query sequence in BLAST

## Sheet: Table S3
Table S3. BLAST alignment of cucumber RGH sequences and the melon draft genome showing RGH sequence homology and syntenic blocks of RGH loci in the two genomes. Melon data are
from garcia-Mas et al. (2011) [56]. Chr = chromosome. The melon scaffold positions of annotated RHG are approximations.
#	Gy14 CDS	Protein domains	Cucumber Chr	Map location (cM)	Gy14 scaffold	BLASTn E-value	Melon Chr	Melon_scaffold	Melon_scaffold-position	Annotation in melon genome	In syntenic region?	Melon CDS*	Notes
1	Cucsa.326910	CC-NB	Chr1	32.7	scaffold03139	no hit	no hit	no hit			n/a
2	Cucsa.249360	NB-LRR	Chr1	33.7	scaffold02209	E-180	V	CM3.5_scaffold00003	5967901		no
3	Cucsa.292710	TIR-NB-LRR	Chr1	37.3	scaffold02779	0	II	CM3.5_scaffold00012	6318207		yes	MELO3C010346T1	One copy in cucumber or melon genome
4	Cucsa.163670	CC-NB-LRR	Chr1	65.6	scaffold01146	0	II	CM3.5_scaffold00025	990677		yes
5	Cucsa.132370	NB-LRR	Chr2	3	scaffold01037	1e-45	V	CM3.5_scaffold00003	7507138		yes
6	Cucsa.133510	CC-NB-LRR	Chr2	4.4	scaffold01037	0	V	CM3.5_scaffold00003	6551814		yes
7	Cucsa.091880	CC-NB-LRR	Chr2	5.6	scaffold00894	0	V	CM3.5_scaffold00003	6233491		yes
8	Cucsa.091840	TIR-NB-LRR	Chr2	5.6	scaffold00894	0	V	CM3.5_scaffold00003	5806258	TIR-NB-LRR	yes	MELO3C004289T1	One copy in cucumber or melon genome
9	Cucsa.091820	TIR-NB-LRR	Chr2	5.6	scaffold00894	0	V	CM3.5_scaffold00003	6001413	TIR-NB-LRR	yes
10	Cucsa.091780	TIR-NB-LRR	Chr2	5.6	scaffold00894	0	V	CM3.5_scaffold00003	5977783	TIR	yes
11	Cucsa.091710	TIR-NB-LRR	Chr2	5.6	scaffold00894	0	V	CM3.5_scaffold00003	5886508	TIR-NB-LRR	yes
12	Cucsa.091690	TIR-NB-LRR	Chr2	5.6	scaffold00894	0	V	CM3.5_scaffold00003	5857739	TIR-NB	yes	MELO3C004292T1	One copy in cucumber or melon genome
13	Cucsa.091680	TIR-NB-LRR	Chr2	5.6	scaffold00894	0	V	CM3.5_scaffold00003	5783283	TIR-NB	yes
14	Cucsa.091460	TIR-NB	Chr2	6.8	scaffold00894	0	V	CM3.5_scaffold00003	5971494	NB-LRR	yes
15	Cucsa.091530	TIR-NB	Chr2	7.4	scaffold00894	E-150	V	CM3.5_scaffold00003	5998764	TIR-NB-LRR	yes
16	Cucsa.091470	TIR-NB-LRR	Chr2	7.4	scaffold00894	0	V	CM3.5_scaffold00003	5584130	TIR-NB-LRR	yes
17	Cucsa.155730	NB-LRR	Chr2	12.8	scaffold01138	0	V	CM3.5_scaffold00009	6914461		yes
18	Cucsa.089350	TIR-NB-LRR	Chr2	14.1	scaffold00894	0	V	CM3.5_scaffold00003	5840866	TIR-NB-LRR	yes
19	Cucsa.178620	CC-NB-LRR	Chr2	14.5	scaffold01227	0	I	CM3.5_scaffold00060	1428783		no
20	Cucsa.178360	NB-LRR	Chr2	15.6	scaffold01227	0	V	CM3.5_scaffold00009	6091572	TIR-NB-LRR	yes
21	Cucsa.178450	TIR-NB-LRR	Chr2	16.5	scaffold01227	0	V	CM3.5_scaffold00003	6048374	TIR-NB	yes
22	Cucsa.088220	CC-NB-LRR	Chr2	82.7	scaffold00888	0	V	CM3.5_scaffold00003	6330699		yes
23	Cucsa.017450	NB-LRR	Chr2	101.1	scaffold00245	E-158	unknown	CM3.5_scaffold00050/CM3.5_scaffold00070	231914/219676		n/a
24	Cucsa.017460	CC-NB-LRR	Chr2	101.1	scaffold00245	low alignment score	unknown	CM3.5_scaffold00070	187945		n/a
25	Cucsa.017490	CC-NB-LRR	Chr2	103.6	scaffold00245	0	unknown	CM3.5_scaffold00070	44979		n/a
26	Cucsa.017500	NB-LRR	Chr2	103.6	scaffold00245	no hit	no hit	no hit			n/a
27	Cucsa.189390	CC-NB-LRR	Chr2	not mapped	scaffold01305	0	V	CM3.5_scaffold00009	2259638		yes
28	Cucsa.318890	NB-LRR	Chr2	not mapped	scaffold03076	0	IX	CM3.5_scaffold00050/CM3.5_scaffold00070	230727/218526		no
29	Cucsa.041670	TIR-NB	Chr3	6.8	scaffold00540	0	VI	CM3.5_scaffold00021	3692127		yes
30	Cucsa.251930	NB-LRR	Chr3	40.9	scaffold02229	0	VI	CM3.5_scaffold00006	5903273		yes
31	Cucsa.252030	NB-LRR	Chr3	40.9	scaffold02229	E-141	VI	CM3.5_scaffold00006	5813152		yes
32	Cucsa.248810	CC-NB-LRR	Chr3	74.4	scaffold02208	0	IX	CM3.5_scaffold00050/CM3.5_scaffold00070	230100/217897		no
33	Cucsa.337180	NB-LRR	Chr3	89.9	scaffold03356	0	IV	CM3.5_scaffold00011	4204936	CC-NB-LRR	yes
34	Cucsa.337190	CC-NB-LRR	Chr3	89.9	scaffold03356	0	IV	CM3.5_scaffold00011	4212201	CC-NB-LRR	yes	MELO3C009694T1	One copy in cucumber or melon genome
35	Cucsa.337200	CC-NB-LRR	Chr3	89.9	scaffold03356	0	IV	CM3.5_scaffold00011	4217957	CC-NB-LRR	yes
36	Cucsa.338100	CC-NB-LRR	Chr3	95.8	scaffold03356	0	IV	CM3.5_scaffold00011	5098538		yes
37	Cucsa.338190	CC-NB-LRR	Chr3	95.8	scaffold03356	0	IV	CM3.5_scaffold00011	5213429		yes
38	Cucsa.338650	TIR-NB-LRR	Chr3	95.8	scaffold03356	0	IV	CM3.5_scaffold00011	5549955		yes
39	Cucsa.338660	TIR-NB	Chr3	95.8	scaffold03356	0	IV	CM3.5_scaffold00011	5551652		yes
40	Cucsa.094560	CC-NB-LRR	Chr4	10.3	scaffold00919	0	VII	CM3.5_scaffold00031	1532293		yes
41	Cucsa.094580	CC-NB-LRR	Chr4	10.3	scaffold00919	0	VII	CM3.5_scaffold00031	1532125	CC-NB-LRR	yes
42	Cucsa.094650	CC-NB-LRR	Chr4	10.9	scaffold00919	0	VII	CM3.5_scaffold00031	1567596	NB	yes
43	Cucsa.094660	NB-LRR	Chr4	10.3	scaffold00919	0	VII	CM3.5_scaffold00031	1569559	LRR	yes
44	Cucsa.094670	NB-LRR	Chr4	10.3	scaffold00919	0	VII	CM3.5_scaffold00031	1575821	CC-NB-LRR	yes
45	Cucsa.123410	CC-NB-LRR	Chr4	100.6	scaffold01000	0	VII	CM3.5_scaffold00029	1694352		yes
46	Cucsa.303290	TIR-NB-LRR	Chr5	7.2	scaffold02951	0	IX	CM3.5_scaffold00005	7028324		yes
47	Cucsa.368510	NB-LRR	Chr5	27.2	scaffold03639	8e-80	II	CM3.5_scaffold00012	6325902		no
48	Cucsa.277260	NB-LRR	Chr5	36.8	scaffold02601	4e-86	IV	CM3.5_scaffold00053	1163286		no
49	Cucsa.275630	TIR-NB-LRR	Chr5	72.2	scaffold02581	0	II	CM3.5_scaffold00012	6321229		no
50	Cucsa.237070	CC-NB-LRR	Chr5	106.2	scaffold02023	low alignment score	IX	CM3.5_scaffold00051	2102330		yes
51	Cucsa.237390	TIR-NB-LRR	Chr5	106.2	scaffold02023	0	IX	CM3.5_scaffold00051	1829667		yes
52	Cucsa.237410	TIR-NB-LRR	Chr5	106.2	scaffold02023	0	IX	CM3.5_scaffold00051	1810649		yes
53	Cucsa.237440	TIR-NB-LRR	Chr5	106.2	scaffold02023	0	IX	CM3.5_scaffold00051	1787075		yes
54	Cucsa.237450	TIR-NB	Chr5	106.2	scaffold02023	3e-99	IX	CM3.5_scaffold00051	1811928		yes
55	Cucsa.237470	NB	Chr5	106.2	scaffold02023	3e-94	IX	CM3.5_scaffold00051	1729801	TIR-NB-LRR	yes
56	Cucsa.237520	NB-LRR	Chr5	105.7	scaffold02023	0	IX	CM3.5_scaffold00051	1731687	TIR-NB-LRR	yes
57	Cucsa.237480	NB	Chr5	106.2	scaffold02023	E-144	IX	CM3.5_scaffold00051	1730246	TIR-NB	yes
58	Cucsa.237500	TIR-NB-LRR	Chr5	106.2	scaffold02023	0	IX	CM3.5_scaffold00051	1747152	TIR-NB-LRR	yes	MELO3C022146T1	One copy in cucumber or melon genome
59	Cucsa.237530	NB	Chr5	105.7	scaffold02023	0	IX	CM3.5_scaffold00051	1730246	TIR-NB-LRR	yes
60	Cucsa.237540	TIR-NB-LRR	Chr5	105.7	scaffold02023	0	IX	CM3.5_scaffold00051	1720790	TIR-NB-LRR	yes
61	Cucsa.237560	TIR-NB-LRR	Chr5	105.7	scaffold02023	0	IX	CM3.5_scaffold00051	1714681	TIR-NB-LRR	yes
62	Cucsa.102240	NB-LRR	Chr6	76.2	scaffold00927	0	VIII	CM3.5_scaffold00007	3480327		yes
63	Cucsa.328080	CC-NB-LRR	Chr6	not mapped	scaffold03159	0	II	CM3.5_scaffold00025	990646		no
64	Cucsa.239860	CC-NB-LRR	Chr7	33.6	scaffold02046	low alignment score	unknown	CM3.5_scaffold00070	44979		yes
65	Cucsa.128020	NB-LRR	Chr7	56.9	scaffold01024	low alignment score	I	CM3.5_scaffold00060	1543888	CC-NB-LRR	yes
66	Cucsa.128030	CC-NB-LRR	Chr7	56.9	scaffold01024	0	I	CM3.5_scaffold00060	1503571	CC-NB-LRR	yes
67	Cucsa.128100	CC-NB-LRR	Chr7	56.9	scaffold01024	0	I	CM3.5_scaffold00060	1526663	CC-NB-LRR	yes
68	Cucsa.128110	CC-NB-LRR	Chr7	56.9	scaffold01024	0	I	CM3.5_scaffold00060	1526663	CC-NB-LRR	yes
69	Cucsa.128130	CC-NB-LRR	Chr7	56.9	scaffold01024	0	I	CM3.5_scaffold00060	1544209	CC-NB-LRR	yes	MELO3C023579T1	One copy in cucumber or melon genome
70	Cucsa.128140	CC-NB-LRR	Chr7	56.9	scaffold01024	0	I	CM3.5_scaffold00060	1550981	CC-NB-LRR	yes
*	Six melon RGH sequences were BLASTed against both melon and cucumber genomes to see if there is any paralog sequences.

## Sheet: Table S4
Table S4. Information of 783 cucumber and melon markers placed on the high-resolution cultivated cucumber genetic map. Marker loci are arranged by
increasing order of map locations in each linkage group (LG). The physical location of each marker in the new Gy14 draft genome assembly (Gy14_V1.0) [27],
and the Gy14 scaffolds are also shown. The Gy14 V1.0 or Gy14 scaffold position is the first nucleotide-binding site of the left primer of each marker.
#	Loci a	LG	cM	Gy14_V1.0_pos	Gy14 scaffold	Gy14_L_pos	Left	Right
1	UW085385	Chr1	0	171432	scaffold01141	303931	TTCGCTAGCTTGTCGTTTGA	GCATTTTGCAATTTGCGATT
2	UW085383	Chr1	0.036	304334	scaffold01141	171188	ATTAATGGTATGATATTGTCCACGTA	TAGCACATATTCAATAATACACAACAA
3	UW085384	Chr1	0.403	228825	scaffold01141	228823	CCGAACAAATATATGATTTTCTTTTTA	TACAAATCCGATCATTTGGTAAT
4	UW044593	Chr1	2.671	708640	scaffold01357	238613	ACAGTCCCCCAATGATTCAA	AAAAGTAGGTCATCGAAACATGA
5	CS_EST330	Chr1	3.275	1097157	scaffold01357	630374	TCGAAATCCACCTCTTCGTT	ATGGTGCCATCAGGAAAGAC
6	SSR13109	Chr1	3.469	1319904	scaffold01357	853121	TTTTTCTCCTCGTAAACACATTT	CGTCTTTTCTACTCTTTGGGGA
7	CS_EST259	Chr1	3.774	no hit	no hit		TTGGGGTTCATAGTGCAACA	CAACACACACTCCAAAAACATACTC
8	SSR15108	Chr1	3.802	1491872	scaffold01357	1025089	CCGAAGATTTTAATGGGAGGA	CAGCCGAGACAATCAAACAA
9	UW044712	Chr1	4.251	1026109	scaffold01357	557873	TTGTGATTCTTAATGTTATTTTGTCCA	GGGTGATCACTAACCCCAAA
10	UW044613	Chr1	4.259	743904	scaffold01357	274558	GGCATTCGCATCTTTTATCC	CCAGAATCATTCACATGGCA
11	SSR20705	Chr1	4.779	2144989	scaffold01357	1678206	CCTTTCCTTACCCATCCCAT	ACCCATTTGAATCAGCTTCG
12	SSR04644	Chr1	4.967	2172420	scaffold01357	1569979	TGGACAAAAGAGTAAGATGGGG	TGGGGTTCTCATTAAGTGGC
13	SSR04304	Chr1	4.983	1994453	scaffold01357	1705637	TCGAGACCCATCTTCTTCTCA	CCATATTTGCGGATCCATGT
14	UW045196	Chr1	4.983	1692118	scaffold01357	1527782	CGGCTGGGTCATAAAAAGAA	CATGTGCTCGCTTTTCCATA
15	UW045071	Chr1	4.983	1209673	scaffold01357	1225405	CCATTACCATCATCCCTTCC	AATCTCCAATTTCCAAATTTTCTT
16	UW044821	Chr1	4.983	2036762	scaffold01357	742984	GTGAAGAAGGGTGTGAGGGA	GAAGAAGAAGATGCCGGTGA
17	CS_EST331	Chr1	5.406	1097155	scaffold01357	630372	GAAATCCACCTCTTCGTTGG	GGGTGATACAAGGAGCGAAG
18	UW023772	Chr1	6.057	2529691	scaffold00953	291731	AACTCACCGGTTTGATCGAG	AAGGAAAGGAAGCGTGGAAT
19	UW023709	Chr1	6.067	2683465	scaffold00953	137972	TTTTGTTTGAATTGGGGTTTTT	TCCTGACGACACCCTTCTTC
20	SSR20760	Chr1	7.646	2932167	scaffold00953	540277	TTACCCTCTCCGAGACTCACA	GAAATGTTTGGGGACGAATG
21	UW083932	Chr1	8.085	2881330	scaffold00953	489415	CAATTTGCCCATTCCCAAAG	TTTAAAAGGTCCTAATCATTCTCATT
22	SSR05793	Chr1	9.308	3137574	scaffold00953	745684	CCCTCTGCTGCACATTATCC	TGCACCAAGCAATAACTTGTC
23	UW024133	Chr1	10.54	3508918	scaffold00953	1117168	TGTGTGTGTGTGTGTGGTGTC	ATGTTGGCTATTGGCTTTGC
24	SSR19773	Chr1	12.084	3844523	scaffold00953	1452633	GGTAAGCAAAGTGGTCACTCC	AACCACTTCTTTCTATTTGTATGGTT
25	SSR10018	Chr1	15.098	4179910	scaffold00953	1788256	CTTTTGTTCTTGTGGAATGTGA	ATTTGGGGATGGAGAGGTTC
26	SSR00160	Chr1	15.894	4059285	scaffold00953	1667366	TGAATGAAAAACGTGATGTTGA	TTGGAAAAGCCTCTCATTCG
27	MU9389-1	Chr1	17.111	no hit	no hit		AATGGCGGCTTCAACTTAGA	CTGAATCAGCCAACGAGTCA
28	TJ123	Chr1	17.111	4224708	scaffold00999	6388	TCTAATGGCGGCTTCAACTTA	CTCCTTAGTGCATGGCTTCAC
29	SSR06534	Chr1	17.472	4227499	scaffold00999	9210	CATAAAACGGACGTTTCAAAAA	TTTCTTGGAATAGGTGCAATGA
30	SSR14340	Chr1	18.982	4634083	no hit		TGACCGGAAGTATCATTGGAG	TCCTTTCCTTGTGAATGGAAT
31	SSR16130	Chr1	19.069	4664024	scaffold00999	445736	TGCCACAGGGATTCCTTCTA	TGAAACCCATTTGAGATCTCTTC
32	UW019729	Chr1	20.913	5391136	scaffold00923	496384	AGATGCCAATTGCCAAAATC	TGTCCATGGTGTCATCCTTC
33	SSR21336	Chr1	21.65	5518134	scaffold00923	623321	GGTCCCTCTTTCCACCCTTA	TAGCGCATTGACAACCTGTG
34	SSR02810	Chr1	22.819	5855705	scaffold04062	242553	GCAATTTGGGATAAGTGAAGGA	TGGATGGATTCTTTAGACAGCA
35	UW083739	Chr1	23.134	6375384	scaffold01043	335839	GGTTATAATGGAAAATAATGGGATG	ATTGATGGGCTGGTAGGTTG
36	UW085396	Chr1	24.043	5704372	scaffold04062	90864	AAAATGAAATTCAATGTAGAGTGACC	AGGGAAAGCCGAATAGAAGG
37	SSR16472	Chr1	25.776	6744262	scaffold00870	312318	CACCCACGTGCTGTAAAAAG	ACCAGTTAACACGTCAATATTTTCT
38	UW085191	Chr1	26.895	7245422	scaffold01017	188329	GTAAGATTCCCCGGATACGC	TTCCAACTCCAACTCTGTCG
39	SSR19420	Chr1	27.234	6754594	scaffold00870	301986	GCTAAACAGCAGTGTAACTTCTCAA	GGGTGCCGCTAATTTTCTTT
40	SSR16869	Chr1	27.662	7476225	scaffold01017	419146	GAAAACATGAAGGCCGTTGT	CCATTTGTCAGTGCCTTTCA
41	SSR04992	Chr1	28.047	7863002	scaffold01017	805923	TTGACCCATAGACCCACACA	AACAACCAACAGGCCAAGAG
42	UW085192	Chr1	28.344	7762873	scaffold01017	705765	TTTGATTAGGATGTGAAAAATAGGG	CAGATTACGTATGATTTGTTTGGAA
43	SSR10134	Chr1	28.694	8004511	scaffold01735	4590	CCAAAACCAAAAGCAAAATCC	AAATTTGCCAGGAACACCAG
44	UW084377	Chr1	29.781	13807083	scaffold00667	8513	CCAAACCCATAATTTTCCGTA	TTCATTCTTGATGCTCTTTTCTT
45	UW084476	Chr1	30.381	8453470	scaffold01443	447236	CATTACCATCTCGAGGGTTAGA	ATGCTCTGTCTATGATGGCAAC
46	UW062524	Chr1	30.6	8702625	scaffold02779	116152	TTTTTGGAAGGGGTTGGTATT	TGCTGTACTTAAGGCTGCCA
47	UW083738	Chr1	30.989	9170077	scaffold01032	121665	TACTACTAAGTTAATCCCATCCCCTA	GCTTGAAAGAGAGGTTTGTAGTTTG
48	UW029623	Chr1	31.349	9219735	scaffold01032	71898	CCCCCAAGTTATCACCATTG	TGCCTTGCCGGATAAGTTAC
49	SSR06153	Chr1	31.925	11944482	scaffold00032	21976	AAAATCTCACACTTATGCAGGAAA	GATTTCATATGTCGTTCTAACGGT
50	SSR03886	Chr1	32.394	10792805	scaffold03078	601759	CATTGGATCTTAAATGGGGC	ATTGAGGCTCCAGAGGAACA
51	SSR01816	Chr1	32.661	no hit	no hit		GCCATTATGTAGGGGTATGAAAA	TCGAACTGATTAAGATTGCAAAA
52	RGA-UWSNP0005	Chr1	32.899	no hit	scaffold03139	6233	GAAGAGCTTGAGCCATCGAC	AGGGCACGGGTAAAGGTAGT
53	UW084513	Chr1	33.026	12023661	scaffold02308	31113	TTGAAATGGATTTGTGGCTTA	TGCACTTTTATTTTTATTTATGACAAC
54	UW053209	Chr1	33.381	12726416	scaffold02209	26126	GGGCAAAAGATGACAATCCA	TGTCATCCTGCAATTAAGCG
55	UW000100	Chr1	33.652	12149632	scaffold00021	27652	CAAAATTTGTAGCCGGTTGG	GTGGTTGCATTGGCTCAAGT
56	SSR15755	Chr1	33.652	12319513	scaffold02337	15337	GTGCCTCAGTCGGTTTTGTT	GGGAGGGGAAGGATTCAATA
57	RGA-UW085114	Chr1	34.084	12846417	scaffold02209	146127	TCCGTTCAGGGAATAGACAA	CCCAACGTGCACAACTATTC
58	UW073867	Chr1	34.275	12922568	scaffold03504	38553	CAAATTTGTTTGTCACCTCTGG	TGTTTGCCATTATTTTAGGGA
59	SSR19190	Chr1	34.627	13782900	scaffold02805	16540	TGAGAAAGAAAATGAGAAGGAATTG	GCTTTTGCCATTGTCCTGTT
60	SSR17736	Chr1	34.739	13591997	scaffold01179	142398	AAGAAGATGGTGATGGTGGC	AAAAACCAGAGATTGAGCCG
61	UW039630	Chr1	34.916	13587580	scaffold01179	137752	GCTGCGTTTCTTCTCGATTT	TGTGGTGTCGGACTTCAGAG
62	CS06	Chr1	35.024	13591965	scaffold01179	142366	GGAGGAGGTACATGGCTTTG	TGAATCTGATCTTTCTACCTTCACA
63	UW039625	Chr1	35.102	13586441	scaffold01179	136367	CGCATGTTGAAGTTGGAGAA	AAGTGGAGCACAAAAGCCAT
64	UW039604	Chr1	35.141	13544601	scaffold01179	93570	TTGGGCATTGTAATCTGAGC	TTCAACAACAGTGGGCAAAA
65	UW039631	Chr1	35.142	13588175	scaffold01179	138364	CATTGTGATGGTTGGTACAAAAG	AAAGTTGGACAAACAATCTCCC
66	UW039646	Chr1	35.198	13596576	scaffold01179	116816	CTGAAGAAGGGTAAGGCACG	GAATTGATGCCTCCACGTTT
67	UW039642	Chr1	35.198	13591997	scaffold01179	142398	AAGAAGATGGTGATGGTGGC	AAAAACCAGAGATTGAGCCG
68	UW084542	Chr1	35.258	13796672	scaffold02805	30312	CTGCTTCTTCCCATCCAATG	TCAATCCAAACAGACATTTTCG
69	SSR04278	Chr1	35.384	13293045	scaffold03504	409156	GAGGGAAGAAAATTGAAAGCAA	CCGATAGTGTCAGCCCACTT
70	UW074015	Chr1	35.436	13295962	scaffold03504	412004	GCCGCATGGATTCTCAATTA	CCCAGACTCCCTTGTGATGT
71	UW073893	Chr1	35.466	12993395	scaffold03504	119901	TTCAAAGTGGAACCCACACA	GGGGAAATTGTGAATGCTTG
72	MU4553-1	Chr1	35.506	12941622	scaffold03504	60025	GGGCTTGAAGAAAATCCCTC	GATGTGGAAGAGGCAAAAGC
73	TJ24	Chr1	35.506	12941628	scaffold03504	60031	AAACACGGGCTTGAAGAAAA	CCCAGAAGGTGAGAGAGACCT
74	UW073891	Chr1	35.564	12990511	scaffold03504	116816	CATGGCATGGTATGGTTTGA	ATCGTTAAACGTTTCTGCCG
75	UW084512	Chr1	35.659	12901914	scaffold02294	1704	TCGTATGATTCAGGTGTTAATTGAG	CTAGGACACGATGCGATTGA
76	UW073856	Chr1	35.692	no hit	scaffold03504	15539	TGCAAACTCCTTACTTTTTCGG	TCCAAATGGTTAGAAAATGGAGA
77	UW005588	Chr1	35.804	12531506	scaffold00464	46186	TGGATGAGCTGGTTGACATT	TGATTAAGCTATGGGGTCCTG
78	UW005624	Chr1	35.841	12593017	scaffold00464	107697	GAATGGTGGAAGGGAAGTGA	GGTGATTGGAAGAGTGTGGG
79	UW084358	Chr1	35.923	12531539	scaffold00464	46219	TTTTTATTATTTGGGAAAAATCCA	TCCTTGGGCACATAATGTTCTA
80	UW084148	Chr1	36.003	12130258	scaffold00307	81683	TGAAAAACAGTTGAAGTGAGTGAG	TCCTTAGCGACTCTCCTCCA
81	UW083751	Chr1	36.086	11612730	scaffold01236	168486	GTGAAGATACGTTGTTGTCAAAAT	CCGTTGTATCCATTTCAAGATGT
82	UW083977	Chr1	36.174	11841443	scaffold01241	21518	GGATAGATACCCCAACCCATC	ACATACATCCTTGACCTTAGAGGTTT
83	CS_EST202	Chr1	36.314	11011535	scaffold03078	380318	TAGCAGAGCTTGCCCATTTT	GGGTGGAGGTTGAAAGGATT
84	UW045607	Chr1	36.482	10251706	scaffold01365	518600	TCCGACCAATTAGCAGACAA	TTTGCAAACATTGATTAAGAAAAA
85	UW062544	Chr1	36.816	8766650	scaffold02779	180177	GCTACCGACACCTTTGCTTT	AGCAACCCACCAAGAAGTTG
86	UW029643	Chr1	37.031	9189240	scaffold01032	102748	TCATAGTTTCCTTGGACGCC	TTGGTTTTGAAGAGGATCGG
87	UW084539	Chr1	37.237	8603423	scaffold02779	16950	GGTTTCGTTGGTGATGATGA	GCTTTTAAACGTAAATAAGTCATTGC
88	UW084540	Chr1	37.237	8764919	scaffold02779	178446	AAAGAGAGACAAAAGAGCCCAAT	ATATAAAACCGTCCATTTTCATTTTC
89	UW062519	Chr1	37.237	8700650	scaffold02779	114177	TCCCAAGTGCTGTCAAAACA	CCACTTCAGGGATAATGGGA
90	UW062539	Chr1	37.284	8761642	scaffold02779	175169	TCTTGGCATTTTTCTCAACG	TCATACGAATCTATCAACGATACAA
91	UW083996	Chr1	37.514	9343458	scaffold01441	232961	TTGTCCTAATTATGTGGAAACAAA	AAATGCAATCATTCAATCAATTTT
92	UW084490	Chr1	38.442	13742084	scaffold01993	67586	TTTCATTGTTGTGATCCGTGA	CCGCTAAAATGAAGGGCATA
93	RGA-UW085428	Chr1	39.018	9013379	scaffold02779	426906	GGAATATGCTTTGAATATGAAG	AAAAGAGGTAGGTAGTGGGAT
94	SSR12331	Chr1	40.725	13909666	scaffold00632	2876	TCGAACACAGGGAATTGATG	CACTTTGTCTACCTCCTCATGTTC
95	UW083773	Chr1	41.007	14203379	scaffold02012	185768	CTCTATGTTGGGGACCTTCG	TTGTGTGGAGCATCTGGAAC
96	UW050055	Chr1	42.245	14584050	scaffold02012	566443	TTGACCACAAAATTGGTTGC	AAAAGAATGGGTAGCTCAACTG
97	UW083820	Chr1	42.622	13987927	scaffold02775	37044	CTGTACTTGATTTCTGATGTCG	TGAGAAAATGACTTCATCTGACTTTT
98	UW083821	Chr1	43.046	14685637	scaffold02852	44889	AAAGATGATGTCTATCACTCACAAAA	CCATTTTAAAGTTTGTGGAGACC
99	UW083733	Chr1	44.788	14848129	scaffold00843	37480	TTGGATCTGTGAAATTCAGTTTG	TCGTGAAGGGCTCTTTATAGG
100	UW085210	Chr1	47.975	15317860	scaffold01543	270163	TGTATTTCAAATTTCAACCCCTA	AGGAGAATTATCTTGTAAATAGCAAAG
101	UW085211	Chr1	48.081	15414475	scaffold01543	366426	TGGATGATTGCTTCTTCAGG	GGGATAAAACAAAGTAACCACCA
102	UW085213	Chr1	48.145	15494971	scaffold01543	447012	TCCTGTTTTCTTCTATTACTCACTTTC	CCTCACACTTTTGTGAACATCA
103	UW085212	Chr1	48.175	15095300	scaffold01543	47644	TTCTTCCCGTTAGTTTCATGG	TCGACATTTTCACTCATATTAAGACC
104	SSR04805	Chr1	49.105	15924792	scaffold01543	877167	TCATGTCAAGCGAAGGAAGA	TACTGTCCGAACGTGTTCCA
105	UW084481	Chr1	49.517	16236305	scaffold01543	1188680	TTTTCATTTGATTTTATAACAGTGGA	TGATCTGCATCGCTTCTTCA
106	UW084477	Chr1	49.773	15959689	scaffold01543	10848	CGTCATACAGGAGAGGTGGTG	ACATTGCCAACTCCTGAAGC
107	UW085274	Chr1	50.627	16593979	scaffold01543	1546339	TCAATATCACCGAGTCAATCTCA	GGTTAACCTAACAACCCCAAA
108	SSR05817	Chr1	51.064	16784302	scaffold01543	1736677	CAAAGGCAGAAGCAAAAACA	GAGGGAGATGAGGTTTAGACGA
109	SSR19631	Chr1	52.029	17117538	scaffold00997	223710	TGTTATTACGTCAAATAAACACGTC	TTTGTTTGTTTTCCAATTTTTGTT
110	UW083954	Chr1	53.874	17674726	scaffold01119	47274	ACTACGAGTGAATGGCCAAA	CCCAACTTCTCCCTTCCATT
111	SSR00231	Chr1	53.874	17203751	scaffold01100	423021	GAGGTTGGGAAATTGGGAAT	TATTCAAACACAAAGCCCGC
112	SSR20473	Chr1	53.925	17211795	scaffold01100	414977	ATGTTCAGGGCCTGGTATTG	TCCAACAGCTCCAATTAGCC
113	UW084916	Chr1	54.307	17330240	scaffold01100	296528	CACTTTCCTTTTTCCTGTTCTTG	CTGAGTCCTACCAAGTCAATCG
114	UW034850	Chr1	54.938	17921988	scaffold01119	294717	GGAGGGTAGATAAGGCAGGG	CAGGGGTTGTTTTTGCAGTT
115	UW034898	Chr1	55.105	18039937	scaffold01119	412666	TTTAGAGGCTGGATTCCCCT	TTCTCCCTCCTCTGGTTTTG
116	UW034908	Chr1	55.725	18072583	scaffold01119	445312	CACAAACGGGATAATCTCGAC	AGGAACAAAACGGCTGAAGA
117	UW084919	Chr1	56.147	18200453	scaffold01154	47166	GCTTATTGGGAATCTCCTTTGA	TGCAAAGAGTTTATGTAGAAGATGG
118	UW084918	Chr1	56.249	18130002	scaffold01119	502725	CATTATAATTAATGCTGCGACA	GAAACATTGATTAACGGCGAAA
119	UW083745	Chr1	57.348	18637860	scaffold01154	492965	TCTTTTGATCATTCAATACACTACCA	TGTTTTACACAAAGGTTATGATTAGGA
120	UW375302	Chr1	57.348	18474610	scaffold01154	329235	GATTTGGCTAATGGGGTTTC	ATCGGAGGGCAAAATTCTTA
121	MU3457-1	Chr1	59.278	no hit	no hit		CACTACCCATTACCTCATTCCAA	GCCAGGGATGTAACCAAAGA
122	SSR21753	Chr1	61.103	no hit	no hit		GGGTGAAATGGTAATTTTGGG	TGTGTTCAACGGGTGAGAAA
123	SSR18192	Chr1	61.98	19797379	scaffold01251	74673	TGTCTGAAGGGGAAGAGGAA	GGTGAAGGAAACGAAGTGGA
124	UW083752	Chr1	63.6	19901691	scaffold01251	181938	TTTAAACCTAATTCGACACATCAAA	CAAGAAACTCATCCCCATTATGA
125	SSR03680	Chr1	64.585	20186299	scaffold01146	153781	AAATGAGTGCCAAAAGCCAT	CCACCGAAAGAGATCAAACAA
126	SSR21747	Chr1	64.937	no hit	scaffold01146	147852	CACCAAAAGATCGGCCTAAG	TCCACCTAATGATTTTCTTTTTCTTT
127	SSR19914	Chr1	65.404	20218030	scaffold01146	186637	ATGGTCCACCAAACAAATGG	GCTGTACTTGGAATCACTTCCC
128	SSR01366	Chr1	65.6	20225647	scaffold01146	194313	GCTTTCTCCCATTTTCAGCA	TTCCTACACGGGAACTGAGG
129	RGA-UW084651	Chr1	65.756	20137692	scaffold01146	108739	GGTCGGATGTAAGAGGCAGA	CCTTTGCCAAAACACACGTA
130	UW008891	Chr1	66.453	19673448	scaffold00557	529566	ATCGGAGAGAAACCGAACCT	AATAGATCGCAAAGGCATCG
131	SSR14445	Chr1	66.978	20756170	scaffold02698	197890	TCCATGGAAATTGAAAACCC	CGATCCTTATCGAACAGCCT
132	SSR16841	Chr1	67.716	20762501	scaffold02698	190685	TTTGATGACAACAATCTTCATCG	CCTGTCGACAACATGGATTCT
133	SSR01737	Chr1	67.863	20725854	scaffold02698	229370	GATGATGATGGTCATCGTGG	TCAAAGGATGGAAGAGGTGG
134	SSR23487	Chr1	68.463	20991895	scaffold04146	76862	TGTTTCAAGGTGCTGACCTG	CCACAACAACAAAAGAATGTGAA
135	UW084367	Chr1	70.517	19438435	scaffold00557	297231	TTCCCTAAAAAGCCTTGTCATT	CTTCGCTTCCATCGTCTGTT
136	UW085142	Chr1	71.771	21460475	scaffold01079	267095	CTTTCTCCCACCGATTTGAA	TTTTCCGGCGAGTTAAAGAA
137	SSR05723	Chr1	72.234	21464853	scaffold01079	271497	TGGCTTTTCTGTCACGTCC	TCCATGGTACAACAAGAATCACA
138	UW085143	Chr1	73.326	21744692	scaffold01079	551285	CTTCTTTTCATGCCCTCACG	AGGGAAATGGTGATGGTGAA
139	UW084432	Chr1	75.551	21762685	scaffold01079	569329	TGCATGCACGAGTTTAAAGG	TGCAAGATATTTGGCCACTTT
140	UW083946	Chr1	80.515	22712166	scaffold01079	1518795	GGGTATAGGTTTTGATGCCTACAG	TTCAGAAGAGGGAAATAATGTCA
141	SSR13967	Chr1	82.127	22743884	scaffold01079	1550907	TCGAAATGGAATGAGGAAGG	TTTTGCTTTACCCCACCAAC
142	SSR17922	Chr1	83.638	23285239	scaffold00598	119889	CATTCTAGGTCAATGAATCGCA	GCAAAGTTGCCACATTGAAG
143	SSR16695	Chr1	84.442	23481283	scaffold01063	56260	CACAATCCCACGAAGAACAA	TGCAATTATGGCAAATCAAAA
144	SSR22638	Chr1	84.536	23514559	scaffold01063	92357	TGTGTAAGATTTTTATTGGATGCC	CTGAGCTTGATCAATTCCTTCA
145	SSR00262	Chr1	87.187	24709153	scaffold03577	1080176	CCGTTGGTCTTGGACTCTCA	TGTAAAAGTGATCAGGAGGGTCT
146	UW083875	Chr1	88.863	25872294	scaffold00378	356120	TCTAGAAGATGAGTTGGAATAAAGAAA	CATTTCTCTTTCTTCTTCTTTGTGTTT
147	UW084154	Chr1	89.552	25895354	scaffold00378	337604	CTTGAATGCTCCATTTTCG	CTGAGAAAAGAACCCCATTT
148	UW085377	Chr1	90.469	26596911	scaffold02766	84325	CATTTTTCACCATTCTTCATTCTCA	TTTGGTTGAAGGGAGAAAGC
149	UW085366	Chr1	92.72	27123380	scaffold03264	195694	TTGATTTGGAGCCTTTGATTT	TCATCTCCCATTTTTAATTCTTTTC
150	UW084284	Chr1	94.274	27773222	scaffold02018	24759	AAATGATTTCTTCTTGCTTTCTTT	GAATGGATCTAGAGATTGTCATCAA
151	SSR05983	Chr1	95.185	27920382	scaffold02018	171992	GCAGTGCCGACAACAGACTA	AAAACGCCAGTTTTACCTTTCA
152	UW085369	Chr1	95.905	27649476	scaffold03264	523168	GGCCACTGCTGTTGAGTTTT	ACCTACCCAAAGCTCCGATT
153	UW085368	Chr1	96.417	27638562	scaffold03264	512257	TTCTGGTTGATATCAGACTCTTGC	TCTTAAGCCTGCAATGAAGGTA
154	UW084288	Chr1	97.998	28203330	scaffold02018	454841	TCGTCGACGCCATAATTCTA	TCATGAGTCGTGCACTTTCAG
155	SSR03222	Chr1	100.359	28376820	scaffold00046	29028	TCCACAGTCTTGCATTTGCT	ATCCCCTCGATTCACATCAA
156	CM16	Chr2	0	1699558	scaffold00995	536677	TGCCTGTTGTGATTGAGGAG	TTCTTCTTACCTCCGCCAAA
157	SSR05748	Chr2	0.439	1299377	scaffold00995	936858	TGTGGCCTGTGCTAAAATGA	TTTGGAAAAGCTAAAGCCCA
158	UW083935	Chr2	1.218	1699537	scaffold00995	536693	CTGCTGGTATGGGTGGTGT	CAAAATCGTCGTCTCGCTTC
159	SSR11835	Chr2	1.734	1424381	scaffold00995	811854	TGAAAGCACAAATACCAAAACAA	TCACGCCAAATTTAACCCTC
160	RGA-UW084629	Chr2	2.97	3037533	scaffold01037	341564	GAGCTTGTGCGAGAAGAGGT	GAGTAAACCCGTGTGCCATC
161	SSR11820	Chr2	3.381	3388975	scaffold01037	684477	ACGACGCCGTATTTGCTTAG	AAGCTCGTTCATTATTACCCAA
162	F5-69	Chr2	3.62	no hit	no hit		CACCTGACGATAGGGGTGTT	AGTATTCGGGTTGGCAAAAA
163	UW083939	Chr2	3.816	3384819	scaffold01037	679934	AATTCCCAAAATTTGACTCCA	GAAGATGAAGCGCGTGAGTT
164	SSR06576	Chr2	3.816	no hit	no hit		TGATCATGGGAAGAGAGAGACA	TCAAGAAATGTGATGAATGGAAA
165	RGA-UW084812	Chr2	4.439	3670347	scaffod01037	980213	AAACAAATTTCTTCAAATTGTGATATG	GCATTATTGACAAGATGGTAATGG
166	UW083993	Chr2	4.457	3998426	scaffold01410	9424	ACTTTTGGGCTTGAAATTTTG	ATGGTTTCAGAACTAATTCTTTTGG
167	SSR03488	Chr2	5.153	4122545	scaffold00894	2749452	AACTATCTTTTGGCCCACCA	TTCAGTGGAATGAATGATTATGCT
168	RGA-UWSTS0115	Chr2	5.648	4107369	scaffold00894	2761309	GCTCCTCAAAATCCTAGGAAA	TCAAGTCAAATGAGATTAACATGC
169	RGA-UWSNP0114	Chr2	6.841	4396059	scaffold00894	2469824	GACTTGAAGACAAAATAAAGGATA	CTCAGATGATTCATTATGAACTGT
170	UW084909	Chr2	6.977	4364055	scaffold00894	2501816	GAAGAAGAAGAGTGAATTGTAAGAGGA	GGCTTCTTTCTCTATTTCTTATTTTCA
171	UW083758	Chr2	6.985	no hit	scaffold01346	260	AAGAACTTCCACATAGGTTTCTTTTC	TTTTTAAGCTCAATGATATGGTGA
172	UW084398	Chr2	7.409	4541292	scaffold00894	2324591	TCCTCCACTTGAGTTTGAGATG	ATCAAAGGAGGGGTCCGTAT
173	RGA-UW084638	Chr2	7.431	4345832	scaffod00894	2520940	CAGAATCATCTACTTTCAA	CTTTCGAGCTGGTCGTCAAT
174	SSR00684	Chr2	8.117	4936753	scaffold00894	1929130	AAGGCCAAAAGACTATGCGA	CATCCCTTGCATCTCCACTT
175	UW084908	Chr2	9.287	5666644	scaffold00894	1199015	CAAAACAAAAGCTCTCACTTGG	AAAGACAAAAATAGTATCAAAACCAAA
176	SSR16226	Chr2	10.164	5386180	scaffold00894	1479703	TTAAAATTCCCAACGGAAACC	TGATGGGAGAAAGGTAAACAAGA
177	RGA-UW084849	Chr2	12.134	7607851	scaffod01227	841964	AAGGAGGGGACAAACAACATT	TTCAAAAGCAAATTCATTACCC
178	RGA-UWSNP0041	Chr2	12.801	no hit	scaffold01138	5082	TTTCCCAGTCACGACGAGGGAGATATTTCTTGACGTG	CAAATCATGCATCTTCAACCT
179	RGA-UW084790	Chr2	13.2	6588736	scaffod00894	277147	TCCATGGTGCTCATAAAGTT	CTATCTTATCAATTCTTTTTGGTGCAT
180	SSR18937	Chr2	13.488	no hit	no hit		TTACTCCAAAGATGCTGGGC	CATTTGACCGAATCTTGACTTT
181	RGA-UW084792	Chr2	13.815	6462507	scaffod00894	403376	GACTACACACTCATCATGTTCTGC	CTCGAGATGTTTTCTCATGTGG
182	RGA-UW084797	Chr2	13.971	6237860	scaffod00894	628023	TGGTGGAACGAAGATAGAAACA	AAGGCTTAAAGCAAAGGAACG
183	RGA-UW084817	Chr2	14.065	7479473	scaffod01227	970342	GGACGAGGAATACATTCTCTGA	ATGAGGCAGAGATTCCACGA
184	RGA-UW084816	Chr2	14.107	no hit	scaffold01227	884818	AATTTCAAATCAATTTGGTGTTTG	AAAATCATAATTTGAACATTCATTCC
185	SSR13532	Chr2	14.112	7338112	scaffold01227	1111703	AAACCCAAGAATTGTAAACCCA	TGATCCATTTCTATTCCTAACATTGA
186	RGA-UW084818	Chr2	14.115	7458885	scaffod01227	990930	GCTCATCCAACGCAAAAAGT	TCGATGAAATACAAGAGAAGTCC
187	RGA-UW084796	Chr2	14.121	6366202	scaffod00894	499681	CAAAAGGTCAAAAAGGTGGTG	TGCATTAAATTAGATTAGAAAAATGGA
188	RGA-UW084786	Chr2	14.189	6707194	scaffod00894	158689	GCTCCCTATTTCAATTTGTGG	TGAAATTCAACCCAATATAAAGAAC
189	RGA-UW084787	Chr2	14.209	6646086	scaffod00894	219797	TGAATGAGAATTAATACAAAACCACAA	TGCACAGGAAATGAAATGGA
190	RGA-UW084794	Chr2	14.294	6445751	scaffod00894	420132	AGAGGAAGAAGGCATCACGA	TTTGCTAGCGTTTGTAATCCA
191	UW084793	Chr2	14.367	6450830	scaffold00894	415053	CAAAGCATTGTGTGATGGTC	TTACTTCCCATGGTCCAGGT
192	RGA-UW084632	Chr2	14.512	7499739	scaffod01227	950076	TTGTACGGATGTTCGGCTCT	TCCTCCAACTGATCATCACC
193	RGA-UW084789	Chr2	14.629	6592505	scaffod00894	273378	TTTTGAATGGAAGGCACAGA	AATAAACAATAAAATAGTGGAGCAAAT
194	SSR00811	Chr2	14.861	6882039	scaffold01466	15657	CGTGGGCTTAGGGAATTGTA	GGAGGGAGTGCGAGTGAATA
195	UW085251	Chr2	15.128	6239045	scaffold00894	626811	GCAGAAGGCACATTCCATTT	AGCATGTGAATTTTGCACTCA
196	UW084397	Chr2	15.166	6145718	scaffold00894	720165	ACTGCTTGGATTTTGGGACA	GGGGATTGAGTTGCATTCAT
197	UW085250	Chr2	15.182	6490532	scaffold00894	375337	CCTTTTTCATTCCAAATCTTTCC	GCTTTTACACATGTTTTGTTGAA
198	RGA-UW084848	Chr2	15.408	7639465	scaffold01227	810350	TTTAAGCGCAACTCAACTCG	GAAGGCTACTACCGTCTTTGTATAG
199	UW085088	Chr2	15.559	8029914	scaffold01227	419901	CTGCGACATGCGATTTTCTA	TTTAATTGGAATATTTCACAATACGTT
200	UW084395	Chr2	15.735	6746958	scaffold00894	118925	CCGAATGGGAATTCGAAAA	TCCTAATCGACTCCATGAACC
201	SSR03070	Chr2	15.923	5355931	scaffold00894	1509952	GCTAACACTACCCGCTGCTT	AACAGAAAGAGAATCGGGGG
202	SSR03299	Chr2	16.464	7824474	scaffold01227	625341	AACGACACAACCAAGCACAG	TGCTTTGCCATGATGAAGTC
203	RGA-UW084643	Chr2	16.504	7770631	scaffod01227	679184	TTCATGTTGCCCCTACATTG	TGAACGAAATACACGAGAGATCA
204	UW057528	Chr2	20.988	8866813	scaffold02352	416473	CAAACCAAAAGGGATTGTGTT	TTATCCTTTCCCACCCCTTT
205	UW080369	Chr2	26.739	10470185	scaffold03882	235342	AATTAATTTGGGCGGTTTCC	AATTGGCAAAAATAAAAGGTTTG
206	UW085360	Chr2	27.202	10074979	scaffold01337	711950	TTTGTCTCTCACTCCCTACCAAA	ATCCATGGAAAGTAAATCATTAAAA
207	UW080619	Chr2	30.85	11089293	scaffold03882	854853	TTCCCATTTCTGTTTGCATTC	TTTGGTGTCTCCAACTTCACA
208	UW085153	Chr2	33.839	11334926	scaffold03918	389711	TTTATATTTAGGGAAACACACACG	CAAAAATCATGTGTAACTAAGCAAA
209	MU16480-3	Chr2	34.646	11525629	scaffold01160	129387	CCCTTCATATCCCCAAACAA	AATGACGCTGCCATCCATAC
210	UW085203	Chr2	41.63	16794681	scaffold01163	331154	AGAATATGTTAAAAGAGGTTCGTCAGA	TTAAGAATCCAATAATGATCTCAAAGG
211	UW084409	Chr2	43.312	13385909	scaffold00934	22385	TTTTGGGTATATATGCATGAGAGATG	ATTGGGTGATTAGTTAAATTATAGCAT
212	UW085299	Chr2	45.45	13435583	scaffold03625	700682	TTCTGGCTCAGAGTATGTGTCAA	CAAGTTTCTCACTTGTTCGAAGG
213	UW085298	Chr2	46.31	13472165	scaffold03625	664069	TTTGGAATTTGGCCATGAAT	AGCTTAATTGGATTTTTGGAGA
214	SSR04219	Chr2	47.023	13979810	scaffold03625	156455	GAGACATTGTGGGCATTTGA	CTCATTTTCATCCAAAGGGC
215	SSR02539	Chr2	47.706	14033820	scaffold03625	102445	AAAAATGATCAGCTCGATGAAA	GCAAGCGCTTTCCAATCTAT
216	SSR10518	Chr2	49.086	14141563	scaffold02219	749421	TCTAATTCGCTCCGGATGAT	TTGCAGCGAACAATCCTGTA
217	SSR22203	Chr2	49.898	14182276	scaffold02219	708908	GGTGAGCAAGGGTTTTCTTG	AAGGCGTTCCGATGATTTTT
218	UW085247	Chr2	50.66	14331080	scaffold02219	559836	CGAGATTAAGCCAGGTGTGA	CCTTACAACACAGGACACTTTCA
219	UW085249	Chr2	51.255	14195918	scaffold02219	695014	AAAAAGAAGAAGGAAGGTTTGC	CGTTTCTGCTCCTTCACACA
220	UW085248	Chr2	51.762	14237412	scaffold02219	653570	TGTGTGTGTTTTCTTACTATATGTTGG	AAAAACATGGGGTAGTTCAAGA
221	UW085197	Chr2	52.804	14774949	scaffold02219	115960	CACCACAACCCCAAATGAAT	CATGCCAAATGGCTTCTTCT
222	UW035267	Chr2	54.126	14918588	scaffold01132	27105	GAGGGCATCGACGTTTCTAA	TGGGTGTTTCCCTGGATATAG
223	SSR19711	Chr2	55.33	15346963	scaffold04100	337706	ACCCACAATTCTTCTTCCCC	ATAATAGGAGGCACGAGGCA
224	SSR16941	Chr2	55.35	15316577	scaffold04100	307320	ATCGGTGGTAGTGGTTACGC	GTGGGGTCCAGAGTTGAAAA
225	UW082747	Chr2	55.951	15744187	scaffold04100	734930	TTGAGAGTACTTAACAACAAAAAGGTG	GACATGTCGTTTTGTGGGTG
226	UW082807	Chr2	56.522	15859846	scaffold04100	850589	ATGTCCTTGGTCAAACGAGC	AGTTGGCATGAACGGTCTTT
227	UW082880	Chr2	57.045	15977723	scaffold04100	968466	CCACAACGTTGGGATTTTTC	GGGAAATGTCTACATCGCGT
228	SSR12810	Chr2	58.678	16875074	scaffold01989	619193	TTCCCACAAAACAAATCTTGG	TTTTGGAGAGAAAAGGTTGGA
229	CM46	Chr2	61.06	17552035	scaffold01144	51434	GCTCCGGCAAACCTTTTTAT	GTGGACACGGTGATCACAAA
230	SSR22653	Chr2	61.06	17465013	scaffold01989	18610	TGAATTTCTTTGGTGGATTCAA	ACCTCCCATGGCAATCTACA
231	UW085044	Chr2	67.196	19166472	scaffold01144	872579	GTGCCAGCACTTTGTAAGTTG	AATAAGCTAAAACGAAATTGAAAGTC
232	UW036913	Chr2	68.48	19272806	scaffold01144	978507	TTTTGAAAATGGCTGCTGTG	GGCACGATGCCTTTAACTGT
233	SSR00507	Chr2	71.471	19854863	scaffold01144	1560971	CACCGAGAACGAAAGAAGGA	TCTAAGGTGGGAGGGAAACC
234	UW084446	Chr2	73.229	19971609	scaffold01144	1677717	TTCCTCCAGAGACCTGGTTG	CCTTAGTCCCCAACCCTTGT
235	MU12359-1	Chr2	80.646	21317959	scaffold00888	709618	CTCCCTTCACTCCAAATCCA	GAGAGCCTTGAAGCTGAGGA
236	UW083965	Chr2	81.398	20914606	scaffold01144	2620708	TCGATAAAAGTTAAGTTGCTAAAGTGA	TTTCCCATTTTTGGATGCAC
237	UW084188	Chr2	81.735	21117749	scaffold00888	909826	GGCCTCCCGAAGATTGTATT	TCCAATGATTTCATTCACACCT
238	UW083916	Chr2	82.194	21340796	scaffold00888	686734	AGGGATTGGAAGTGAACAGC	ATACCGTCCATTTGGTCGAA
239	RGA-UW084625	Chr2	82.695	21420106	scaffold00888	607471	GGGAAAATCTTGTGGAGTGAA	TCGGAAACAACTCAGAACCA
240	UW084187	Chr2	82.695	21506844	scaffold00888	520690	CACCGTGTTTGAGTTATGTAGG	TGTCTGCGGTCAGCTAAGAA
241	UW084186	Chr2	84.656	21790429	scaffold00888	236916	GCTGTAGTTAATGCTCTTTCTGTCT	GGGGACGAGGGAAATAGAGA
242	UW085339	Chr2	89.075	22368236	scaffold00765	133435	TTGCATGTTAATTAATGAAAAGAGG	GAAGGAATTGGGAAATTATGAA
243	UW083904	Chr2	91.324	22568481	scaffold00765	333990	GGTTAAAAGGCCTAGGTTGC	GAATTGCAAATCAAACTTAAGAGG
244	UW085340	Chr2	92.449	22598462	scaffold00765	372924	TGATTTACATCAACCACACTTCC	CGTTCAACCATTAGTTAAGGTTC
245	UW085342	Chr2	92.483	22816453	scaffold00765	606539	AAAATGAGAGAGAGGTAAAAATGC	GCTAACAGATGTATCGATTCCAA
246	SSR16462	Chr2	101.093	23371220	scaffold00245	174657	TCACCTTCATGATTTTGCCA	GTCTTCAACGCAACCCAAGT
247	RGA-UW084624	Chr2	103.64	23444882	scaffold00245	246188	TGGAGATCAACTCAACATTTGC	TTTTCTTTTTCAAAATCTCACCA
248	UW085314	Chr2	103.64	23484020	scaffold00245	287440	TGCCTGCCAACATCTATCAG	TTGAGTTTTGGTCCTTGTTGTG
249	SSR00173	Chr3	0	516203	scaffold03080	2311818	TGGAAGTTCCTGGAATGAGG	TCCCAGGTCTGTCTTTGCTC
250	UW085178	Chr3	1.184	291006	scaffold03080	2536683	GTCCAAATCCCACGATCTCT	TTTTTGGACGTACCTTTGGA
251	UW085177	Chr3	1.241	388479	scaffold03080	2439512	CATTGAATTTTGAATGTTGTAAAGG	TCAAACTCCATGCAACAACA
252	SSR16301	Chr3	4.631	1857423	scaffold03080	970598	TTCTCCCTAAAAAGAACCCAA	TTCATGGTGGGAGAGATTGA
253	SSR17583	Chr3	4.631	1836520	scaffold03080	991501	GTTGATAAAAGAAGCCGCCA	TCTAAGCCGCCCTTAAAACA
254	SSR05312	Chr3	5.743	2370399	scaffold03080	457622	GCCATGGAAAAGGTTTGAGT	TCAATTATGCCCCTTATCCC
255	UW085243	Chr3	6.275	2539600	scaffold03080	288402	TGTGAAGAGAAGAAAGAGAAGAGGA	AAATCACAGCCATCGCAATA
256	UW083884	Chr3	6.846	3069399	scaffold00540	240847	CAATCCCCTCTTCTCCCTCT	GGTATTGGGAGTGGAACCAT
257	SSR15419	Chr3	7.586	3347846	scaffold00540	519321	ATGGCAAAGCCAAAAAGATG	TGTTGCAAATATTGCACCTTC
258	UW085288	Chr3	8.259	3876379	scaffold00540	1047845	CCTGCAAAGTCCGAAGTAGG	TTACGACGGTGTTCCTCTCC
259	UW084181	Chr3	9.988	4761135	scaffold00785	673008	TGTAAAATGTCAAGCCAAGCA	GGTTTACACATCTCCTCCCATT
260	SSR00607	Chr3	10.17	4755890	scaffold00785	678254	TGGATCTTTGATTTCTGGGC	AACACAGTCTGCATTTGCCA
261	UW085303	Chr3	10.811	5344061	scaffold00785	90083	CAACCTTACCTTCATACATCCAAA	AAACTTGCATGTCTTATCTTCGTG
262	UW085257	Chr3	10.875	4469699	scaffold00621	472471	CCACGTTGCATACTGACTTTG	TTGTAAACGTAAACTATCTCACTGTCT
263	SSR01981	Chr3	10.959	5318352	scaffold00785	115792	GTTTGGACGACTGTGTGGTG	GGGAGCATCTCCTCTTAGATATG
264	UW084180	Chr3	10.96	5175558	scaffold00785	258515	TTGATTTTTAGCCAAATTTGAAAAG	TGCCTATTGACACTAGTTTTTATCTC
265	SSR12383	Chr3	11.406	4216121	scaffold00621	218893	AACCATGGCTTAACGAGCAT	TGCGAACTTTTTCCGTTTTC
266	SSR19430	Chr3	12.025	5610801	scaffold00962	176153	TATGGCGAAGAAGCTTTGCT	AGGGGGATCTTGCCTCTAAA
267	UW084281	Chr3	12.102	5509059	scaffold00962	74411	CCACTGACCCAACAACAACA	CTCGGGGGAAGAGATAAAGG
268	CS24	Chr3	12.365	5509111	scaffold00962	74463	ACCCCATACACCTCTTCACG	GATAAAGGGCAGTGGGTTGA
269	TJ32	Chr3	14.032	no hit	no hit		GGAAGCTTCATTTGGGTCTATG	GGAGGAGGATGAAGATGAAGC
270	UW085058	Chr3	14.551	5821532	scaffold02229	6811429	TTCCATGTTATCCCATGATTTTT	TTCACTCAACGTTCTTAAATTGGA
271	UW085055	Chr3	18.846	6733137	scaffold02229	5899767	TGCTATGGAACCTCCAACTAAGA	TGCTCCAATGAAAATGTACGAGA
272	SSR07225	Chr3	22.165	7691381	scaffold02229	4941582	TCCACGTCTTTTGTCTGGTG	TGACAAGCGAATTTATGAATAACAA
273	UW085052	Chr3	23.096	7271392	scaffold02229	5361282	TCATTATCACGCGTTTGACTTT	CAGAGGATTCCATCATTCCA
274	SSR15029	Chr3	25.022	8072014	scaffold02229	4560949	CCTGCTTCCCGTTCAAATTA	TTGTTTCTCAGTCAAATAGCTTCG
275	SSR01573	Chr3	25.585	8457079	scaffold02229	4175884	CGTTAGGCCAAACAAAATTGA	TGCAAACGTTTCTCTAGGCA
276	SSR18640	Chr3	26.04	8451945	scaffold02229	4181018	GGCGTTGGGTTAAGCATTTA	CGTGGGTTTTTACCGTCATT
277	UW084507	Chr3	28.143	8830025	scaffold02229	3802938	CCAAACCTTCATTCATTCATCC	TCAAATATTGGTAGGGACTAAAAAGA
278	UW084946	Chr3	34.466	9989556	scaffold02229	2643561	CAAATTTGAATGTTACCAAAACTTAT	TCAAAGGGTAGGTGGAAGGA
279	UW084947	Chr3	34.466	9675716	scaffold02229	2957379	AGCATGGCTCCTGGACTAGA	TAAGCAGCAACCTGAACGTG
280	SSR03918	Chr3	35.608	10366532	scaffold02229	2266431	TGAGGGTGAGACAACAAATCA	TGTGTTTGACAAAGGAAAGGAA
281	SSR02771	Chr3	36.028	10164565	scaffold02229	2468398	AAGTACACCAGCACTTGGGC	CACACTCTTATGGCTTTCGTCA
282	SSR16346	Chr3	36.483	10340633	scaffold02229	2292330	AAGGATGCTGATTGACAGCC	TTTTCATTCCCTTCTCGACG
283	UW054735	Chr3	36.483	10597697	scaffold02229	2035365	GCATTATCTAGCAATGACAGAATCA	CAAAGCAAATAATAGACATTGATTGA
284	UW084944	Chr3	39.287	11170062	scaffold02229	1463103	CATTTTCCGGCAGCTCAG	GGTCTAAAATAAAAGGAGCTTCCA
285	UW084943	Chr3	39.741	11290382	scaffold02229	1342399	AAAATAGTTAACTTGACAAATGTGACC	AAAGACATTGCATTACACCACTG
286	UW084942	Chr3	39.966	11313147	scaffold02229	1319816	AAAATTTCAAAAATAGAACCTTTCC	TGATGGTCACGTGCTCAAAC
287	SSR04724	Chr3	40.489	11314366	scaffold02229	1318597	CTTTTCGCATTTCTTGACCA	CCACATTTCTAAGACCATGGTAGA
288	RGA-UW084834	Chr3	40.824	11623699	scaffold02229	1005662	CGAACAACACACACCTGAGAA	GCATGACAAGATTCCAGATTCA
289	RGA-UW084634	Chr3	40.871	11636766	scaffold02229	996197	GGAGTTTCAATTGCCCAGAG	GGTTTGTGGCAAACTTTGAA
290	SSR04922	Chr3	41.614	11539028	scaffold02229	1093935	TCCCCATGATTTGAAGCTCT	TGAAGACATTGGGAAGTGGTT
291	SSR04570	Chr3	42.882	12008313	scaffold02229	624650	AAAGGTTGCCAAAGGGAAAT	TCGCGTAAAGAAACAGAGGC
292	SSR20121	Chr3	43.308	12247006	scaffold02229	385957	CCACGTCTCGTTGTCCTTTT	CAAAACGTGGATGATTGGAA
293	SSR13274	Chr3	43.768	12510519	no hit		TCCACTCAAACTTTCTCCCC	CAACATTGGATGAGCTTTGC
294	SSR13998	Chr3	44.076	12498866	scaffold02229	134097	TTGGTGGAATTGGAACAACA	AAGGGGAGTGATGTGTCTGG
295	AT1-2	Chr3	44.096	12392286	scaffold02229	240677	CACTCTTTTGGGAGGGACATTGTG	AACCTCATTAACTAATAAAGAGATG
296	NR85	Chr3	44.395	12498715	scaffold02229	134248	TGATGTGTCTGGCAAGAACC	GGTAAGAAACTTGGCAGTTGC
297	SSR13466	Chr3	44.74	12633131	scaffold00931	12688	AACCCCACCAATCCAGTACA	TGCGATTCCATGGGTTTAAT
298	SSR01627	Chr3	45.988	12817241	scaffold00931	195071	CAATTCAAGAACTCGGGCAT	CTCTTCCCAAATCCTCTCCC
299	SSR14888	Chr3	47.085	13359601	scaffold00931	742818	CCCTAACTCAAAAACTCATTTTGATA	ACCCTTCCCTTTTGGTTCTT
300	UW083914	Chr3	48.648	14570449	scaffold00862	116212	GAGGCCAAATGGGAATCTTT	TGAAGTTTTCCCTCCCATTC
301	UW084280	Chr3	48.975	14942124	scaffold00862	487892	CGTTGCATGGATAAAGAAACC	ATTATGTTCCAGCTCCACGG
302	SSR13004	Chr3	50.501	15558264	scaffold02135	442231	GGGATACCACCATGGTTAGAAG	GAGTTATTTGAGGTTGGTTTCTCT
303	UW084166	Chr3	51.961	no hit	scaffold00550	19997	AACCCTTTTCTAAGAAGCTAGTTGAT	TCTCTCTCTTTTCTTTAATTTGTTTCA
304	SSR07220	Chr3	53.173	15824553	scaffold00429	2459555	CCATTGTCTCTTCCTTCGAAAA	CATCTGTTGTGGAGGCATTG
305	SSR03552	Chr3	53.719	16005221	scaffold00429	2278887	CCAACTTGGAAAATTGCTACA	TTCAGTTCGCTCGTGAAAGA
306	SSR23515	Chr3	54.414	16462517	scaffold00429	1821591	GAGGAGAGGGTTTGGTGAGA	GGTGGGGAAAGAGCTTTAGG
307	SSR13262	Chr3	54.414	16479371	scaffold00429	1804737	CAAAAATAAACAAATGAAAACATCG	CACTCTTTCTCCCCCATCAA
308	SSR11632	Chr3	55.15	17662105	scaffold00429	622003	AATGCCTCCTGCCTACTGTC	TGTGAATTGTTTATTTTCATTTTCA
309	SSR00525	Chr3	55.454	17778290	scaffold00429	505818	GGGCAGTGAAATTGGAGGTA	TTAAATAATGGGCTGGGCTG
310	UW085347	Chr3	56.043	20026208	scaffold00581	827174	AGGAAAGTTGGGTCGTTACAA	TGTCATGCCAACTTAGTTTTCG
311	CSWGATT01C	Chr3	56.594	no hit	no hit		TATTGAAACAGAAATTAACATTGG	TCTTATCCACATTCCATTAAGAAG
312	SSR17751	Chr3	56.817	17813929	scaffold00429	470179	TCCAACGGAAAATTACAAGGA	TCAATTGTTGGATTCATGTCAA
313	SSR04241	Chr3	56.817	17852404	scaffold00429	431704	GGAGCATGAAGCACAATGAA	TGGACTTCTAACTCCCCCTTT
314	CSWGATT01A	Chr3	56.906	no hit	no hit		ATTCAAGCAGTTTCTTTGAAAAGA	CAGAATTGCTTGTTGCTGATGACT
315	UW085363	Chr3	57.126	18747865	scaffold03746	290881	ATTTTTCCCCTCAAGAGACCT	GCTTCCATGAATATAGATTGAGAGTTT
316	UW085146	Chr3	57.447	18563668	scaffold03746	107000	AAACTGAACCAAATTAAATTCAACA	AATGGAATTGGTGCAGCTAAC
317	SSR02068	Chr3	57.447	18304175	scaffold01045	19563	CCAAAACCACAACACACTCG	TCTCTAAGCTCCGTTTCACCA
318	UW085148	Chr3	57.448	18039068	scaffold00429	244751	CCATCTTATCCCTCTTTTCTTTAGC	TTTGGTGAAGCTTTGCTTCTT
319	UW083878	Chr3	57.469	17954101	scaffold00429	330003	AGAAATGGAAGACCAAAATGAA	CACTTTAGTGAAATCCACATTTTAACC
320	UW085147	Chr3	57.469	18740159	scaffold03746	283438	AGACGATCACAAACGTCTCG	AATGGCGGGTTCTCTTCAA
321	UW084139	Chr3	58.727	19210336	scaffold00164	111101	TGATCCGCTAATCTCCAGAC	GCAATTGTGAAAGGTCTCTTATTTT
322	SSR00472	Chr3	58.828	19194791	scaffold00164	95556	TGGGACGACGATTATGATGA	AACCACAGCACACCAGTTCA
323	UW085283	Chr3	59.235	19560678	scaffold00164	461442	GACCTACCCATGTCTAACACACA	TCCCTCCTTCCCACTTGTATT
324	UW083972	Chr3	59.235	no hit	scaffold01183	26751	TCGAGGTGTATGGTTGTTGG	TTTTTGTGTTGTCTCACAGTTCA
325	SSR02693	Chr3	59.235	no hit	scaffold00762	52207	AATCCACTCCACAGGCTCAC	CGTAGAGAAGCGCCTTGGTA
326	UW084149	Chr3	59.403	no hit	scaffold00309	37721	TCATCTGCTTCATTTCTTGGAA	GCTCCAGAATCCAAGATCCA
327	UW083866	Chr3	59.481	21029845	scaffold00233	175797	TGGGTGAATTGATTATGAAATTG	TCGTTACCATATCATCACCTGAA
328	UW085285	Chr3	59.488	19755875	scaffold00164	656635	TTCCGTGCATAGAAATAGTCG	CGTTTCAAAACGACACCAAC
329	SSR00710	Chr3	59.953	20600729	scaffold00581	252680	GAGAACCCATCTCAAAGATGAA	ATAAATGGGTTTCGGTTCCC
330	SSR16056	Chr3	60.169	21126750	scaffold02615	25556	CATCACGACCCTCTCCATCT	GGGTTTGATAGTGGAGATTATTCA
331	UW084176	Chr3	60.385	19097850	scaffold00653	54099	AACGTCATGTTCTATTAAACAAAAA	GATTTCAGAAGCTCAAACGTGA
332	UW085373	Chr3	60.714	21735422	scaffold02931	225096	TTCAAGTACATCTATCTCAACCATGA	CAACTTGACCATGTGGAAGC
333	UW085372	Chr3	60.773	21860344	scaffold02931	100126	AAATATCAAATTTATCTCAAGGATGC	AAATTAGGTTTGGTTTTTCAAAT
334	UW085364	Chr3	61.259	18768006	scaffold03746	311358	GGTCAAACATCACTAGCTCCTT	TGCTTCTACTTGCATTTTACCC
335	UW084172	Chr3	62.181	22156918	scaffold00582	195755	TCTCCTGCATGGTCTAAGTGG	ATTTTGTGTTGGTGGTGGTG
336	UW085371	Chr3	62.181	21938435	scaffold02931	22090	GCAGACACAGCAACCACCT	ATGGAGGGAAGGGGAATAGA
337	UW083890	Chr3	62.253	22091491	scaffold00582	130420	TTTGGATCATAAATGAAATGAAGG	ATTTTGATCCCTTCCCACCT
338	SSR16600	Chr3	62.937	22095582	scaffold00582	134535	GAAATTGCCTGTGGAGGTTG	AGGAATTGGGGAGAAGGAGA
339	SSR14649	Chr3	63.332	22847748	scaffold01139	479099	AAAACACCCAAATTTTAAGCGA	CACCATTAATTAACGATCAACCA
340	SSR20904	Chr3	63.664	22910142	scaffold01139	416705	TTCAACATAATCATGAGCTGAAGT	CCCCACACTCTGCATTGTC
341	UW084547	Chr3	63.87	no hit	scaffold02947	1138	TTCAGATTTTACCATTTGAATTTTAG	TCCTCATTCTCTTGCTCTTTTTG
342	UW084363	Chr3	64.859	23591721	scaffold00529	88982	CGCGGCCAATAGTATTTAGG	TTTTGTTGGTGTAATGGGTGA
343	UW084359	Chr3	65.917	23501460	scaffold00476	174109	TGGTTCTTGTTGAGCTTGAGA	TTCCAATTTGGCAAACATAATC
344	SSR01382	Chr3	66.033	23501621	scaffold00476	174270	TTGGATAAAGATTGGGACTCG	CTCTCCGGTGGGGTTAGACT
345	UW085362	Chr3	67.884	18476035	scaffold03746	19387	CCAAAGGACCTTAATTAGAACATAAA	GAAAATGCACATCTGTATTCTTTGT
346	UW084431	Chr3	69.101	23771359	scaffold01071	131710	TATGATTTATGTTGGTTATGCATTTG	CGATGGACATAAAAGCCGACTA
347	SSR10357	Chr3	70.962	24787655	scaffold01110	835486	AAGAAGTATGCGAGGTAAGGGA	GCCAAGAAGTAAGAAGTGGTTGA
348	TJ53	Chr3	72.079	25183234	scaffold01110	439907	CTACCAGTTGTTGCGGCTCT	TCCCAATTCCATAGCAGAGG
349	SSR04632	Chr3	73.138	25183200	scaffold01110	439941	ACTCCGTTTGGTGGTTTTTG	TCCCAATTCCATAGCAGAGG
350	SSR18428	Chr3	74.405	26441082	scaffold02208	227215	CCATTCACTTCCTTTCCAGC	TGGTTTCAAGACCACCCTCT
351	RGA-UW084832	Chr3	74.897	26227253	scaffod02208	13386	TTTTGAAAAATGACCCATTCG	GCTAAAAAGTTCAAACGGCAAA
352	SSR20270	Chr3	75.087	26459771	scaffold01225	1442418	TTGGGATGTAGATGTCCGGT	TCCCCAATCCAACTCCCTAT
353	UW043600	Chr3	75.111	26072192	scaffold01333	448547	TCGATATCAAAGCCCAGACA	GGTCCCCGAGATGATAAAGG
354	UW043643	Chr3	75.111	26170209	scaffold01333	546564	TCTCACACCCCATTTTCCTC	CCACCCCATTAGATATCCACC
355	SSR17483	Chr3	75.111	no hit	scaffold01349	59129	ATGGGATACTGCTGGACAGG	TTAGGTGCATTTCGACCACA
356	UW043623	Chr3	75.111	26140455	scaffold01333	516810	AGAGTCACCCCTCCAAACAA	CGTACGAAAAACCTCTATTCCC
357	SSR13286	Chr3	75.553	26301733	scaffold02208	87866	CAACTATCTCGATTGATACAAAATCT	CGTGGGATTCAATAGTTTGCT
358	SSR02008	Chr3	75.564	25861619	scaffold01333	237974	TTGTCCTGGAAATTGGTGAA	GGTGGGAAGTTTGTAAATGAGAA
359	SSR04446	Chr3	77.327	27027373	scaffold01225	917140	CAGTGTGCCAATACCACCAA	AAGTGACAATGGCAGGTCAA
360	SSR23574	Chr3	77.594	26997423	scaffold01225	947261	CAGTTCACAACCACATCTTTGAA	CCGAGCTAACAACCCAATCT
361	SSR07137	Chr3	77.697	26942862	scaffold01225	1002238	TTGCATCGTTTGGGTTATGA	TGCAGGAACAGGCTTCAGTA
362	SSR16667	Chr3	79.061	27461185	scaffold01225	471958	TTTGCAGAGGGCAAAGAAAG	TCGGTGGAGGGATTCATAAC
363	SSR10697	Chr3	81.33	28017521	scaffold02977	547691	TTCTTGGGGAACAGAAATGC	TGCCACTGTAGGATGGTCAA
364	SSR14446	Chr3	81.33	28112908	scaffold02977	449551	TAGACACCCTGAGGACACCC	GGTCGTTTTCCCAAGGAGTT
365	SSR20043	Chr3	81.342	28097054	scaffold02977	466208	TCATGACAAAAATAAGTTGTAAGGC	CCGTTGTTCACGTTTAAGCTA
366	SSR22081	Chr3	81.534	28376097	scaffold02977	178432	GTCTAATCGGACGGCAATGT	GGGAGAGAGAAACCCACCTC
367	UW085395	Chr3	81.9	28647180	scaffold03810	348899	AAAACCCCTTCCCATTTCC	AAAAACAACTTTCACCCTCCA
368	UW085394	Chr3	81.979	28782977	scaffold03810	220755	GGTGAGAGTGGTGATGTCAGAA	TTTAATGCTCGAGTTCACTTTGTT
369	TJ134	Chr3	83.79	no hit	no hit		TCTTTCCTCTGCAAATCCTTCT	TGCTAAAGCTACATGCTGTCCT
370	UW085282	Chr3	84.101	30396985	scaffold02047	1406385	TGAGTGACAAAATCCGTAGTTCA	GATGAATGGTTTTGACCATAGC
371	SSR13163	Chr3	85.764	30793605	scaffold02047	1803090	TTGGTTCTATGATAATTCAAAAGAAGA	CAAAAGAAGACGCATTCAAGG
372	UW083999	Chr3	85.921	no hit	scaffold01531	647	TTTTCAACCTTTTCACTTTTGGA	CCACCCAACACCCACTTTTA
373	SSR23083	Chr3	86.306	31168580	scaffold02047	2178065	CCTCTAGACTGAAAAAGAGGGACA	ATTATTTGGGCCTTTGGGAA
374	SSR04530	Chr3	86.306	30814480	scaffold02047	1823965	CTTGGGAATTCCACGTCACT	CGTTGAGAAATGCTAATCAATGG
375	SSR18311	Chr3	86.81	31272080	scaffold02047	2281565	GCGGATCAGAGAGGAAACAG	GAAACAAACGTCCTCCTCCA
376	RGA-UW085079	Chr3	88.643	31725529	scaffold03356	119960	CTCTCTTTCACACAATCAACCC	AGCTAAATACAGGCTGAAGGC
377	SSR16238	Chr3	89.445	31628652	scaffold03356	23083	TCCGGATCTCTACCAAATGAA	TCAGAGCATAAAACCAGTGTGT
378	UW085097	Chr3	89.466	31725671	scaffold03356	120102	AAGGAATGTTTAAAGTGTTTGA	TCAAATTAGAAGAATTGATTTTGAAGA
379	TJ184	Chr3	89.757	no hit	no hit		CACAACAAACTTTTGCCCTCT	TCTTCTCTCTCTCCTCCATTACTCA
380	UW085093	Chr3	89.904	31747115	scaffold03356	141546	AAATCAAAAGGCCAACATCC	GGGAATTAAAGTGAGGAAAAGC
381	UW085098	Chr3	89.904	31747087	scaffold03356	141518	AAAAACCAAGTGCTTGACTGG	ACGTACTTGATTTAGGGAATTAAA
382	UW084839	Chr3	90.951	32112640	scaffod03356	507071	TTACCAAGTTTGGAGGGGAAG	CAGAGTCGTCGAGTTGAAGTAGG
383	SSR04122	Chr3	94.717	32764693	scaffold03356	1159124	GCCAGGATCAGAAGACGAAG	CTCTTCTCTCTCCCCGGACT
384	SSR20338	Chr3	95.265	32729679	scaffold03356	1124129	TGATGATCCCACACGTCAAG	TGGTGAAAGGTGGTGTGAGA
385	RGA-UWSNP0010	Chr3	95.768	32695454	scaffold03356	1089885	ATGGGATGAAGCAACGGCGGTTCTTG	CATTCCCTTTGGCAATCTTTTC
386	RGA-UW084842	Chr3	96.662	33086419	scaffold03356	1480850	GAATGGTATTGGAGGAGGTGA	TGCAAAGCGCTTAAGTCGAA
387	RGA-UW084843	Chr3	96.695	33108349	scaffold03356	1502780	TCTCATCACGTTTTGCCTTCT	TCTCCCCTCCATTTTATTTCC
388	RGA-UW084840	Chr3	96.695	33077006	scaffold03356	1471437	ACACGTAGTCAGAAAAACATATAAA	TTAAACAAACCCAAATCTTTTCTTC
389	SSR06011	Chr3	96.695	33107529	scaffold03356	1501960	AGGGTCCAACTCAAACTCAAA	GCCCACCCTTAACATCTTACC
390	RGA-UW084841	Chr3	96.757	33080414	scaffold03356	1474845	GACAAACATGTTAATCAGACACAAA	TTGGCGGAGGTTAATCACAT
391	RGA-UW070984	Chr3	96.832	32863782	scaffold03356	1258213	ATCCATGAAAACGAAAGGAA	TGCACCATAGTTTCCGTGTT
392	SSR07131	Chr3	97.03	33572414	scaffold03356	1966845	TTCTCATGCTTCCTACCGCT	TTCTATTGGAGGGCTGGTTG
393	SSR17581	Chr3	97.348	33615978	scaffold03356	2010409	GTTGGAGATGTTAATGGGGG	AGAGACAGAGGCCAGCTCAA
394	SSR13436	Chr3	97.702	33632438	scaffold03356	2026869	CAAATCCAAGTTTGGTGGAGA	TTGCCAAAAATCATGTGTCG
395	SSR15124	Chr3	99.331	34233764	scaffold03356	2628195	TCCACCCAATCTTTCCACTC	AGTGCTCTTCACATTTGCCA
396	TJ34	Chr3	100.074	no hit	no hit		TGGGCCTACGCTACAAACTT	AGCAGCACAAAAGCACTTCA
397	UW084939	Chr3	102.06	34768661	scaffold03356	3163011	AAAGTGGGCGCTACGTTAGA	GTTTGACTGAGACTTGTTGTATTG
398	SSR12414	Chr3	103.088	35051291	scaffold03356	3445722	AACGAAAGTAACGCCGTTTG	ACGGAGGAAATCAGAACCCT
399	UW084941	Chr3	103.412	35210127	scaffold03356	3604548	GTCCAAAGCTTCAGCCACTT	AATTTTCAAAACTATTGTGATTCTGA
400	UW084940	Chr3	104.111	34984774	scaffold03356	3379421	GCTTACATTTTCGTTATGTACTTGAT	GATCAATTGGTTATTGCTCCTT
401	SSR30236	Chr3	106.151	35493403	scaffold03356	3887834	TCAATTAAACGAGTGGCAAAGA	GCCACGGGTTGACTACAAAT
402	SSR23866	Chr3	108.782	36135103	scaffold03356	4529534	GGGTTAGGGTTTGGGAGAGA	AACCTTGGGAGCTATCCACC
403	UW085232	Chr3	109.23	36552835	scaffold03356	4947071	TGGTGGATATTATTCTGCTTCC	TTAGATGAAACGAAGGTAAACAAA
404	NR91	Chr3	110.344	37336973	scaffold02995	196294	GAGAGAGATTCAGAACCTTC	CATGGTTGAGCAGGTGAAAG
405	SSR06637	Chr3	110.386	no hit	no hit		CGAATCGTGAAGGATGACTTT	AAGGAAGAAATCCATTGGAGG
406	SSR17823	Chr3	110.852	36962214	scaffold03356	5356645	TTTTCTTTTTGCAATGGCCT	GATGGGGAAGGGTTTCATTT
407	SSR04905	Chr3	111.742	37853121	scaffold02995	712681	GCCCTAGGCTTCGTCTTCTT	TTCTACAACTGGCCAAACCC
408	SSR03503	Chr3	112.106	37375196	scaffold02995	234756	AACAGGCCTCAGAAGCAATG	CCCAGGTTTGAGTTCCATCA
409	SSR03066	Chr3	113.438	37731611	scaffold02995	591171	CAAAACTTAAGGACCGAAAGGA	ACATGGTTGGTTAGTGGCCT
410	SSR10783	Chr3	114.241	39075853	scaffold02995	1935413	TGGGAAAATGGGAGTTTCAA	CGAACCACCAGTATTGGACC
411	SSR20578	Chr3	114.711	39247599	scaffold02995	2107159	TCCGTTTGAATTGACTAGGG	CTTGCTGGTTTGTGGGATCT
412	SSR21652	Chr3	115.468	39409566	scaffold02995	2269126	TTGGGTGGTATGGTTATGGAG	ATAACCCCCTTTTTCCCCTT
413	UW085254	Chr3	116.436	40302169	scaffold02995	3161712	TCCTTGCTGGCTGCCTATAC	AATGTAGGGAGGGAGCGTTT
414	CS19	Chr3	117.947	38225260	scaffold02995	1084820	TCCTCCCTCTATTTATCCGTACC	TTGCGGATTAGGTCTTCCAG
415	MU7082-2	Chr3	119.374	39662724	scaffold02995	2522284	TCTTCCACGGCTACCTTCAC	TTCTGAAGAGGAAAAGGCGA
416	SSR18719	Chr4	0	25428	scaffold02901	155389	TTTAGGTCCGACATCTTCATTT	CGATGATTCTCACATTTTTGGA
417	UW084731	Chr4	0	105254	scaffold02901	75563	CAACCTCAGCTTCTTCATGG	TGCATGTGATGGTCAAAAAG
418	UW084071	Chr4	0.612	224181	scaffold00919	2692883	TTTAGACGCTTAGGGTTACG	AATAAGGCAAGAAATCCACA
419	UW084065	Chr4	0.933	322650	scaffold00919	2594414	TACATATGGCCAACTTTTCC	ATTGGCAACTTCTACATTGG
420	UW084234	Chr4	1.286	275717	scaffold00919	2641749	AAACAAAAACCACGTCAAAC	TAGGTGATGAAGTCCCACTC
421	UWSTS0070	Chr4	1.305	386407	scaffold00919	2530657	CCATTCATTTTGAAGGACAACC	CCAATCCACAATCAAGGTTT
422	UW084070	Chr4	1.728	224479	scaffold00919	2692585	CCTTCTCTTTTGTGATGCTC	CGTAACCCTAAGCGTCTAAA
423	UW019153	Chr4	4.614	779079	scaffold00919	2138019	AGTGGCATCCATTCTCTTGG	TGGTGATGCATGGAAGTGAT
424	UW019159	Chr4	4.614	790358	scaffold00919	2126782	TTGTGCAAAGATTAGACCTAGACA	CCCGCGTGATACAATTAACA
425	UW083919	Chr4	4.929	782589	scaffold00919	2134245	CCAAATCCCACTCAAAAA	TCACAAAACCCTCAAACCAA
426	SSR23549	Chr4	5.366	1070289	scaffold00919	1846775	TCACCCCCACTTTACTCCTC	AGTCAATCAGTCAGCGCCTT
427	UW019135	Chr4	5.569	845745	scaffold00919	2071415	CATTTTTCCTTTCCCATACCC	CCACAAACCTCTTCCTTCCA
428	UW019114	Chr4	5.696	888510	scaffold00919	2028673	GGCAAAGAGAAAACGTCCCT	TCCAACTAAAGTAAAACGGCCT
429	UW083920	Chr4	6.141	1236603	scaffold00919	1680454	GGGCAGAGTGTGGGATTAGT	GGGAAAGAAGAAAACAAAAGGA
430	UW084402	Chr4	6.977	1492092	scaffold00919	1424972	CATCAACCAATCCAAAACC	TTTGCATTTATTTGAAGGTGAGA
431	UW084279	Chr4	9.077	1660695	scaffold00919	1256369	CATGTGTGACGCTTCTTTATTTTT	TGGTGCTCCCTTTCTACACA
432	UW084401	Chr4	9.707	1799998	scaffold00919	1117066	CTTCATTCCCCCTTCCAAAT	CGTCCATACATTGGGATCTTC
433	UW084738	Chr4	9.707	2206780	scaffold00919	710284	CCAAATTCTGCTGCGATCTA	ATCGATGACCCACCCTTAAA
434	SSR21062	Chr4	10.302	1869746	scaffold00919	1047318	TCACACAACAACTCCATAACACA	GGCCGCGTAGTAGAGTGAAG
435	RGA-UWSNP0006	Chr4	10.903	2127986	scaffold00919	789078	TCCAATGCATCCTTTGCCTGA	ATCTTTTGTTGTCACATTCGTA
436	UW018193	Chr4	13.864	2748203	scaffold00919	168861	CATGCGATTCAATTGTGAAAA	TGCAATTTGTCTCTTACACCTG
437	UW083876	Chr4	15.803	2985192	scaffold00397	43874	TCGACTTTATCGGGAAGTGC	GTGGTTGCTCCACCAGTCTC
438	UW084405	Chr4	19.301	3373562	scaffold00930	77565	GACCATGAATTTGAACTTCTC	GGTGCAAGCAAATCTAAATAATGA
439	UW085301	Chr4	20.408	4047208	scaffold00930	751189	TCTTGAGCCTTCTTGGAGTGA	AAATCGACGAGAAAGATGAACC
440	UW085270	Chr4	20.814	4307438	scaffold00968	208566	AAAAATAATTAATGTCGGTGTTAAAGT	AAACAAAAAGTTGTCCCCTAAGC
441	SSR05899	Chr4	23.454	4447306	scaffold01233	536412	TAAGAGCAAAAATCCCACGC	AGCTCAATCAACGTCAAGAGAA
442	UW084454	Chr4	25.643	4832861	scaffold01233	150857	TTTGAGTGTGAAGGAAAACGTG	ACCCTGTCCCTTTCAAGGAT
443	UW062252	Chr4	26.372	4985718	scaffold02764	11643	TTAGAAGGGAAGACGCGGTA	AATATTTTCTTCCCCTCCTCCT
444	UW058714	Chr4	27	5207868	scaffold02511	799959	CAAGGGTTGGCCTGTTTTTA	GGGGTGTGTGTGTGTGAGAG
445	UW058638	Chr4	28.541	5274335	scaffold02511	731918	GGTGATGAGTTGGTTTTGTTCTT	GCCAAAATCGTGGCATAAGT
446	UW058682	Chr4	28.541	5377836	scaffold02511	626658	AACTTCTTTTCTGGGAACAACG	ATATTCCTCGTCTGGAGGCA
447	SSR16892	Chr4	30.196	5957696	scaffold02511	68198	TGCAACCAACAATCACCAGT	TCCCAATTTGATTGTACATCCTT
448	UW058481	Chr4	30.796	6009203	scaffold02511	15017	GGATTGAGGATTTTGCTGGA	CGGAGACAAAATGGACTGCT
449	UW083597	Chr4	34.054	6869871	scaffold04158	887411	TCAACCGAGAAAGAGGGAGA	GAAAAACGGACGGAGATGTG
450	UW084361	Chr4	38.257	7851125	scaffold00493	38811	CATGTTTCAAAAAGCATTCC	TTACACGCACACAAGCATCA
451	UW070212	Chr4	42.325	8212571	scaffold03312	247280	GCACGTAACCTTCATCTTCCA	AAGAAAGAGGGACAAGCGAA
452	SSR06253	Chr4	43.478	8852757	scaffold03735	246016	TGTGGGTACTCCTCAAACCA	TGATATCCATATCTTTGAAATGTCTTT
453	SSR15682	Chr4	43.825	no hit	no hit		GACACACACAAGTTAATAAAGAAATGA	CAAGGCCCTGACTTAAGTTTC
454	SSR15731	Chr4	44.557	8362401	scaffold01148	60916	CCTTCGAAATTCCTATCCCA	TAAATTTATGGCCCCCACAG
455	UW037969	Chr4	44.557	8386022	scaffold01148	84250	CTTTTCTTTGCCACGTCTCC	TTGCAGCTCAAATTTCAATGA
456	UW000319	Chr4	48.707	9176526	scaffold00034	38133	TCAAGTTTATGTCACACAATTCCA	TTTCTTCGTTAATGCTTTTAATATGG
457	UW084127	Chr4	48.93	9116680	scaffold00034	97786	CAAAACTCCCTTTCGTTGACA	ATTGGACAATTCCGGTGGT
458	UW084529	Chr4	49.43	9252306	scaffold02623	765	TCCTCACAACTAAATACACATAACAA	CTGATTAATGAATATGAAGTTGACACA
459	SSR03235	Chr4	51.676	9808156	scaffold01124	248355	ATCGGGAAGCTTCACTCAAA	TCCCCATTATGGTTCTTTTCC
460	SSR07581	Chr4	53.494	9961536	scaffold01124	401735	TTGAGAAGTGCTTCCCTACACA	ATTGATTGCCACCACTCACA
461	UW084438	Chr4	53.608	9962492	scaffold01124	402691	TTGGGTATCACATGCCATAAA	ATTGTTTGGCATTCCCACAT
462	UW084379	Chr4	54.285	10425135	scaffold00696	151855	AAGGCCAACCTCCACAATAA	CGAACAAGAAAATGAAATGTCG
463	SSR14617	Chr4	55.559	10741975	scaffold00696	468695	CAACTCCGGTTCAAAAGTTCA	TGTCTTCAATGCCCTTTCAG
464	UW083899	Chr4	55.597	10801560	scaffold00696	528229	ATCCTCTCTCCCTCCACCAT	TTGAAAGAGTGTCGGTGATGTC
465	UW083898	Chr4	59.512	11227572	scaffold00696	954288	CACAACGATTGAGGGAGGA	CACCAAATAAAGAATGTCAAACC
466	UW085236	Chr4	60.212	11683717	scaffold00696	1410307	GCTGTCCATTAGCATAGGAAGG	CCACAAACCCACAAACAAGA
467	CMTCN56	Chr4	61.364		no hit		ATCCAAAAGGAATCGGAAAG	CTTTTCTCTTCTTCTATTCTC
468	UW084381	Chr4	62.054	11939420	scaffold00696	1666140	TGACACGCTACCTTGAATTCTG	AGGAACTGGAACTGCATGGT
469	UW084421	Chr4	62.538	12043410	scaffold01029	12261	CCGTTTAAATTTTGAGCACCA	CATTGCCAACTTATGCAAGTC
470	SSR05125	Chr4	67.079	12658982	scaffold01029	627833	TGGCTCCTTCACATTGTTGT	TGGGAAAAAGGGTATGGAAA
471	UW029413	Chr4	67.176	12536441	scaffold01029	505251	GGAGTGAAATGAAAACAAAATGG	TCCTTTCACTTTTATCATTGCTCA
472	UW084951	Chr4	71.086	13446427	scaffold00252	548935	AGGCTTATGGGGATGTTTGA	CTCCTCTTTGTTGGCTTTGC
473	UW084953	Chr4	71.237	12983773	scaffold00252	84578	CAGCCCATTAAGCACACAAG	TGTTCTTTATCTAGTTTGGAATTGGA
474	UW083868	Chr4	73.653	13745497	scaffold00252	809392	TCGTTCACCCTTTAACTGTGG	GCTGAAGGAACAAACTACAGAGAAG
475	UW083971	Chr4	89.071	14937001	scaffold01174	492944	TGAGGGAGGCTAGAAAGCAG	TCTACAATTTCTTTCACCATCATTTC
476	SSR19993	Chr4	89.663	15224486	scaffold03537	112203	ATCCGTGTGATCCTCATCCT	CCACTTGGAAGTTGGAACAAG
477	UW085160	Chr4	89.663	15337089	scaffold03537	243915	TTGTGTACCCTCCCTTGTGG	GGTTACATGTATAACCGTTAGATTCAA
478	SSR21563	Chr4	89.663	15610780	scaffold02330	92330	GCAAGGAGTGAACAAACGGT	GTTCTCCACCATAACCCCCT
479	UW085154	Chr4	89.675	15727818	scaffold02330	208652	ACGAATTATTCTCAAAAGAACACC	TCTTTTGTGTGACCAATTCAGTG
480	SSR00276	Chr4	90.145	16539027	scaffold03578	328103	CCAATTAATTATCCTCCCACGA	AATTAAAGTGAGGAGTGGAATTTTT
481	UW085155	Chr4	90.801	15101309	scaffold02532	169461	CCCTTTTTACTTTAAGTTGATTGAGG	TTTGCCAATGTAACCGAAGA
482	SSR03820	Chr4	96.13	17648948	scaffold00715	88821	AGAGGGCAAATTGGTGAATG	TCCATCCTGTATGATTTGAGTTG
483	UW083894	Chr4	97.579	19299941	scaffold00614	662109	AAGATTGTTTTGTAGCTCGCAGA	ACAGACACACGAGCGATGAG
484	SSR07550	Chr4	98.92	19633091	scaffold00614	328963	CTCCAGTTTCCCCATTTCAA	GGGGTTTCAACAAAGGAACA
485	UW042029	Chr4	99.536	no hit	scaffold01243	85	CGTTGTCAAAATCTACAAATACCAA	AACACCCACCACCAGTGAAT
486	SSR13159	Chr4	99.992	19731725	scaffold00614	230329	TCAACCATTGTTTGGGTCAA	TGGGTGCTTGCTAATGTGAA
487	TJ227	Chr4	100.643	20288901	scaffold01000	326348	CCCTCGAGAAACCAGCAGTA	CACCTCCGTTTTTCATCACC
488	SSR17406	Chr4	102.908	20759385	scaffold01000	796832	GAGCCATCCATCAGAGAGAGA	ACCCACAAGCTTCAGAGGTC
489	UW084025	Chr4	103.197	21282788	scaffold03533	106583	GCCTAGCAAATCACAAGAAT	ACTTTCACCCTCACTTCTCA
490	UW084662	Chr4	103.789	22000921	scaffold03533	849235	CACGGCTCTTATCGGTTAGT	CACTAGGTCGTTCAAAGCAA
491	SSR01254	Chr4	103.792	21358164	scaffold03533	178767	ATCTTCGGCAAAAAGCAAAC	ATACTCACCCCACCGTCACT
492	UW084200	Chr4	103.795	21672712	scaffold03533	585796	AAAAATACTCTAACGGCCAA	CATGGTTAATTCGTTTCGAT
493	UW084189	Chr4	103.795	no hit	scaffold03533	377552	TGAACTAAATTGAACGACCC	CAACCAATCCCAATAAACAC
494	UW084199	Chr4	103.798	21672712	scaffold03533	508617	CACATAAACGTGCAAAAGAA	AGATTAGGAAGCCATTTTCC
495	UW084194	Chr4	103.892	no hit	scaffold03533	377552	TGAACTAAATTGAACGACCC	CAACCAATCCCAATAAACAC
496	UW084033	Chr4	104.613	21928719	scaffold03533	774474	GATATTTTTCCAACCTTCCC	TGTGTGATTTTCATTGCTGT
497	UW062954	Chr4	105.003	22038517	scaffold02920	971	ACAGCCAACAAAAACATCCC	ACATTGCTTTTGCCCAACTC
498	UW062953	Chr4	105.109	22037675	scaffold02920	133	ACCAAATCGCTTCTGAGGTT	GGCATGAAAGAAACACCGTT
499	UW062963	Chr4	105.109	22048109	scaffold02920	10959	CCATCTTCCCCTAACATGCTC	TCTTCAATCCTCATGTTTGTGC
500	UW063063	Chr4	105.109	22248843	scaffold02920	213862	TTCAACTGTCCAACCACACAA	CAGTGGCAGAGGACAAACAA
501	UW084853	Chr4	105.175	22468170	scaffold02500	171453	CGAAGAACATCATTTCACGA	GGACCCCTACCTAATGCTCA
502	UW084686	Chr4	105.278	22468151	scaffold02500	171434	AAACACCTTCTTGGTCCTACG	GGACCCCTACCTAATGCTCA
503	UW084716	Chr4	105.278	23044262	scaffold02500	747545	GATCCATTCCCCTTTCTTCA	GAAAAGCATAGGACACGTCG
504	UW084854	Chr4	105.314	22468329	scaffold02500	171612	AAGTTGGATTTAGGGGATGC	GGACCCCTACCTAATGCTCA
505	UW084687	Chr4	105.314	22479366	scaffold02500	182649	CTAGGGACGGAAGTGTGGTT	AGGAATGTCAGCTCCCTACG
506	UW084866	Chr4	105.672	22565134	scaffold02500	268417	TCTTTGTGTGGGTTTCGTGT	TTTCTGCCCCCTAACACTTT
507	UW084725	Chr4	105.672	23249522	scaffold02500	952805	GGGCCGATGAGTAGAGAGAG	CTTCTTCTGCCTCCCTTTTG
508	UW058169	Chr4	105.692	22733698	scaffold02500	436981	CCCTTTTTGCATGGTTTGTT	TCATTCATCTCTGTTTTCTATGCTTT
509	UW084519	Chr4	105.765	23048518	scaffold02500	751801	GGTAAGAGATGATCTTCGAAAGG	TTCCATTCATATTCTTCCAATGC
510	UW084884	Chr4	105.765	23317347	scaffold02500	1020630	ACGTGGCCCATGTTATTGTA	GGCAGCAGAATCGTAGATGA
511	SSR14015	Chr4	105.765	23465032	scaffold01330	35311	AACGCACCTCAACCGTATTC	CCCTAAGCGAAGAAATGCAG
512	CSWACC2	Chr4	105.765	no hit	no hit		TTGGCGTTGGAACTCCTGATGTTT	CCTCCTCAAGACTTGAGAGACGAT
513	UW084728	Chr4	105.77	23273049	scaffold02500	976332	CACTTGTCTGAGTCCCCAAA	ACGTATTCAATCCTGCCCTC
514	UW084698	Chr4	105.774	22751005	scaffold02500	454288	AGGGATCCATTGTTGTCGAT	ATGCTTTCAAGTTTAGCGGC
515	SSR13511	Chr4	105.777	23254704	scaffold02500	957987	ACAACCACAGAAGGCACTCC	GATTGCCAGAAGGAACCAAA
516	UW084028	Chr4	106.242	21288314	scaffold03533	111891	GTACATAATGCTCCAAAGGC	AAAGCAGTGGAAGATTGAAA
517	UW085099	Chr4	106.735	20498231	scaffold01000	535678	CCAATTTTAAATCCAAATCCA	TTAATTGAAATGATTTTATGTATCACG
518	UW084372	Chr4	106.986	17272760	scaffold00614	1009856	GGCTCCATATGCCAAATGAC	TGGTGAAAACTCCATGGTTG
519	SSR16038	Chr4	107.378	20039334	scaffold01000	76780	TGGCAAAATATCACATTCTTGAT	TTGTTGTCATCTAATGCAATTTTTC
520	UW085381	Chr5	0	110166	scaffold01376	388278	AACAGGTGCTTTGATTCTCCA	TCTTCCATTGTGTTGGCTGA
521	UW085380	Chr5	0.009	289373	scaffold01376	209010	TCATTTCTCTTGCTGGATTCAA	AAACACCCAAAACGAAGC
522	SSR22469	Chr5	1.667	694432	scaffold01335	195423	TCACACCTGCATTTTTCATCA	GAGGCGTTCTCAACATACCC
523	UW085184	Chr5	1.672	526224	scaffold01335	27202	CATAAGCTCCCCTCATCTGC	GAATCAAAATGATAGATGAAGTGC
524	UW085185	Chr5	1.724	799179	scaffold01335	300158	CAATCGGTAAAAGCATGCAA	TTCGTATCATATTCTCCACGTTTC
525	UW085182	Chr5	1.744	719053	scaffold01335	220022	TCCCTTCCTATGCACCAAAA	CCAAGCAATGTTTGCTCATC
526	UW084964	Chr5	2.77	916105	scaffold02951	1970031	CATCATCTTCAAGCAATCGTACA	TGTTGGATTTGAGCACCAGA
527	UW085415	Chr5	3.576	1044544	scaffold02951	1841592	AAGAACACACCCAAAGTGCAT	CCTCTCCTCATTTCCCAACTT
528	SSR14876	Chr5	4.785	1417246	scaffold02951	1468890	TTTAGAAGGCAAAAATGTTGGTT	TGCTTCGTCAATGAATGAATG
529	SSR01243	Chr5	6.008	1479074	scaffold02951	1407062	AATCCTCAAACCCTCCAACC	TGCAGAAGGAAAACAATGGA
530	RGA-UWSNP0115	Chr5	7.218	1863726	scaffold02951	1253173	TGGGTTTGTTTCATTCTTGCT	AAGAACCCCCAAAATCAAGC
531	UW085228	Chr5	12.121	2628179	scaffold02951	257884	TGTGCATGCTTCCTTAGCAC	TTGGCCTTTGGGTAACATTT
532	UW085227	Chr5	12.121	2668073	scaffold02951	218050	AAATGGGTCATACCCAAAAGG	GCCAATGCAATTACTTCAGG
533	UW063407	Chr5	12.121	2758517	scaffold02951	127619	AACTTAGGGAAGCTTGTGCAAT	AAAACATGATTATTTCCACCCAA
534	UW063354	Chr5	12.836	2878899	scaffold02951	7237	TGCATGAAAGGTTGGAAACA	TTGATTACACAATGGCTCAACA
535	UW063357	Chr5	12.836	2868539	scaffold02951	17597	TTGATGAAAATATCTTCGTGTCG	AAATTAGCAACAACAAACAACTCG
536	UW063352	Chr5	12.836	2880549	scaffold02951	5587	GATCCGACGTCCGAAAATAA	TCCGCCTCTTGACACTCTTT
537	UW063382	Chr5	12.942	2822990	scaffold02951	251964	TGGAGTGTTCACCACAGCAG	TGATACCAAAACTGGCCCTC
538	SSR00398	Chr5	17.14	3287115	scaffold01028	182168	ATTCAAACCCCGTTTAACCC	AGTGAAAATGGCGGAAACTG
539	UW084458	Chr5	17.24	3480976	scaffold01284	9286	GAATGGATTGAAATGCCCTTTA	TTCAGAAACGTAGACTCAAATTAAAA
540	SSR11132	Chr5	17.285	3440809	scaffold01028	31714	TCAGTTAGTGTGTCTTAAATCGTTCA	TTTCTCATTCCCACGAGGAG
541	UW038692	Chr5	19.305	4027529	scaffold01153	1416060	CCACACATGTTTTTGGTCACA	TCCATTTTTCATTTCCTGCAT
542	UW038733	Chr5	19.305	3940616	scaffold01153	1502973	TTGCTCCCACCTTTCATACC	TTAGGATATTTGCAGGCCGT
543	UW038695	Chr5	19.305	4015208	scaffold01153	1428381	TGATCCAACCCCTTCTCTCA	AGTCAACCATGCAATCCACA
544	UW038653	Chr5	19.305	4071888	scaffold01153	1371701	AAGGGTCCATGTCCTTTCCT	TTCCAATTCCCCCTCTTCTT
545	UW038723	Chr5	19.305	3953008	scaffold01153	1490581	AACACCCCCTAAATCCAACC	TTCCCTCTTCTCTCTTCACCA
546	UW085223	Chr5	22.886	4884613	scaffold01153	558688	CCAAACAATCGATTCGAAAAA	TTGATGACTAATCACCACATGTTAAA
547	SSR16305	Chr5	23.69	4901685	scaffold01153	541904	CACGAACCCCAAAAAGAAAA	CAAATCCTCTGCCCTTTCAA
548	SSR13639	Chr5	25.534	5459430	no hit		CCTCTTCCTCCCCATCTCTC	ACCTGGGGACTTTCCTTCAT
549	UW085124	Chr5	25.78	5911424	scaffold03639	489713	AAAAATGGATGGGAATAGAACAA	CCCTAAAAACAATTGACTTACCAA
550	SSR14137	Chr5	26.032	5292343	scaffold01153	151246	TGTTGTTGTAAACTCCCCAATTT	TTCATGGGCCTTTTGTATGG
551	SSR01691	Chr5	27.221	6141172	scaffold03639	180794	TGAGACTCAAACATTGTGGACTT	AAACGTGCAGCTAAACCAAT
552	RGA-UW085118	Chr5	27.732	5830690	scaffold03639	261528	TCATTCAACATGGAAGCTAACG	TGAGTCAAGTTGGGGTATTGTG
553	UW084434	Chr5	29.494	6141172	scaffold01080	859118	ACCACTTCATAACTTCTAATTTTCATT	TAGCTTTTCCAAAGAGATTTTCC
554	UW085400	Chr5	34.325	7031013	scaffold03726	379288	TCATTTTTGGGTTTAGATTTTCA	CTTTGACCTCGGGTTGTGAG
555	RGA-UWSNP0009	Chr5	36.82	8907945	scaffold02601	478202	CACTAATACCTTGTCGGCTATTATGG	CTTCGGCAGATCACATTCAA
556	UW084492	Chr5	44.306	7031013	scaffold02004	146179	TGAAATTTACTTGTTATCCAAGTGTTC	AATGGACTGTTACACAAATCTCC
557	UW084347	Chr5	44.541	9714527	scaffold00320	281935	CCTTGGGGAGTTTCATTTTTG	TCCTTTAGTTGATGATATCCTAATTTC
558	UW085421	Chr5	44.702	9906775	scaffold01219	6668	TTGGTGGATTACACGAACACA	TGTTGACTGAGACATTTTT
559	UW085134	Chr5	44.853	9849743	scaffold04070	78343	GAGAAGAATATAAACGAATGACATCAA	TTTTCTTTCCCTTTTGACCTT
560	UW085133	Chr5	46.074	10611218	scaffold03703	319445	GGTCATGGCTCCATCAAAAT	CCTTAAACACTTCAGGCTTGC
561	SSR15390	Chr5	48.336	12166594	no hit		AAAAGTTGGGACCAAATTCAG	TGAGGAAAATGATATATCTCCAAACA
562	UW083730	Chr5	50.51	12166594	scaffold00699	292990	CTGCCTCTTGCCTTGTTGAG	ACGAACCCAACCCAACCTAT
563	SSR14269	Chr5	51.951	12473143	scaffold01209	275677	GGAAATGGGAGATACACGGA	GCACTTTCCAGTTCCATGCT
564	SSR18792	Chr5	52.27	12450729	scaffold01209	253263	CTAAGTCTCGCCTCTTGCGT	GTTGTTGGATGGCCTAGCAT
565	UW002481	Chr5	52.27	12604078	scaffold00178	235551	TGAATCTGCACCACATCCAT	GGAGGTAACCAAATGCTGCT
566	UW084342	Chr5	52.685	12607169	scaffold00178	232455	GCTTGGAAAACAAGGATGACA	TGGAGTTTGTTAGAGCTGGAAA
567	UW002455	Chr5	52.913	12713147	scaffold00178	126482	TTGGAAGATTGATTCCCCTG	ACACACTCCCAATTCCCAAA
568	UW083711	Chr5	53.32	12686512	scaffold00178	152667	AGCCTTGGTGAAAAGGAAAT	GCCTACAATGACACACCAACC
569	UW002466	Chr5	53.32	12686674	scaffold00178	152955	TGGAACCCAGAATCTAGCCTT	GCCTACAATGACACACCAACC
570	SSR19178	Chr5	56.007	13007279	scaffold02207	79307	CCGTTCCTAGAATAGCGTGT	CCCACGCCTTCTATTCTACA
571	UW084351	Chr5	56.007	13539148	scaffold00366	85040	GAAACACAAAGTTAAAACAAAAATCC	GACATCACGACGTGGAACC
572	SSR13420	Chr5	56.566	13442914	scaffold02207	492226	GGGTTTGGGTTGGTTTAGGT	CTTTCATCACACCCTCCTCC
573	UW085349	Chr5	56.697	14171445	scaffold00444	473285	AACAGTTCACGGAAGATCCAG	AACAAACACCGCTCTCAGTG
574	UW085350	Chr5	57.106	14233831	scaffold00444	534247	AAGCAAAGTCATGAGATTGTATGC	GAAAAATGAAGTGTCTTTTTGTGG
575	UW005172	Chr5	61.119	15982981	scaffold00438	222631	TTCCTCCTTTCTCCAACACG	CCGGAAATTCAAAAGCTACG
576	SSR15321	Chr5	64.948	17033707	scaffold02581	649423	TCAATGTAGGTAGAGCACCACG	TCCAATTGCTTGACCAATGA
577	UW083747	Chr5	66.215	17201367	scaffold01157	21066	GAACGAGAGAGACTTGTTTTATTTCTT	ATGTGCATGTGTGGTTGAGG
578	UW084138	Chr5	68.605	18120483	scaffold00154	769481	TGAATCGATGAATGAAATCCA	TGTCATGTCCACCAATAACACA
579	SSR00182	Chr5	68.79	18153119	scaffold00154	802120	ATGACAGCGGAAAGGGTTTA	CCAGCTTCACCAGCTGTTCT
580	UW083862	Chr5	68.981	18152838	scaffold00154	801833	CTCTTCCTCTGCTCATCCAA	GAGCCCCAGTAAGTGAAACAA
581	RGA-UWSNP0049	Chr5	72.655	16923985	scaffold02581	559152	TTTCCCAGTCACGACAATGGATATTGAAAGAGAAGTC	TGAGCACATCATACACAAATAC
582	RGA-UW084852	Chr5	73.224	16886168	scaffod02581	523922	TCCACTAAATTTAACTTGGTATCAAAA	CACTTGTGTGCAAGAAAATATTGAA
583	UW085324	Chr5	74.835	19434267	scaffold02633	376718	TTATTTCCCTTTTGACTTTCTTC	GGGTCCAAATATTTTCAATCCA
584	SSR16068	Chr5	81.643	20361672	scaffold00789	517466	TATAACCCCGTCTTCTCCCC	GGGAAACCCCTTTGACTCTC
585	UW013295	Chr5	85.341	20772176	scaffold00789	92915	AAATCCCCTCACCTCATTCC	TCAATTAAAGTAGACGTTTCGAATAA
586	UW084957	Chr5	85.709	20919513	scaffold00789	100601	CACAAACAAAGTTGCCAACAA	TCAATTGGGCACAAATCCTT
587	SSR07100	Chr5	86.971	21372001	scaffold02653	2256679	CACACCATTTACGGTTATGGG	CATTTGGTTCAGAAAGGGGA
588	SSR17014	Chr5	86.971	20982312	scaffold02653	2658993	CCGAATGTAGATAGACACAAGGAA	CCAAGGTTTTGGGCAAAGT
589	UW084535	Chr5	88.745	21555414	scaffold02653	2058505	CCTTACCTTATTGCTTCCCACA	TCCAATTGGTTAGAGTTTTCAAGA
590	UW085065	Chr5	89.357	21681130	scaffold02653	1929658	CCACTTTATTTCAATTTTCATTGG	TCAAAAGCTTAATCGTTTCGAGT
591	UW084954	Chr5	95.625	24416528	scaffold02653	951511	GGTTGCTGCCTAATTCAACC	TGGATTCCTCTCCTATGATGG
592	UW085331	Chr5	98.358	24416528	scaffold02978	187264	AAACTGTTTCTTATGAGATCAAGTCAA	CCCTAAACAAGGCCACATGA
593	UW085322	Chr5	100.856	24871606	scaffold01142	977969	TGGACTGAACCCTTTGGTTG	TCGGAATTGTGTCATCTCC
594	UW085239	Chr5	101.605	25059249	scaffold01142	790428	TTCCAAATACGTGTGTGATGG	TGGAGACGATATTTCAACTAAAAGAA
595	UW085238	Chr5	102.831	25321449	scaffold01142	528281	TTTTGGATGATGGGTTTGCT	TGGGGAAAAGTGAAGAAAAAG
596	SSR02895	Chr5	105.655	26792520	scaffold02023	533512	GAGTTGGCAAGTCACGTTGT	TTTCCCTCATTATGCCATCC
597	UW084826	Chr5	105.684	26774389	scaffold02023	552456	CTCCCTCTTAGCCCTCACCT	GACGAAAGTAAGAGAAAATTTAAGCA
598	UW084175	Chr5	106.243	27440816	scaffold00651	97617	TCAAAATTACAAAAAGGTCCATGA	CTCACATTTGGGTAGCCTGT
599	RGA-UWSNP0007	Chr5	106.243	26951089	scaffold02023	370958	TCACTTATCACCTAAAATCTACAG	ATCCCACTATCATTATTGTCTATC
600	RGA-UW084820	Chr5	106.243	27159491	scaffod02023	158258	AACCCTATGATTTAATTGGTTTTTC	ACAAAACGCCAAAGTGGTTC
601	RGA-UW084821	Chr5	106.243	27075162	scaffod02023	246718	TCACCAAAACTCAACAAATCTCC	CCCGCCCTTTTCTTATTCTT
602	RGA-UW084645	Chr5	106.243	26950506	scaffod02023	371529	CATAGACAAAGGACGGCCATA	GCCTCTTGATCGACAACCAT
603	SSR20897	Chr5	106.293	27453831	scaffold00651	83822	GGACGACATTCCAACCAAAG	CTTAAGTTGCTCCCCCATTG
604	SSR16163	Chr6	0	155062	scaffold01044	155062	CCAATATTTGCATATGGTTTATCA	CAATCTTTGCATTTTGCTTTTG
605	UW083941	Chr6	1.139	479726	scaffold01044	479721	CAATGGAAGATTCTCAAATTGTTG	TTGAGAGGCACTTGATGTTCA
606	SSR02021	Chr6	2.748	1000053	scaffold01044	1000053	TAAACATGGCTTCCTCCTCC	CTCTCTTTTCTCACACCCACAG
607	UW084967	Chr6	3.308	999816	scaffold01044	1000055	GGGTGAGGAATTGGAGGATT	CCTAAACATGGCTTCCTCCTC
608	UW084423	Chr6	3.706	1035904	scaffold01036	3409	GAGGTATTACAAATCAATAATGCACA	TCACGTATTTGAACATATCATATCAG
609	CS_EST370	Chr6	4.281	1042574	scaffold01044	1042574	TGAGGGGATAATAGCTTCTTGA	TGCTGTCTAGAGGTGAGATTTGA
610	SSR18718	Chr6	4.61	no hit	scaffold03132	249969	TGAAGCAAAGTAACCCCACA	CACAAATGGATTACAGAGCGAA
611	CM21	Chr6	4.984	no hit	no hit		CGGGGAATTTGTGCTCTATG	CCCAAACAAAGCCAAAAGAA
612	UW084968	Chr6	5.086	1388189	scaffold01044	1388361	AAGCTGTCTAATCCCATGCCTA	TGCGCAATGGTGATACTCTC
613	CSWCT29	Chr6	5.086	1972992	scaffold03611	3767410	TGGACGAGTTGCTCTTGTAAGCCT	ATCAAACTTGGCATGTGGCATGAC
614	UW084460	Chr6	5.086	1842018	scaffold01290	3557	GACTAAAGACTTAAGCGAGGAAGC	GCTCATTTTCAAATTCAATTCAT
615	SSR02384	Chr6	5.821	2825622	scaffold03611	2948865	AAAAATCCGACAAATCGTGC	GGTCAAATGTTGCCTTTTGC
616	UW084474	Chr6	7.445	3941020	scaffold01398	1063	CCCCCAAATTGTATCCCTAC	AAAGGTTTCCACATGAGCTCTAA
617	SSR01784	Chr6	8.676	3941221	no hit		AGCACTGAGACGAATTATGCC	AGTGCAGGCTTGTTGGTTCT
618	SSR11343	Chr6	10.445	4187780	scaffold03611	1586707	GTGGGGTTGCTTTTGGATAA	CAATGGTTGCTTTGCTTCAA
619	BC592	Chr6	14.196	4527737	scaffold03611	1246750	GGGCGAGTGCAATATCTAAAATGG	GGGCGAGTGCATGCGAACACAAAA
620	SSR19672	Chr6	15.705	5007628	scaffold03611	766859	AAGGCAGCAGAAAACTTGGA	CCCTCACTCTCGCTCACTCT
621	SSR14949	Chr6	16.422	5108081	scaffold03611	666406	CGACTTGCTCAACTCGGTCT	TCCTTCCTCCCTTCGTTAAAA
622	SSR11610	Chr6	17.702	5202291	scaffold03611	572196	ACCAAACCCAAACCCAAAAC	AGATCCAAGGAAAGGAAGGA
623	SSR07198	Chr6	18.804	5338298	scaffold03611	436189	AACAACAGTTGCATTTTTAGATTTT	GGTGAGAATTTGTTGGTCTATCG
624	SSR02309	Chr6	20.043	5595757	scaffold03611	178730	TGAAATGCCTCTGCAATGAC	TCATGACTAGACACGCCAGC
625	SSR16020	Chr6	20.884	5501822	scaffold03611	272665	ACACCATTTTTCATCGAGATTT	GGGATGAGGAGCAAATGGTA
626	TJ147	Chr6	21.753	5956808	scaffold03487	58759	GAAAGGTAGGAAGAAAGTGAAGA	ACTCTTGAAGCTGACCGATG
627	SSR00004	Chr6	24.287	6557272	scaffold03487	678021	TTCATTGCAAAGCACACACA	TGAAAAGAGGGAACAAAAGCA
628	SSR00019	Chr6	25.968	6604056	scaffold03487	726610	ATTCTCGTGAACCATCACCC	ACTTTTGCCACTTGGCACTT
629	SSR14061	Chr6	27.952	8549350	scaffold00998	2350534	CCCAAGTTCTTGTGTTCTATGC	TGCACGTGATTTGGTTTTGT
630	UW085004	Chr6	29.145	10094720	Scaffold00998	805164	GGAAAAATGGATGATGAAGA	CGTTTTGGGAAACTAACAAC
631	UW085008	Chr6	29.145	8515737	scaffold00998	2384147	GCGAAGGAGTTTTTAGCATA	TGTTAGGAATTAGCCCACAC
632	UWSTS0225	Chr6	29.156	8651849	scaffold00998	2248035	CCTCTTTTTGGGTCATTGAAAG	GGTAATCGGCCATATCTTGA
633	UWSTS0215	Chr6	29.174	8524269	scaffold00998	2375615	GCATCTTGAAGCCATGAATCTC	GTTTCAAAGAAACCTGCCACAT
634	SSR20852	Chr6	29.47	8927162	scaffold00998	2681162	AATGGAGCCAAAAATGTGGT	CCAAGCAATTGAATTTTCCC
635	SSR00499	Chr6	30.629	8927162	scaffold00998	1972722	TTAAGCGGTCCTTCCTACCA	CATGCAATTAACTCATGCGG
636	UW083799	Chr6	31.094	8900244	scaffold00998	1999640	AAATTCCTATTTCTGGGAGC	AATGGAAAGGCTTAGGAAAG
637	UW083805	Chr6	31.505	9019465	scaffold00998	1880419	AGATGACAAATGGGAACTTG	CACATGACAGCAAAAACCTA
638	UW084119	Chr6	32.551	9675153	scaffold00998	1224537	GGTGGGACCTTCTACTCTTT	CAAAATTCTCATCCTCAACC
639	UW083813	Chr6	32.771	9726217	scaffold00998	1173191	GCAACCGATTAATCACAAGT	GACAAGAAGGTAGCTTTCCA
640	UW084122	Chr6	33.084	9690696	scaffold00998	1208754	TCGCAAACTAACACCCTTAT	TTTTAACTCCAACGCATCTT
641	UW084257	Chr6	33.084	9752966	scaffold00998	1146918	TTTTACAAATCCACCAAACC	ACTCAACGGCCACTAATAAA
642	UW084267	Chr6	34.047	9896713	scaffold00998	1003171	TCATTTTTGTTCTCACACCA	CTCTCCATCTCCCAATAACA
643	SSR21186	Chr6	34.232	10136422	scaffold00998	763462	TTTGAGCAACACTTCGCAAC	GCATGTTTTCATGTCATTGGA
644	UW084265	Chr6	34.301	9869527	scaffold00998	1029912	CCAACTACAGCCTACCTGAG	ATTCCTTTTTAGAGATGGGG
645	UW085171	Chr6	38.323	10842265	scaffold00998	57618	TCTTGATTTTGTGTTTGTGAGAGG	ATAAGAGAAAATGATTGCCGTGA
646	SSR06500	Chr6	38.882	11207900	scaffold03904	1053358	TGACAAAACACTACCCACCG	AGCAAATTCAACCGTTCATGT
647	UW085174	Chr6	38.905	11170600	scaffold03904	1090582	TCCAAAACAAGAGACGACCA	AAGGGTGGGAGAAAAATGAA
648	UW085172	Chr6	39.036	11672606	scaffold03904	588652	GCCCTTTTGGTGTCTATATAATTCTC	AAAACGGAAAAGGTAGAGCAA
649	SSR18896	Chr6	39.463	11960502	scaffold03904	300756	CTCCATCTTCATCATCCGGT	TTGAAGGAAGAAGCGCCTAA
650	CMN04-35	Chr6	39.471	no hit	no hit		TGAATTTTGCTCCCCAAATC	GGGGAATTTGGCATTTTCTT
651	CSWGAAA2	Chr6	39.471	11855435	scaffold03904	405823	AGGGCGTGTGAAAATTTGATATAA	TTCGAGAGTGGAGGGCACTTTCGT
652	CS31	Chr6	39.471	11770913	scaffold03904	490345	TCATTTGGGTGAGCATTTGA	GCCAAAGTCGACATGCTTCT
653	SSR07248	Chr6	39.619	11740142	scaffold03904	521116	CGATTGGAAAATATCGGCAC	CGAATCGCCTTCAGTTCTTT
654	UW084348	Chr6	41.521	12994903	scaffold00332	1336	ACTTTTTACATCCCATGAACTCG	CATAACTCCCGACGTTGTCA
655	SSR21886	Chr6	42.177	13236067	scaffold01066	340269	TCAGAGAAATGGAGAGGGAAA	CAGGATTTTTGTTTGGGGAA
656	UW084450	Chr6	42.529	13668243	scaffold01196	245268	TTGGACGGACGACAGTAGAAT	GCTTTGGGATTTTGGTCCAT
657	SSR15067	Chr6	43.527	13943883	scaffold02244	65492	AACCACTCCCACTTGCCTAA	AAAAATATTCAAACCCAATTTTTGA
658	UW084340	Chr6	43.939	14304688	scaffold00175	61153	TGATCAAGAAGCTAAAAGTATGTCAA	TTTGTAGTTTTCAATCTTTAATTCCAA
659	SSR11798	Chr6	44.067	14778607	scaffold00035	61593	TCCAAGCAAGTTCAATGCAA	CCCATTTTTCCTCTCCATTTC
660	UW084128	Chr6	44.075	14777944	scaffold00035	60760	TGGTGGCAAAGATAGATTGG	GCATTTGGAATTTGTTGATGG
661	SSR17023	Chr6	44.177	14824653	scaffold00095	22746	CCCACAATTTTAATTGACTCCAA	AATTACCCAATCCAGCCATTC
662	UW084125	Chr6	44.462	14257579	scaffold00009	9603	AAAACAAGGATGAGGCGAAT	GTTGCATCCTCCAAAGATCA
663	F62-11	Chr6	45.756	14783205	scaffold00035	66453	TTTGCCGTCATTGTTTCCAC	GATGGTGATCTGACCGATGA
664	UW084170	Chr6	46.023	15060932	scaffold00577	213541	AAACATTTTTCACCACCATCA	TGAAAAAATTATCGTGGAGTCTT
665	UW085222	Chr6	46.635	15409068	scaffold03837	277073	GGAGAGAGAAATATCCATTCAACC	GTAATGCCCCAACATCTCA
666	SSR14652	Chr6	46.76	15545097	scaffold02188	96059	CCAATTGAATGCACGAACAA	TCATTACATTTCCCCCATTTT
667	UW084385	Chr6	47.483	15680826	scaffold00714	103370	AGAATCTTTACTTATCAACATTCCAAA	TGGCTTCTTTTTAATCTCTGGAC
668	UW085138	Chr6	48.974	16185032	scaffold00791	314849	TGGTGATTAGTAGAGGGTCAAATTC	TGTCCTTTCCTTCTACTTCTTGC
669	UW083909	Chr6	49.947	16577158	scaffold00791	705019	TGAGGTGAAGCGTGAGAAGA	TTCAACTCATTATGGATTGGATT
670	UW083908	Chr6	50.241	16149271	scaffold00791	279079	GAAAATCATCGTTACAACAGAAACA	CTTTGACTGCCTCCATTGAT
671	SSR16710	Chr6	50.6	16744346	scaffold00602	65998	TTGGAGAGTGTGGTTTCTGTT	AAAATGTTGATTGGAAGAGCC
672	UW083827	Chr6	52.769	18090641	scaffold03159	625115	AAACATCTCTCTTCCACTCTCCA	TTTTGTCCAAAGCACATAAATGA
673	UW083726	Chr6	53.635	18249615	scaffold00635	141644	CATATCCACATCTGCAGAAAACA	CAAGCCCAGACACTCACAGA
674	UW043074	Chr6	54.675	18303099	scaffold01294	18438	ATTTCTTTTGAGGCCCCATT	TTTTCACAATGGTAGCTTTCG
675	UW084131	Chr6	54.866	18627407	scaffold00055	22120	AAGCCAAGAAAAGGGTAAAAAGA	AAAATGTGGTGGTTGGAGGT
676	CS23	Chr6	55.189	18426648	scaffold01201	5946	GGAGTGCCGATCAATGAGAT	TCCAGTGCTCAAGCAGAATAAA
677	UW039897	Chr6	55.718	18544807	scaffold01201	124102	CCCAGTTCGTGACTTTTCGT	CGGATTTTCTCACGTCTGTG
678	SSR01566	Chr6	56.945	no hit	no hit		TGGAAAAGCTCAGTTTGTTTGA	TGAGTGCGAACCAACCTACA
679	UW084132	Chr6	57.219	19153077	scaffold00055	547951	GGTACGCATCCCTTGCTAGA	CACCAGAAAAGGCCAATCAA
680	SSR15955	Chr6	61.285	20246290	scaffold01274	249833	TTTGAGCCTTGAGGCAAAGT	GCAATTCAACGTAATGGGCT
681	UW085308	Chr6	62.902	19725374	scaffold01053	479811	GAGAGAGAGGTCAATCCAGA	GAGGGGGTAGGTGAGGTAGAA
682	SSR03932	Chr6	63.969	21173426	scaffold01274	1191242	CTTTTTGGGGACCCTTCATT	CACGAATGCTGCTCTAACCA
683	UW016108	Chr6	66.897	21346156	scaffold00873	27854	TTCAAATCCGCCATTTTCTC	GAAGGAGGCTGAAGAGGAGAG
684	SSR01698	Chr6	67.976	no hit	no hit		ACGATGAATTTTGCCGTAGC	GAAGAATCACTGAACCCCGA
685	UW085354	Chr6	68.168	21917152	scaffold01001	262546	TGGAGCATATAAGTAAGGTTTAGGG	TGGGCAAATAGTCATATTTTGAT
686	UW085355	Chr6	69.15	22181800	scaffold01001	531620	TCATCCAACACTTTAAAATACCAAA	GAAGGCTATGAATTTGGATGG
687	SSR17818	Chr6	69.581	22250617	scaffold01001	601504	GGTCTAGATTTGACCCTCTCCA	CTTCACCTTCACCTTCCCAG
688	SSR19165	Chr6	71.317	22595088	scaffold00858	17923	AATCCACGTTGGTTGTCGTT	GAAGGGCCAAAAATGTTTCA
689	SSR10449	Chr6	72.646	23017837	scaffold00858	445663	CACAATTTCCTCCGCTGTTT	CCTTTTCAGCTTCTTCTAATTTCTC
690	CM04	Chr6	74.269	no hit	no hit		CATGGCGATGTTTTCTTTCA	AAGGGAAAATTTTGGAAGTGG
691	SSR17604	Chr6	75.372	23515890	scaffold00927	281965	TTGAAGTGGGAGAGGAAGGA	TTCATTTTGATATTGAAGTTAACACG
692	UW020605	Chr6	75.741	23928280	scaffold00927	694355	AACAGCTGTGCCCATTCTCT	GGTTTGAAGTCCGCCATTAG
693	UW020559	Chr6	76.165	23855913	scaffold00927	621988	CCGAAATTGAACCGAGAAAA	AAAATCGAACGGATAATTAGTCTCA
694	RGA-UW084801	Chr6	78.023	24571046	scaffold00927	1337121	CGC TGT CTG GAT TCA TTG G	GGA GAG GTG AAG GGG AAA GA
695	SSR18079	Chr6	78.023	24737584	scaffold00927	1503659	GGTAATATGACAAAACAAAATTACAAA	TCATCACTATCCATGCCATCA
696	SSR13251	Chr6	82.425	25551046	scaffold00927	2317121	GGTCAATCCAAAAGAGAAAGCA	ATCAACACCATTGACGACCA
697	SSR03147	Chr6	82.581	25214044	scaffold00927	1980119	GCAAAGCTTTAAGGTTGTTTTTG	GCAAAATGATGTGTGCTTTACC
698	UW021450	Chr6	82.724	25501520	scaffold00927	2267595	GAGGTGTTTGGAATACATTTTCA	CCCTGATTTTTGTTTCATGTCA
699	SSR21936	Chr6	83.158	25666744	scaffold00927	2432819	TTGGTTGGAAAAAGGAAGGTT	GGGCAGAGGCTTTTTCAATA
700	UW084969	Chr6	85.901	26056511	scaffold00927	2822727	GGCCATTGCATAAAAGGAAA	CCCCAAACCCTAAAAAGCTC
701	SSR00233	Chr6	89.904	26756867	scaffold00542	238718	AACCATAAAGTCGGGAGGGT	GGGAAAGGCAGGAGAAAAAC
702	SSR16683	Chr6	93.13	27192691	scaffold00542	674542	TATTCTCATCGGAAAACGCC	TTTGCCCTACTACCCCTCCT
703	SSR02460	Chr6	93.72	27323492	scaffold00542	805343	CTCAGAAACCCTTCCACCAA	CTGTACCGCGAGGACAGTTT
704	SSR21561	Chr6	94.019	27847240	scaffold00542	1329091	TTGGAATCAAACAAAGAAAGAAA	GGCAAATTTTGGGTAGACGA
705	SSR01101	Chr6	94.019	27820746	scaffold00542	1302597	TGTGACCACTCATTACACCCA	TTTATTGTTTGGCCCATTCC
706	UW007281	Chr6	94.081	27998243	scaffold00542	1479929	GAGGAGGGTGGTGAGTTGAG	CCCTGTGGGTTCCACTCTAA
707	CSWCT5B	Chr6	94.081	27855238	scaffold00542	1337089	ATACGAACTCTTTTATTTTATAGG	ATTAAGGAGATAAGAATTGTGTTG
708	UW084383	Chr6	94.825	26544414	scaffold00707	26245	GCTCTACCCTCCTTCCCCTA	ACTGACCAGACCCAAAATGG
709	SSR04454	Chr6	94.825	26610656	scaffold00707	92923	GGAAAGTGTTGTGTTGCTCTTG	GATCCATTTGATGCATTGCT
710	SSR01234	Chr6	95.536	27273769	scaffold00542	755620	TTGCTTGGTAAGAAGAGTTGAGG	ATGGGTGCAAATAGCAGCTT
711	SSR16882	Chr6	96.288	28524947	scaffold00542	2006798	CACCTCAACTCCTCCATTCAA	TGGAGGTCATTGAGACTTGCT
712	UW083886	Chr6	99.732	29204271	scaffold00542	2686121	TTGCCCTTTGTCCTAGGTTG	GGGTCGGTGCAGTTTTGTAA
713	SSR02821	Chr6	100.91	29404900	scaffold00542	2886751	AAAATGGGAACGAAGGACAA	TCCCTCCCACCCTATTTTTC
714	CS_EST276	Chr6	100.91	29292077	scaffold00542	2773928	TTTTGGGGACACTGATCACA	GGATTGCCCAAATGAGAGAG
715	SSR18251	Chr6	101.229	29283529	scaffold00542	2765380	AAATGGCAAAATAATGCATGG	GAGACAGCCACAGAGATTTGG
716	SSR23639	Chr6	102.185	30016520	scaffold00542	3498371	TGCTCACTACCAAGTGACCAAT	TCCACCATACCCCATTTTTC
717	SSR03917	Chr7	0	352515	scaffold03806	352515	CCCTGCAGCTCTTCTTTGTC	TGGTTACAGAAGCAAAAGGGA
718	UW085408	Chr7	0.641	727009	scaffold03866	55379	TGAACACACACGATTATTGTCA	TTTCATAAAGTTGGAGGTAGTATTCC
719	NR56	Chr7	0.679	779188	scaffold03866	4147	CTTTTCTCTTCTTCTATTCTC	ATCCAAAAGGAATCGGAAAG
720	CM33	Chr7	1.738	1088554	scaffold00926	8911	TTGGCTTTTGGCTAATCTCC	TGAAGGGGTAAAAAGGTTAAAAA
721	SSR22777	Chr7	1.769	842252	scaffold03678	253930	CTTCTCTCGGCCCAGTACAC	TTAATGTCCCACACTTGGCA
722	SSR20583	Chr7	1.769	1188027	scaffold00926	113488	AACGTAATCGAAGGGTTGGA	CGCTTTAATTTTCAATGGGC
723	SSR10066	Chr7	4.205	1448163	scaffold00926	373624	CCATCAGAACTGTCCATCCG	TTCTGACTGCACAACCAACC
724	SSR01099	Chr7	5.511	1694338	scaffold00926	619799	TTTCCTAGCCAAATCATGCC	CTCGGGTCAGCATCTTTTTC
725	UW041955	Chr7	6.977	2192061	scaffold01239	85858	CATCTCCCTCAATGCATCCT	CACTTTTCACGTACAAAACACG
726	UW084972	Chr7	11.3	2576153	scaffold01107	652387	CAAAGACACAAACTGACACAACAA	TGATTGGCCCCTCAATCTTA
727	UW083951	Chr7	11.934	2748188	scaffold01107	475108	TGGAGCACTTCTTTCAATGC	TCATTCATCCAATTTGCTATTCA
728	CSWTA11A	Chr7	13.185	no hit	no hit		GGTAGGCAATCAAAGAGTGGATGG	AACATATAGGAATCTAACAAAGTG
729	SSR12994	Chr7	13.185	3042684	scaffold01107	176514	TCATCCTGCAATGCAAAGAC	ACCGTGGATCTTAAGCCAGA
730	SSR14797	Chr7	14.294	3419526	scaffold03443	281785	CCCTAAACCAGAAGTCACCAA	TGTGTTTGTAAATGGTAAAGTCTTCAA
731	SSR00015	Chr7	15.108	3605198	scaffold03443	84223	CCAAACTGGAGGCAAACCT	GAAAAGCACAGCAAAAATCCA
732	UW084483	Chr7	16.212	3745275	scaffold01658	49693	GGTCTTCCTTTTCAAATCATTG	AAAAATTCCTAAGACGACGATCA
733	TJ230	Chr7	19.332	no hit	no hit		CCCCATCAGTAAAGATGATGAA	TTGAAGAAGAAGGTAAGGGAGA
734	SSR04689	Chr7	20.478	4563241	scaffold01658	908827	TCTCCGGCAGAAAGAAAAGA	TGCGTCTCCTTCTTCCTCAT
735	CM07	Chr7	21.91	no hit	no hit		TTTCCCGCATTGATTTTCTC	GAGAAACGCTTCCCACAAAC
736	MU4104-1	Chr7	22.08	4639130	scaffold01658	990692	TTTCCCGCATTGATTTTCTC	GAGAAACGCTTCCCACAAAC
737	SSR14224	Chr7	22.842	4866060	scaffold01658	1221782	TTCCATCACTTCACCAACCA	CAATTACCCCATGGTTCCAG
738	SSR15477	Chr7	23.453	4826593	scaffold01658	1182144	CTGCCATTTCTGGGTTTGAT	AATTCTTCTGGGAATGGCCT
739	SSR33395	Chr7	25.49	5111133	scaffold01658	1461893	TTTTTGGAATATACGGCGCT	TCCAAAAGATTCCATTTCGT
740	UW083844	Chr7	26.298	6619926	scaffold03841	5372	TTTTAAATTTCACCCCTATGTTTTT	TGGTGTCAAACTACATGTTTTTAATG
741	SSR19291	Chr7	26.643	7282961	scaffold02014	92344	ATGGGAAGAAAAGTGGGACC	AGATTTCCTCCCCAATTTCG
742	SSR07473	Chr7	26.896	6754293	scaffold03306	324467	CGAGTGTGGACATTTTAGAGGG	TTGACTTTCCTCATTCTTTTAATGC
743	UW085402	Chr7	26.94	5607284	scaffold02639	108425	CGGCGCCACTCAGTTAGAT	AAAACCATTAAATTGGAATGATAAA
744	UW084478	Chr7	27.128	7151877	scaffold01517	510	TTTGCATAATGGGAAGAAGG	CCCCACAAGAATGGAGAATG
745	UW060272	Chr7	27.32	5731331	scaffold02639	232684	TTCAAGATCACACCCCAACA	ACTAATACCATTTGTTGACTTTGTTTT
746	UW085401	Chr7	27.501	5547728	scaffold02639	49060	TTTTGACTAAGCTCGGACTTCA	CAACAAGTCTTTCAAATATGAGCA
747	UW085406	Chr7	27.883	7603653	scaffold00089	245694	TATGGAGAAGGCAGCATGAA	TTCTTATTCTTGGCGTAAAATGC
748	UW085202	Chr7	28.188	6041622	scaffold02205	136301	TCACACTCCCTCCATTCACA	GAATGAAATTAAAGGGCCACA
749	UW085200	Chr7	28.889	6457851	scaffold02669	86727	CCATATTATAAGGGATGAGTTCATTT	AACAAAACCACTAAAAGACAAAA
750	UW085407	Chr7	29.364	7658555	scaffold00089	298129	GAGCTTTTGGGAAAAGTCA	AGAAGATGGGGCCAGAATTT
751	UW084437	Chr7	30.544	7864424	scaffold01116	169415	TTAAAAATTGACCAACTTACAACTATG	AATAGGAAGCCGGTTTTTGG
752	UW084497	Chr7	31.572	8351117	scaffold02046	277495	CATGTCAATCACATTCAATAGAGACA	TTTTCTTCCAATTTATATGAAGTTTTG
753	SSR00688	Chr7	33.612	8792455	scaffold02046	682621	AAGCCACCTTCCCTCTCAAT	GCAAACTGTGGGACGTTTCT
754	UW085246	Chr7	34.485	9409732	scaffold02047	435417	TCGAAAAACGTGGTACAATCC	TGCGTTTCAATTCAATTTTGTT
755	UW085277	Chr7	35.704	9529907	scaffold02047	725336	GATCTCGACCAAGATTCCTCA	CAGTTTCGATGTACTAGGCAAACA
756	UW085278	Chr7	35.704	9653313	scaffold02047	857012	ACATTGCTGGCATTTCAAG	TGCCATTAGTACAAGAATGTGACAA
757	UW083911	Chr7	40.448	10910558	scaffold00793	1705012	AAAGATCAATTAATGCGATCGAAA	TGCAATCAATTGTGATGGAGA
758	SSR11741	Chr7	41.275	11798863	scaffold00793	816720	GTCCCCTCCATTGACAAAGA	GAGCCCCTGTACGATGTGAT
759	SSR16591	Chr7	42.006	12076245	scaffold00793	539338	TTTTGGGTAGAAATCAAGAAACG	GGGAATCAAACATTCATGGC
760	UW085287	Chr7	42.006	12360928	scaffold00793	254244	TTGTTAGTCTGGGTGATTATTTGG	TCGAGATTTATCCTAACAAAAATGTAA
761	UW084390	Chr7	42.042	12468390	scaffold00793	147193	TGGGAAACAACTAACATACGTG	TCCATTTTCTTAATTTCGTTATTTGA
762	UW085286	Chr7	42.106	12482318	scaffold00793	133114	ATCCACTAAGAAACATAGTATGGA	GAACTTCCACTGTAAAAGGATCA
763	SSR22097	Chr7	43.428	13291956	scaffold03967	675874	ACGGTCATCCGAATTCTCAG	CAACAAACGATCCAACATCG
764	SSR12442	Chr7	43.691	no hit	no hit		TCCCACAAAACATTTTCCAA	CAATGACAGGAAACAAACCCT
765	UW084514	Chr7	45.278	14144234	scaffold02310	27424	TGATTAATTGAGGTGGTTGACTAAA	TCATCTTCCTCCTCTGTATCCAC
766	UW083825	Chr7	47.026	14651177	scaffold03002	42	GAACCTCTTGAAATTTAGATCACACA	GCATTATGATTAGATACAACCTCCT
767	MU6481-1	Chr7	48.181	14733553	scaffold01052	297	GAATCATGCACCGATGACAC	GCCAAACAAGTCTCCCAAAA
768	SSR13188	Chr7	50.19	15361503	scaffold01416	641158	GGGAATTTTCATTTATTTGGTCA	GGGAATTGGGATCCCTACAA
769	SSR00926	Chr7	52.761	15648145	scaffold01416	353382	TAAAAGTAGCCGTTGGGTGC	TGACTTTCTGCACCTCTTTATCA
770	CSWCT11	Chr7	53.362	15867567	scaffold01416	120438	ATAGGCAATATGGCTTCT	CACTTCAATGGAGTTTCG
771	UW083994	Chr7	53.362	15909309	scaffold01416	76416	CCACTCAGCAAGACATGGAA	TGCAAAATGTAAATTTGTGAAACTG
772	SSR01898	Chr7	53.527	no hit	scaffold01416	255276	AAAAATGTCAGAGAAGTGGATTGA	TTTGTGTTAGAGAAAGAGAGAGAGAG
773	UW028811	Chr7	56.896	16303998	scaffold01024	253557	TTCAAGAACATCGCCATGAG	CAGAAAGAAATGGCAGGGAA
774	UW028775	Chr7	56.896	16418837	scaffold01024	141626	ACGAGTAGAGAGAGCGCCAC	TTGAGAAGGGACAAAATGGG
775	UW028736	Chr7	57.567	16541306	scaffold01024	15638	TTTCCACCGACTTACCGAAC	TTTCCCAAACATTTTTGCTTC
776	RGA-UW085072	Chr7	57.971	16539804	scaffold01024	17156	CCGTTACCACAACATCAAGC	AATCACCTGGCTTCCTCATC
777	UW084364	Chr7	58.94	16668712	scaffold00551	199753	CGGACGTTTTAGAGATTTTGC	AAGTACTCCATGAGGGGGAAA
778	UW084516	Chr7	60.554	16834355	2 copy scaffold03524 and scaffold02377	493	TCATGACGGACAATGAAAGAA	TGTGATTTGGGAGAAAGCAA
779	UW084365	Chr7	61.713	16590733	scaffold00551	279293	CAATTTGGGACTTCAAAGTCAGT	CGATGGGTTCAATAGATCTTGATAG
780	SSR05271	Chr7	62.642	17178935	scaffold00929	301009	GGTACAATAGGGAGGCCCAT	AGTGGGGGATGTAATGAAGG
781	SSR13787	Chr7	62.788	17253976	scaffold00929	233149	GGTCGGTCGACTCGATATTC	CATTTGGTCACATATCCTCTTCC
782	SSR23073	Chr7	65.796	18261832	scaffold03588	576766	ATGAGGGAAGACTTTGGGGT	TTTCGTGAAGAAGGGGAAGA
783	SSR03674	Chr7	67.357	18811762	scaffold03588	1126696	CTATGGGCAATCCAATAGGG	TTGCTTCAACCTTACTTGTCTCA

## Sheet: Table S5
Table S5. Markers with discrepancies in chromosomal locations between the Gy14 x 9930 F2 (CSS-F2) map (this study) and the Gy14 x PI 183967 RIL map (CSH-RIL) [42] or the 9110Gt x 9930 RIL (CSS-RIL) [45] map.
Serial #	Marker	Consensus_Chr	Consensus_cM	Use	Gy14_V1.0_Chr	Gy14_V1.0_pos	Map_source	LG_source	cM_source	Gy14	9930	Gy14_sca	Gy14_sca_pos	9930_sca	9930_sca_pos
1	SSR04081	Chr1	42.278	Bin filling	Chr1	9095506	[42]	Chr5	7.9	7 more markers in scaffold02779 mapped in Chr1	4 more markers in scaffold0000172 mapped in Chr1	scaffold02779	509033	scaffold000172	255309
2	SSR14608	Chr1	65.087	Bin filling	Chr1	19633331	[42]	Chr5	7.9	6 more markers in scaffold00557 mapped in Chr1	20 more markers in scaffold000005 mapped in Chr1	scaffold00557	484708	scaffold000005	1460295
3	SSR02086	Chr1	72.36	Bin filling	Chr1	20666916	[45]	Chr6	43.667	3 more markers in scaffold02698 mapped in Chr1	20 more markers in scaffold0000005 mapped in Chr1	scaffold02698	289935	scaffold000005	2493880
4	SSR00062	Chr2	11.068	Bin filling	Chr2	4202123	[42]	Chr6	68	19 more markers in scaffold00894 mapped in Chr2	13 more markers inscaffold000020 mapped in Chr2	scaffold00894	2667558	scaffold000020	293041
5	SSR00479	Chr2	29.673	Bin filling	Chr2	8825447	[42]	Chr1	96.2	2 more markers in scaffold02352 mapped in Chr2	7 more markers in scaffold0000018 mapped in Chr2	scaffold02352	375133	scaffold000018	1341177
6	CMCT160a	Chr2	51.178	bin mapping	Chr2	no hit	[42]	Chr5	6	no hit in gy14	no hit in 9930	No hit		No hit
7	SSR19728	Chr2	55.043	bin mapping	Chr2	13525665	[42]	Chr5	6	5 more markers in scaffold03625mapped in Chr2	no hit in 9930	scaffold03625	610600	No hit
8	SSR05757	Chr2	56.686	Bin filling	Chr2	13552490	[42]	Chr3	81.1	5 more markers in scaffold03625mapped in Chr2	2 more markers in scaffold000155 mapped in Chr2	scaffold03625	583775	scaffold000155	139709
9	SSR02569	Chr2	58.919	Bin filling	Chr2	16581974	[42]	Chr4	35.1	2 more markers in scaffold01163 mapped in Chr2	4 more markers in scaffold000082 mapped in Chr2	scaffold01163	118529	scaffold000082	224276
10	SSR00218	Chr2	61.707	Bin filling	Chr2	14223837	[42]	Chr7	5.6	8 more markers in scaffold02219 mapped in Chr2	3 more markers in scaffold0000111 mapped in Chr2	scaffold02219	667147	scaffold000111	85519
11	SSR02322	Chr2	69.389	Bin filling	Chr2	16921311	[42]	Chr5	50.3	6 more markers in scaffold01989 mapped in Chr2	10 more markers in scaffold0000011_2 mapped in Chr2	scaffold01989	572084	scaffold000011_2	1372082
12	SSR01981	Chr3	12.1	bin mapping	Chr3	5318352	[45]	Chr5	108.8	5 more markers in scaffold00785 mapped in Chr3	1 more markers in scaffold000168 mapped in Chr3	scaffold00785	115792	scaffold000168	14862
13	CSWCT02B	Chr3	14.946	Bin filling	Chr3	6596320	[42]	Chr2	57.5	No hit in Gy14	36 more markers in scaffold001 mapped in Chr3	No hit		scaffold000001	1472576
14	SSR02693	Chr3	58.9	bin mapping	Chr3	no hit	[42]	Chr5	7.9	only 1 hit in scaffold00762 mapped in chr3	8 more markers in scaffold000004_2 mapped in Chr3	scaffold00762	52207	scaffold000004_2	120022
15	SSR04610	Chr3	92.059	Bin filling	Chr3	31384735	[42]	Chr6	49.7	scaffold02047 was a misassembly scaffold, verified by FISH	21 more markers in scaffold0000008 mapped in Chr3	scaffold02047	2394048	scaffold000008	997725
16	SSR04905	Chr3	113.8	bin mapping	Chr3	37853121	[42]	Chr4	11.2	27 more markers in scaffold02995 mapped in Chr3	22 more markers in scaffold0000007 mapped in Chr3	scaffold02995	712681	scaffold000007	1613340
17	SSR02406	Chr3	115.905	Bin filling	Chr3	38539710	[42]	Chr4	35.1	27 more markers in scaffold02995 mapped in Chr3	22 more markers in scaffold0000007 mapped in Chr3	scaffold02995	1399270	scaffold000007	929151
18	SSR00001	Chr4	0	Bin filling	Chr4	56659	[42]	Chr7	5.6	2 more markers in scaffold02901 mapped in Chr4	only 1 more markers in scaffold000192 was mapped	scaffold02901	124158	scaffold000192	92680
19	SSR07782	Chr4	1.105	Bin filling	Chr4	280562	[42]	Chr3	7.1	29 more markers in scaffold00919 mapped in Chr4	25 more markers in scaffold000009_1 mapped in Chr4	scaffold00919	2636502	scaffold000009_1	2090398
20	SSR19115	Chr4	5.423	Bin filling	Chr4	1021839	[42]	Chr1	28.1	29 more markers in scaffold00919 mapped in Chr4	25 more markers in scaffold000009_1 mapped in Chr4	scaffold00919	1895225	scaffold000009_1	1033943
21	SSR03777	Chr4	20.826	Bin filling	Chr4	4433573	[42]	Chr3	90	5 more markers in scaffold01233 mapped in Chr4	only 1 more markers in scaffold000320 was mapped	scaffold01233	550145	scaffold000320	2970
22	SSR01904	Chr4	29.286	Bin filling	Chr4	6600380	[42]	Chr5	7.9	2 more markers in scaffold04158 mapped in Chr4	15 more markers in scaffold0000012mapped in Chr4	scaffold04158	600414	scaffold000012	1123513
23	SSR02233	Chr4	68.088	Bin filling	Chr4	22018467	[42]	Chr5	31.3	15 more markers in scaffold03487 mapped in Chr4	21 more markers in scaffold000032 mapped in Chr6	scaffold03533	867114	scaffold000032	1222366
24	SSR00299	Chr4	80.034	Bin filling	Chr4	14765950	[42]	Chr3	49.4	1 more markers in scaffold01174 mapped in Chr2	scaffold000052 was a misassembly scaffold, verified by FISH	scaffold01174	321894	scaffold000052	1232266
25	SSR07057	Chr5	27.304	Bin filling	Chr5	6751322	[42]	Chr3	77.1	3 more markers in scaffold01080 mapped in Chr5	1 more markers in scaffold000074 mapped in Chr5	scaffold01080	248968	scaffold000074	407578
26	SSR03950	Chr5	32.013	Bin filling	Chr5	9020435	[42]	Chr2	5.9	1 more markers in scaffold02601 mapped in Chr5	6 more markers in scaffold0000027 mapped in Chr5	scaffold02601	366934	scaffold000027	411656
27	SSR03298	Chr5	46.959	Bin filling	Chr5	12810033	[42]	Chr4	4.4	5 more markers in scaffold00178 mapped in Chr5	3 more markers in scaffold000164 mapped in Chr5	scaffold00178	29596	scaffold000164	22856
28	SSR20859	Chr5	79.914	Bin filling	Chr5	21939104	[42]	Chr6	47.9	22 more markers in scaffold02653 mapped in Chr5	28 more markers in scaffold0000003 mapped in Chr5	scaffold02653	1668613	scaffold000003	1612555
29	SSR00670	Chr5	79.914	Bin filling	Chr5	21971657	[42]	Chr3	2.2	22 more markers in scaffold02978 mapped in Chr5	28 more markers in scaffold0000003 mapped in Chr5	scaffold02653	1634922	scaffold000003	1580002
30	SSR21834	Chr5	89.611	bin mapping	Chr5	23588704	[42]	Chr1	66.6	7 more markers in scaffold02023 mapped in Chr5	no hit in 9930	scaffold02978	1015141	No hit
31	SSR03758	Chr5	100.964	Bin filling	Chr5	27176582	[42]	Chr2	57.5	10 more markers in scaffold02023 mapped in Chr5	14 more markers in scaffold0000033 mapped in Chr5	scaffold02023	140547	scaffold000033	1326344
32	SSR31064	Chr6	22.361	Bin filling	Chr6	6411657	[42]	Chr4	35.1	11 more markers in scaffold03487 mapped in Chr6	9 more markers in scaffold000028 mapped in Chr6	scaffold03487	527485	scaffold000028	1276846
33	SSR22832	Chr6	24.605	Bin filling	Chr6	6858177	[42]	Chr2	58.2	11 more markers in scaffold03487 mapped in Chr6	9 more markers in scaffold000028 mapped in Chr6	scaffold03487	955957	scaffold000028	830326
34	SSR16381	Chr6	26.276	Bin filling	Chr6	7263370	[42]	Chr4	24.6	24 more markers in scaffold00998 mapped in Chr6	9 more markers in scaffold000028 mapped in Chr6	scaffold00998	2963210	scaffold000028	425133
35	SSR04245	Chr6	38.803	Bin filling	Chr6	11775072	[42]	Chr5	7.9	15 more markers in scaffold03904 mapped in Chr6	5 more markers in scaffold0000137mapped in Chr6	scaffold03904	486186	scaffold000137	55377
36	SSR00134	Chr6	41.789	Bin filling	Chr6	12611246	[42]	Chr5	36.3	7 more markers in scaffold01066 mapped in Chr6	6 more markers in scaffold000043 mapped in Chr6	scaffold01066	946936	scaffold000043	1266646
37	SSR21918	Chr6	48.607	Bin filling	Chr6	15231859	[42]	Chr5	26.5	1 more markers in scaffold03837 mapped in Chr6	1 more markers in scaffold0000105mapped in Chr6	scaffold03837	99876	scaffold000105	350939
38	SSR03593	Chr6	52.427	Bin filling	Chr6	17902142	[42]	Chr2	33.6	3 more markers in scaffold03159 mapped in Chr6	only 1 more markers in scaffold_repeat040426 was mapped	scaffold03159	436623	scaffold_repeat040426	156
39	SSR04454	Chr6	97.7	bin mapping	Chr6	no hit	[42]	Chr4	35.1	1 more markers in scaffold00707 mapped in Chr6	scaffold000052 was a misassembly scaffold, verified by FISH	scaffold00707	92923	scaffold000052	810117
40	SSR00158	Chr7	35.108	Bin filling	Chr7	5165995	[42]	Chr6	1.8	10 more markers in scaffold01658 mapped in Chr7	16 more markers in scaffold000010 mapped in Chr2	scaffold01658	1520743	scaffold000010	2264707
41	SSR00083	Chr7	67.751	Bin filling	Chr7	16267854	[42]	Chr6	101.5	7 more markers in scaffold01024 mapped in Chr7	25 more markers in scaffold000006 mapped in Chr7	scaffold01024	289634	scaffold000006	1416713

## Sheet: Table S6
Table S6. Spearman’s rank correlation (r) of the marker order for the comparison among three population specific map and the final integrated map.
	Mapa	CSH-RIL mapb	CSS-F2 map	CSS-RIL map
Chr1	CSH-RIL map
	CSS-F2 map	0.9972****
	CSS-RIL map	0.9601****	0.9758****
	Integrated map	0.9988****	0.9996****	0.9779****
Chr2	CSH-RIL map
	CSS-F2 map	0.9783****
	CSS-RIL map	0.9974****	0.9667****
	Integrated map	0.9974****	0.9954****	0.9882****
Chr3	CSH-RIL map
	CSS-F2 map	0.9980****
	CSS-RIL map	0.9845****	0.9976****
	Integrated map	0.9982****	0.9994****	0.9917****
Chr4	CSH-RIL map
	CSS-F2 map	0.8961****
	CSS-RIL map	0.1455	1.0000****
	Integrated map	0.8628****	0.9769****	0.7781*
Chr5	CSH-RIL map
	CSS-F2 map	0.4728
	CSS-RIL map	0.7186****	1.0000****
	Integrated map	0.9369****	0.9994****	0.8002**
Chr6	CSH-RIL map
	CSS-F2 map	0.9732****
	CSS-RIL map	0.9771****	0.9929****
	Integrated map	0.9943****	0.9989****	0.9495****
Chr7	CSH-RIL map
	CSS-F2 map	0.5765*
	CSS-RIL map	0.8722****	1.0000****
	Integrated map	0.9314****	0.9992****	0.9877****
	a CSH-RIL map = Gy14 x PI 183967 RIL map by Ren et al. (2009 [42]; CSS-F2 map = Gy14 x 9930 F2 map (this study); CSS-RIL map = 9110Gt x 9930 RIL map by Miao et al. (2011) [45]
	b The level of significance is shown by asterisks. Significance is shown as: * < 0.05; ** < 0.01; *** < 0.001; **** < 0.0001.

## Sheet: Table S7
Table S7 Information of 1,681 cucumber and melon markers on the consensus cucumber genetic map. Marker loci were arranged by increasing order of map locations in each chromosome (CHR). The physical location
of each marker in the new Gy14 whole genome assembly (Gy14_Chr_V1.0), and their positions in the original 9930 and Gy14 scaffolds are also shown. Bins indicate marker loci that were selected from component maps for
bin map construction prior to map integration. Chr_source, cM_source and Map_source were LG, map position (in cM) and reference of three component maps from which each marker was employed.
#	# in Chr	Chr	cM	Loci	Bins	Marker source	Chr_source	cM_source	Map_source	Gy14_Chr_V1.0	Gy14_V1.0_pos	Gy14_sca	Gy14_sca_pos	9930_sca	9930_sca_pos	Forward primer	Reverse primer
1	1	CHR1	0	UW085383		Cucumber	Chr1	0.055	this study	Chr1	171432	scaffold01141	171432	scaffold000015	172636	ATTAATGGTATGATATTGTCCACGTA	TAGCACATATTCAATAATACACAACAA
2	2	CHR1	0	UW085384	1Bin01	Cucumber	Chr1	0	this study	Chr1	228825	scaffold01141	228823	scaffold000015	228570	CCGAACAAATATATGATTTTCTTTTTA	TACAAATCCGATCATTTGGTAAT
3	3	CHR1	0	UW085385		Cucumber	Chr1	0.022	this study	Chr1	304334	scaffold01141	303931	scaffold000015	303626	TTCGCTAGCTTGTCGTTTGA	GCATTTTGCAATTTGCGATT
4	4	CHR1	1.069	UW044593		Cucumber	Chr1	5.53	this study	Chr1	708640	scaffold01357	238613	scaffold000015	703775	ACAGTCCCCCAATGATTCAA	AAAAGTAGGTCATCGAAACATGA
5	5	CHR1	1.069	UW044613		Cucumber	Chr1	5.28	this study	Chr1	743904	scaffold01357	274558	scaffold000015	738277	GGCATTCGCATCTTTTATCC	CCAGAATCATTCACATGGCA
6	6	CHR1	1.069	UW044712		Cucumber	Chr1	5.279	this study	Chr1	1026109	scaffold01357	557873	scaffold000015	1026699	TTGTGATTCTTAATGTTATTTTGTCCA	GGGTGATCACTAACCCCAAA
7	7	CHR1	1.069	SSR07133	1Bin02	Cucumber	Chr1	6.1	[42]	Chr1	1070458	scaffold01357	603816	scaffold000015	1070171	GTGGGTGCAAACCTGATTCT	AGTTCCGGCATACGAAAATG
8	8	CHR1	1.069	SSR12258		Cucumber	Chr1	6.1	[42]	Chr1	470405	scaffold01357	665039	scaffold000015	1130693	GGTTCAAATTTCAAAGTGTATGAAT	GCCAAAGCTTCATAGTGAGCA
9	9	CHR1	1.069	SSR15961		Cucumber	Chr1	6.1	[42]	Chr1	1196497	scaffold01357	729714	scaffold000015	1192990	CTGCCCAAGAAGAAGAGGGT	TGAAACCCCCAAAACAAAAA
10	10	CHR1	1.069	UW044821		Cucumber	Chr1	4.943	this study	Chr1	1692118	scaffold01357	742984	scaffold000015	1208829	CCATTACCATCATCCCTTCC	AATCTCCAATTTCCAAATTTTCTT
11	11	CHR1	2.5	CS_EST330		Cucumber	Chr1	2.737	this study	Chr1	1097157	scaffold01357	630374	scaffold000015	1096646	TCGAAATCCACCTCTTCGTT	ATGGTGCCATCAGGAAAGAC
12	12	CHR1	2.5	CS_EST331		Cucumber	Chr1	2.737	this study	Chr1	1097155	scaffold01357	630372	scaffold000015	1096644	GAAATCCACCTCTTCGTTGG	GGGTGATACAAGGAGCGAAG
13	13	CHR1	2.482	SSR13109	1Bin03	Cucumber	Chr1	0	[42]	Chr1	1319904	scaffold01357	853121	scaffold000015	1318239	TTTTTCTCCTCGTAAACACATTT	CGTCTTTTCTACTCTTTGGGGA
14	14	CHR1	2.464	SSR12555		Cucumber	Chr1	6.1	[42]	Chr1	1131822	scaffold01357	665039	scaffold000015	466589	CTCCTATCGGTCTATGAATGTGA	GCTCTCACCATTTTGACTAATGC
15	15	CHR1	2.482	SSR22403		Cucumber	Chr1	6.1	[42]	Chr1	1464758	scaffold01357	997975	scaffold000015	1461266	ATAAGAGGAGAGGACGCACG	AAGAAAAAGAGTGAAATAATAAAGCAA
16	16	CHR1	2.9	SSR15108	1Bin04	Cucumber	Chr1	3.863	this study	Chr1	1491872	scaffold01357	1025089	scaffold000015	1487555	CCGAAGATTTTAATGGGAGGA	CAGCCGAGACAATCAAACAA
17	17	CHR1	2.9	CS_EST259		Cucumber	Chr1	3.89	this study	Chr1	1501789	scaffold01357	1035006	scaffold000015	1497499	TTGGGGTTCATAGTGCAACA	CAACACACACTCCAAAAACATACTC
18	18	CHR1	2.9	UW045071		Cucumber	Chr1	4.943	this study	Chr1	1692118	scaffold01357	1225405	scaffold000015	1687423	CCATTACCATCATCCCTTCC	AATCTCCAATTTCCAAATTTTCTT
19	19	CHR1	2.9	SSR20083		Cucumber	Chr1	6.1	[42]	Chr1	1858511	scaffold01357	1391728	scaffold000015	1850876	GATGGGGATAGTGACAGTGGA	AGCCAACAACATTGGTCACA
20	20	CHR1	3.721	SSR23757	1Bin05	Cucumber	Chr1	4.9	[42]	Chr1	1923298	scaffold01357	1456515	scaffold000015	1914611	TTCGCCTTTACTTCCTTCCA	CGGCAAAATTCCTCCATTTA
21	21	CHR1	3.721	UW045196		Cucumber	Chr1	4.943	this study	Chr1	1994453	scaffold01357	1527782	scaffold000015	1986430	CGGCTGGGTCATAAAAAGAA	CATGTGCTCGCTTTTCCATA
22	22	CHR1	3.721	SSR04644		Cucumber	Chr1	4.924	this study	Chr1	2036762	scaffold01357	1569979	scaffold000015	2025931	TGGACAAAAGAGTAAGATGGGG	TGGGGTTCTCATTAAGTGGC
23	23	CHR1	3.721	SSR05695		Cucumber	Chr1	6.1	[42]	Chr1	2115035	scaffold01357	1648252	scaffold000015	2100018	CACTCTTGTGGAATCCTTCCT	AGAACCAAGACGGCAATGAC
24	24	CHR1	4.622	SSR20705	1Bin06	Cucumber	Chr1	4.64	this study	Chr1	2144989	scaffold01357	1678206	scaffold000015	2128744	CCTTTCCTTACCCATCCCAT	ACCCATTTGAATCAGCTTCG
25	25	CHR1	4.622	SSR04304		Cucumber	Chr1	4.943	this study	Chr1	2172420	scaffold01357	1705637	scaffold000015	2156216	TCGAGACCCATCTTCTTCTCA	CCATATTTGCGGATCCATGT
26	26	CHR1	4.622	SSR22670		Cucumber	Chr1	6.1	[42]	Chr1	2318464	scaffold01357	1851681	scaffold000015	2299047	TTCTCGATTGGTTAGTCGGG	CCATACCTTTGTGTTCCATCAA
27	27	CHR1	6.666	UW023709		Cucumber	Chr1	6.403	this study	Chr1	2529691	scaffold00953	137972	scaffold000013	135076	TTTTGTTTGAATTGGGGTTTTT	TCCTGACGACACCCTTCTTC
28	28	CHR1	6.666	UW023772		Cucumber	Chr1	6.392	this study	Chr1	2683465	scaffold00953	291731	scaffold000013	284782	AACTCACCGGTTTGATCGAG	AAGGAAAGGAAGCGTGGAAT
29	29	CHR1	6.666	SSR00190	1Bin07	Cucumber	Chr1	7.8	[42]	Chr1	2682481	scaffold00953	290591	scaffold000013	283588	TTCTGAAACGACACCTCCAG	TCCCCTTCTAATTTACCTTCCA
30	30	CHR1	6.666	SSR03462		Cucumber	Chr1	7.8	[42]	Chr1	2717791	scaffold00953	325901	scaffold000013	319160	CACGCGAGAGGAGAGGATAG	GAAACAAAATCTGGGGTCCA
31	31	CHR1	6.666	UW083932		Cucumber	Chr1	8.196	this study	Chr1	2881330	scaffold00953	489415	scaffold000013	477755	CAATTTGCCCATTCCCAAAG	TTTAAAAGGTCCTAATCATTCTCATT
32	32	CHR1	7.831	SSR20760	1Bin08	Cucumber	Chr1	7.772	this study	Chr1	2932167	scaffold00953	540277	scaffold000013	527975	TTACCCTCTCCGAGACTCACA	GAAATGTTTGGGGACGAATG
33	33	CHR1	7.831	SSR11654		Cucumber	Chr1	12	[42]	Chr1	2979557	scaffold00953	587667	scaffold000013	573269	AGACCCTTTCCAGGAACCAT	CAGAGGTGTCTAAGCTCCCG
34	34	CHR1	9.851	SSR05793	1Bin09	Cucumber	Chr1	9.445	this study	Chr1	3137574	scaffold00953	745684	scaffold000013	728957	CCCTCTGCTGCACATTATCC	TGCACCAAGCAATAACTTGTC
35	35	CHR1	11.55	SSR15510	1Bin10	Cucumber	Chr1	14.2	[42]	Chr1	3441838	scaffold00953	1049948	scaffold000013	1037921	TCGTCGTCTGTTTTTCTTCAAA	CAAACAAACCTTAATGCATGG
36	36	CHR1	11.55	SSR16954		Cucumber	Chr1	14.2	[42]	Chr1	3474112	scaffold00953	1082222	scaffold000013	1068497	TTTGCCCTACGCCATATTTT	CCACATGCAGCTTGATGATT
37	37	CHR1	12.183	SSR01215		Cucumber	Chr1	14.2	[42]	Chr1	3617549	scaffold00953	1225657	No hit		CCAGTGAGGAAAGAGGCAAG	TTCCCTTTTAACGTCCTCCA
38	38	CHR1	12.183	SSR19773	1Bin11	Cucumber	Chr1	12.224	this study	Chr1	3844523	scaffold00953	1452633	No hit		GGTAAGCAAAGTGGTCACTCC	AACCACTTCTTTCTATTTGTATGGTT
39	39	CHR1	12.183	UW024133		Cucumber	Chr1	10.695	this study	Chr1	4224708	scaffold00953	1117168	scaffold000013	1101778	TCTAATGGCGGCTTCAACTTA	CTCCTTAGTGCATGGCTTCAC
40	40	CHR1	12.183	SSR14596		Cucumber	Chr1	19	[42]	Chr1	3968041	scaffold00953	1576151	scaffold000013	1549775	TTTGGCTGTGATGATTCTGG	TGGGAAACATCGTCAAAATTA
41	41	CHR1	12.183	SSR12157		Cucumber	Chr1	19	[42]	Chr1	3991825	scaffold00953	1599935	scaffold000013	1573464	TGGAATGAGAATAAAGAAGAAACCA	TTTCCAAAATCATTGGCTCC
42	42	CHR1	15.694	SSR10018	1Bin12	Cucumber	Chr1	15.191	this study	Chr1	4179820	scaffold00953	1788256	scaffold000013	1756980	CTTTTGTTCTTGTGGAATGTGA	ATTTGGGGATGGAGAGGTTC
43	43	CHR1	16.828	SSR00160	1Bin13	Cucumber	Chr1	16.034	this study	Chr1	4059285	scaffold00953	1667366	scaffold000013	1638108	TGAATGAAAAACGTGATGTTGA	TTGGAAAAGCCTCTCATTCG
44	44	CHR1	18.221	TJ123		Melon	Chr1	17.289	this study	Chr1	4224708	scaffold00999	6388	scaffold000013	1801553	TCTAATGGCGGCTTCAACTTA	CTCCTTAGTGCATGGCTTCAC
45	45	CHR1	18.221	SSR06534	1Bin14	Cucumber	Chr1	17.615	this study	Chr1	4227499	scaffold00999	9210	scaffold000013	1804356	CATAAAACGGACGTTTCAAAAA	TTTCTTGGAATAGGTGCAATGA
46	46	CHR1	18.221	MU9389-1		Melon	Chr1	17.289	this study	No hit		No hit		No hit		AATGGCGGCTTCAACTTAGA	CTGAATCAGCCAACGAGTCA
47	47	CHR1	18.221	SSR14697		Cucumber	Chr1	20.4	[42]	Chr1	4268406	scaffold00999	50118	scaffold000013	1845030	GGGTCAACCTACCAACCGT	CCTTACAGGGAAAACGGTGA
48	48	CHR1	19.583	SSR14340		Cucumber	Chr1	19.101	this study	No hit		No hit		scaffold000013	2196761	TGACCGGAAGTATCATTGGAG	TCCTTTCCTTGTGAATGGAAT
49	49	CHR1	19.583	SSR31116		Cucumber	Chr1	19	[42]	Chr1	4783370	scaffold00999	565082	No hit		GAAGGCCATCAAGGTATTACATCT	CAAACCTTCTACATGATCTTAATCTTT
50	50	CHR1	19.583	SSR14268		Cucumber	Chr1	19	[42]	Chr1	4646882	scaffold00999	428594	scaffold000013	2209529	AAAGCATGGAAGCAAAGCAC	ACAGAATGGACCAACGGAAT
51	51	CHR1	19.583	SSR16130	1Bin15	Cucumber	Chr1	19.208	this study	Chr1	4664024	scaffold00999	445736	scaffold000013	2225962	TGCCACAGGGATTCCTTCTA	TGAAACCCATTTGAGATCTCTTC
52	52	CHR1	22.154	SSR18127		Cucumber	Chr1	20.4	[42]	Chr1	5069516	scaffold00923	174703	scaffold000011_1	171851	GGGTTTTGGAAATTTAGAGCG	TTTGACTAATTCGGCTTGGC
53	53	CHR1	22.154	SSR01115		Cucumber	Chr1	20.4	[42]	Chr1	5254040	scaffold00923	359227	scaffold000011_1	354202	ATTCCCAATCCCAAAAAGGT	CTCCTCCTCCAATGAGCAAG
54	54	CHR1	22.154	SSR22110		Cucumber	Chr1	20.4	[42]	Chr1	5291283	scaffold00923	396470	scaffold000011_1	392162	TTCCCCATTCTACCCCCTAC	GGGAAAAACAAAATGGATGAAA
55	55	CHR1	22.154	UW019729		Cucumber	Chr1	21.107	this study	Chr1	5391136	scaffold00923	496384	scaffold000011_1	491482	AGATGCCAATTGCCAAAATC	TGTCCATGGTGTCATCCTTC
56	56	CHR1	22.154	SSR21336	1Bin16	Cucumber	Chr1	22.095	this study	Chr1	5518134	scaffold00923	623321	scaffold000011_1	617234	GGTCCCTCTTTCCACCCTTA	TAGCGCATTGACAACCTGTG
57	57	CHR1	22.791	SSR05501		Cucumber	Chr1	26.3	[42]	Chr1	6454040	scaffold01043	414563	scaffold000059/scaffold_repeat007510	947555	GGAATTATGCAATTTGGGCA	AACCAAACAATGCCCTAGCA
58	58	CHR1	22.791	UW083739	1Bin17	Cucumber	Chr1	23.257	this study	Chr1	6375384	scaffold01043	335839	scaffold_repeat033283	14162	GGTTATAATGGAAAATAATGGGATG	ATTGATGGGCTGGTAGGTTG
59	59	CHR1	23.836	SSR02810	1Bin18	Cucumber	Chr1	22.672	this study	Chr1	5855705	scaffold04062	242553	scaffold_repeat007948	43	GCAATTTGGGATAAGTGAAGGA	TGGATGGATTCTTTAGACAGCA
60	60	CHR1	23.836	UW085396		Cucumber	Chr1	24.102	this study	Chr1	5704372	scaffold04062	90864	scaffold000011_1	849916	AAAATGAAATTCAATGTAGAGTGACC	AGGGAAAGCCGAATAGAAGG
61	61	CHR1	24.847	CSAT425a		Cucumber	Chr1	23.4	[42]	No hit		No hit		No hit		TAGGGCAGGTATTATTTCAG	ACGGACTGATTTAGTATAGGC
62	62	CHR1	24.847	CSWTA05	1Bin19	Cucumber	Chr1	23.4	[42]	Chr1	5894940	scaffold04062	281788	scaffold000011_1	1037343	GCATGAGCTCGAGCTGGTGTAGTG	CGCCTGTTTTCATTTTGATTGGTT
63	63	CHR1	25.77	SSR05124		Cucumber	Chr1	29.3	[42]	Chr1	6821695	scaffold00870	234885	No hit		TCTTTACCAATTTTATGGTGATGTT	AATCAAGGGTGCAAATGTCA
64	64	CHR1	25.77	SSR19420		Cucumber	Chr1	27.315	this study	Chr1	6754594	scaffold00870	301986	scaffold000858	4725	GCTAAACAGCAGTGTAACTTCTCAA	GGGTGCCGCTAATTTTCTTT
65	65	CHR1	25.77	SSR22913	1Bin20	Cucumber	Chr1	12.948	[45]	Chr1	6547491	scaffold00870	509089	scaffold000059	52803	TTGCCACAAACTATAATTATCCAAA	AAACTAAAATCCATCCTATCAAATTGT
66	66	CHR1	27.478	SSR16472	1Bin21	Cucumber	Chr1	26.162	this study	Chr1	6744262	scaffold00870	312318	scaffold000059/scaffold_repeat005055	236766	CACCCACGTGCTGTAAAAAG	ACCAGTTAACACGTCAATATTTTCT
67	67	CHR1	27.478	SSR16881		Cucumber	Chr1	30	[42]	Chr1	6642629	scaffold00870	413951	scaffold000059/scaffold_repeat003496	142037	CCCTCTCAACATTTTCCACAA	CGAGGAGACTTGATGGGATG
68	68	CHR1	27.478	SSR22637		Cucumber	Chr1	29.3	[42]	No hit		No hit		No hit		AAAAATCGGTTCAACCCAAC	ACTTCCAACCCAACGACTGT
69	69	CHR1	28.793	UW085191		Cucumber	Chr1	27.061	this study	Chr1	7245422	scaffold01017	188329	scaffold000076	182617	GTAAGATTCCCCGGATACGC	TTCCAACTCCAACTCTGTCG
70	70	CHR1	28.793	SSR16869	1Bin22	Cucumber	Chr1	27.529	this study	Chr1	7476225	scaffold01017	419146	scaffold000076	409841	GAAAACATGAAGGCCGTTGT	CCATTTGTCAGTGCCTTTCA
71	71	CHR1	30	SSR10839		Cucumber	Chr1	33.5	[42]	Chr1	7699819	scaffold01017	642740	scaffold000076	627049	TTGAATTCCTCTGCCCAATC	TGGAATTTTGTTAGGGGGAA
72	72	CHR1	30	SSR12070		Cucumber	Chr1	33.5	[42]	Chr1	7744374	scaffold01017	687295	scaffold000076	671142	TTGGGAATGAATTGTTGAAGG	ACGCCGCTTTAAATGCTCTA
73	73	CHR1	30	UW085192	1Bin23	Cucumber	Chr1	28.448	this study	Chr1	7762873	scaffold01017	705765	scaffold000076	690401	TTTGATTAGGATGTGAAAAATAGGG	CAGATTACGTATGATTTGTTTGGAA
74	74	CHR1	30	SSR04992		Cucumber	Chr1	28.157	this study	Chr1	7863002	scaffold01017	805923	scaffold000120	355178	TTGACCCATAGACCCACACA	AACAACCAACAGGCCAAGAG
75	75	CHR1	31.085	SSR10134		Cucumber	Chr1	29.48	this study	Chr1	8004511	scaffold01735	4590	scaffold000120	25155	CCAAAACCAAAAGCAAAATCC	AAATTTGCCAGGAACACCAG
76	76	CHR1	31.085	SSR06727		Cucumber	Chr1	33.5	[42]	Chr1	8018017	scaffold01443	11783	scaffold000120	74889	TCGCCTCAATCACAAAATGA	CTGCCATTGTTTTTCACTGC
77	77	CHR1	31.085	UW084476	1Bin24	Cucumber	Chr1	30.116	this study	Chr1	8453470	scaffold01443	447236	scaffold000087	330566	CATTACCATCTCGAGGGTTAGA	ATGCTCTGTCTATGATGGCAAC
78	78	CHR1	32.44	SSR17184		Cucumber	Chr1	35.7	[42]	Chr1	8597812	scaffold02779	11339	scaffold000087	476276	TGGAAACAAAAAGTTTTGCAC	GCCTCACTTCCAAAAGGACA
79	79	CHR1	32.44	UW062519		Cucumber	Chr1	31.421	this study	Chr1	8700650	scaffold02779	114177	No hit		TCCCAAGTGCTGTCAAAACA	CCACTTCAGGGATAATGGGA
80	80	CHR1	32.44	UW062524		Cucumber	Chr1	31.12	this study	Chr1	8702625	scaffold02779	116152	scaffold000087	572055	TTTTTGGAAGGGGTTGGTATT	TGCTGTACTTAAGGCTGCCA
81	81	CHR1	32.44	UW084539		Cucumber	Chr1	31.634	this study	Chr1	8603423	scaffold02779	16950	scaffold000087	481816	GGTTTCGTTGGTGATGATGA	GCTTTTAAACGTAAATAAGTCATTGC
82	82	CHR1	32.44	UW062539	1Bin25	Cucumber	Chr1	31.716	this study	Chr1	8761642	scaffold02779	175169	No hit		TCTTGGCATTTTTCTCAACG	TCATACGAATCTATCAACGATACAA
83	83	CHR1	32.44	UW084540		Cucumber	Chr1	31.634	this study	Chr1	8764919	scaffold02779	178446	scaffold001184	968	AAAGAGAGACAAAAGAGCCCAAT	ATATAAAACCGTCCATTTTCATTTTC
84	84	CHR1	32.44	UW062544		Cucumber	Chr1	32.116	this study	Chr1	8766650	scaffold02779	180177	scaffold001184	2406	GCTACCGACACCTTTGCTTT	AGCAACCCACCAAGAAGTTG
85	85	CHR1	32.44	RGA-UW085428		cucumber	Chr1	39.018	This stduy	Chr1	9013379	scaffold02779	426906	No hit		GGAATATGCTTTGAATATGAAG	AAAAGAGGTAGGTAGTGGGAT
86	86	CHR1	33.329	UW029623		Cucumber	Chr1	32.491	this study	Chr1	9219735	scaffold01032	71898	No hit		CCCCCAAGTTATCACCATTG	TGCCTTGCCGGATAAGTTAC
87	87	CHR1	33.329	UW029643		Cucumber	Chr1	32.033	this study	Chr1	9189240	scaffold01032	102748	scaffold000021	64165	TCATAGTTTCCTTGGACGCC	TTGGTTTTGAAGAGGATCGG
88	88	CHR1	33.329	UW083738		Cucumber	Chr1	30.746	this study	Chr1	9170077	scaffold01032	121665	scaffold000021	44808	TACTACTAAGTTAATCCCATCCCCTA	GCTTGAAAGAGAGGTTTGTAGTTTG
89	89	CHR1	33.329	SSR04928	1Bin26	Cucumber	Chr1	37.1	[42]	Chr1	9814765	scaffold01365	912935	scaffold000021	689690	AAAGAAAAACAGGGAGTTTTTGG	TGGAGATTTTGAGGGCTTTT
90	90	CHR1	35.055	UW045607		Cucumber	Chr1	33.316	this study	Chr1	10251706	scaffold01365	518600	scaffold000021	1126415	TCCGACCAATTAGCAGACAA	TTTGCAAACATTGATTAAGAAAAA
91	91	CHR1	35.055	SSR12596		Cucumber	Chr1	39.4	[42]	Chr1	10395120	scaffold01365	457289	No hit		TTCGAGATTTTGAAAAAGCCA	TTCCTGTTAATTTGTATTTATCTCTGG
92	92	CHR1	35.055	SSR07405		Cucumber	Chr1	39.4	[42]	Chr1	10351813	scaffold01365	413982	scaffold000021	1226645	TGGCGTTTCCTTCACTCTCT	CGTCAGTGGGTGGTGTTGTA
93	93	CHR1	35.055	UW083996	1Bin27	Cucumber	Chr1	32.906	this study	Chr1	9343458	scaffold01441	232961	scaffold000021	218185	TTGTCCTAATTATGTGGAAACAAA	AAATGCAATCATTCAATCAATTTT
94	94	CHR1	35.556	SSR03886		Cucumber	Chr1	34.493	this study	Chr1	10792805	scaffold03078	601759	scaffold000021	1667730	CATTGGATCTTAAATGGGGC	ATTGAGGCTCCAGAGGAACA
95	95	CHR1	35.556	SSR14619		Cucumber	Chr1	38.5	[42]	Chr1	10896321	scaffold03078	502974	scaffold000021	1771246	GGTGGTGGAACTAGGGTTTG	GCCCTGAATTCCTTCCTTTC
96	96	CHR1	35.556	SSR01379		Cucumber	Chr1	38.5	[42]	Chr1	11327735	scaffold03078	78799	scaffold000021	2202660	TGTTACTGCTGGCAATGCTT	TCAGAAATCAGGAGCTGGAGA
97	97	CHR1	35.556	UW083751		Cucumber	Chr1	35.087	this study	Chr1	11612730	scaffold01236	168486	scaffold000021	2487530	GTGAAGATACGTTGTTGTCAAAAT	CCGTTGTATCCATTTCAAGATGT
98	98	CHR1	35.556	UW083977	1Bin28	Cucumber	Chr1	35.198	this study	Chr1	11841443	scaffold01241	21518	scaffold000021	2716189	GGATAGATACCCCAACCCATC	ACATACATCCTTGACCTTAGAGGTTT
99	99	CHR1	36.224	UW000100		Cucumber	Chr1	36.124	this study	Chr1	12149632	scaffold00021	27652	scaffold000175	335003	CAAAATTTGTAGCCGGTTGG	GTGGTTGCATTGGCTCAAGT
100	100	CHR1	36.224	SSR20162		Cucumber	Chr1	38.5	[42]	Chr1	12241746	scaffold03187	16613	scaffold000175	243075	TGCCTTCCCATATCAAAACA	GGTCATTGTCAGGAAACAAAAA
101	101	CHR1	36.224	SSR00168		Cucumber	Chr1	39.4	[42]	Chr1	12244975	scaffold03187	12942	scaffold000175	239846	TAAGCATTCCCCACTTTTGG	GGAAGACACGAGAGAGACGG
102	102	CHR1	36.224	SSR32614		Cucumber	Chr1	38.5	[42]	No hit		No hit		No hit		GCAAGATTTGTGCATTTGAAG	TGTGAATGGGTTGGAAAGAG
103	103	CHR1	36.224	SSR23766		Cucumber	Chr1	38.5	[42]	No hit		No hit		No hit		TCAAATCAAATTGGCTTACTGTG	TTGCTTTGTTTAATTGGTTTGAA
104	104	CHR1	36.224	CS_EST202		Cucumber	Chr1	34.425	this study	Chr1	11011535	scaffold03078	380318	Scaffold000021	1886460	TAGCAGAGCTTGCCCATTTT	GGGTGGAGGTTGAAAGGATT
105	105	CHR1	36.224	SSR01816	1Bin29	Cucumber	Chr1	34.629	this study	No Hit		No Hit		No Hit		GCCATTATGTAGGGGTATGAAAA	TCGAACTGATTAAGATTGCAAAA
106	106	CHR1	37.107	SSR15755		Cucumber	Chr1	36.06	this study	Chr1	12319513	scaffold02337	15337	scaffold000175	165308	GTGCCTCAGTCGGTTTTGTT	GGGAGGGGAAGGATTCAATA
107	107	CHR1	37.107	SSR06153		Cucumber	Chr1	34.955	this study	Chr1	11944482	scaffold00032	21976	No hit		AAAATCTCACACTTATGCAGGAAA	GATTTCATATGTCGTTCTAACGGT
108	108	CHR1	37.107	RGA-UWSNP0005		cucumber	Chr1	32.899	This stduy	No Hit		scaffold03139	6233	Scaffold000225	143165	GAAGAGCTTGAGCCATCGAC	AGGGCACGGGTAAAGGTAGT
109	109	CHR1	37.107	UW084513		Cucumber	Chr1	35.799	this study	Chr1	12023661	scaffold02308	31113	scaffold000225	228074	TTGAAATGGATTTGTGGCTTA	TGCACTTTTATTTTTATTTATGACAAC
110	110	CHR1	37.107	UW084148	1Bin30	Cucumber	Chr1	35.887	this study	Chr1	12130258	scaffold00307	81683	scaffold000204	39715	TGAAAAACAGTTGAAGTGAGTGAG	TCCTTAGCGACTCTCCTCCA
111	111	CHR1	38.163	UW005588		Cucumber	Chr1	36.828	this study	Chr1	12531506	scaffold00464	46186	scaffold000187	19978	TGGATGAGCTGGTTGACATT	TGATTAAGCTATGGGGTCCTG
112	112	CHR1	38.163	UW084358		Cucumber	Chr1	36.988	this study	Chr1	12531539	scaffold00464	46219	scaffold000187	20011	TTTTTATTATTTGGGAAAAATCCA	TCCTTGGGCACATAATGTTCTA
113	113	CHR1	38.163	UW005624		Cucumber	Chr1	36.513	this study	Chr1	12593017	scaffold00464	107697	No hit		GAATGGTGGAAGGGAAGTGA	GGTGATTGGAAGAGTGTGGG
114	114	CHR1	38.163	RGA-UW085114		cucumber	Chr1	34.084	This stduy	Chr1	12846417	scaffold02209	146127	Scaffold000239	64697	TCCGTTCAGGGAATAGACAA	CCCAACGTGCACAACTATTC
115	115	CHR1	38.163	UW053209		Cucumber	Chr1	37.213	this study	Chr1	12726416	scaffold02209	26126	scaffold000221	75466	GGGCAAAAGATGACAATCCA	TGTCATCCTGCAATTAAGCG
116	116	CHR1	38.163	UW084512	1Bin31	Cucumber	Chr1	37.755	this study	Chr1	12901914	scaffold02294	1704	scaffold000218	62646	TCGTATGATTCAGGTGTTAATTGAG	CTAGGACACGATGCGATTGA
117	117	CHR1	40.381	UW073856		Cucumber	Chr1	38.101	this study	Chr1	12911454	scaffold03504	15539	No hit		TGCAAACTCCTTACTTTTTCGG	TCCAAATGGTTAGAAAATGGAGA
118	118	CHR1	40.381	UW073867		Cucumber	Chr1	39.083	this study	Chr1	12922568	scaffold03504	38553	No hit		CAAATTTGTTTGTCACCTCTGG	TGTTTGCCATTATTTTAGGGA
119	119	CHR1	40.381	MU4553-1		Melon	Chr1	38.301	this study	Chr1	12941622	scaffold03504	60025	scaffold000077	732377	GGGCTTGAAGAAAATCCCTC	GATGTGGAAGAGGCAAAAGC
120	120	CHR1	40.381	TJ24		Melon	Chr1	38.301	this study	Chr1	12941628	scaffold03504	60031	scaffold000077	732371	AAACACGGGCTTGAAGAAAA	CCCAGAAGGTGAGAGAGACCT
121	121	CHR1	40.381	UW073893		Cucumber	Chr1	37.973	this study	Chr1	12993395	scaffold03504	119901	scaffold000077	680604	TTCAAAGTGGAACCCACACA	GGGGAAATTGTGAATGCTTG
122	122	CHR1	40.381	UW073891		Cucumber	Chr1	38.575	this study	Chr1	12993395	scaffold03504	119901	scaffold000077	680604	TTCAAAGTGGAACCCACACA	GGGGAAATTGTGAATGCTTG
123	123	CHR1	40.381	SSR04278	1Bin32	Cucumber	Chr1	38.806	this study	Chr1	13293045	scaffold03504	409156	scaffold000077	380954	GAGGGAAGAAAATTGAAAGCAA	CCGATAGTGTCAGCCCACTT
124	124	CHR1	40.381	UW074015		Cucumber	Chr1	38.861	this study	Chr1	13295962	scaffold03504	412004	scaffold000077	378037	GCCGCATGGATTCTCAATTA	CCCAGACTCCCTTGTGATGT
125	125	CHR1	41.452	SSR03411		Cucumber	Chr1	43.3	[42]	Chr1	13461018	scaffold01179	19646	scaffold000077	212981	GTTGGAGTCGTGGAGAGAGC	ATTTGAAGGGAGACGTGTGG
126	126	CHR1	41.452	UW039604		Cucumber	Chr1	39.986	this study	Chr1	13544601	scaffold01179	93570	scaffold000077	129398	TTGGGCATTGTAATCTGAGC	TTCAACAACAGTGGGCAAAA
127	127	CHR1	41.452	CS06		Cucumber	Chr1	40.185	this study	Chr1	13591965	scaffold01179	142366	scaffold000077	82034	GGAGGAGGTACATGGCTTTG	TGAATCTGATCTTTCTACCTTCACA
128	128	CHR1	41.452	UW039646		Cucumber	Chr1	39.901	this study	Chr1	13596576	scaffold01179	147471	scaffold000077	77423	CTGAAGAAGGGTAAGGCACG	GAATTGATGCCTCCACGTTT
129	129	CHR1	41.452	UW039642		Cucumber	Chr1	39.982	this study	Chr1	13591997	scaffold01179	142398	scaffold000077	82002	AAGAAGATGGTGATGGTGGC	AAAAACCAGAGATTGAGCCG
130	130	CHR1	41.452	UW039631	1Bin33	Cucumber	Chr1	39.982	this study	Chr1	13588175	scaffold01179	138364	scaffold000077	85824	CATTGTGATGGTTGGTACAAAAG	AAAGTTGGACAAACAATCTCCC
131	131	CHR1	41.452	UW039625		Cucumber	Chr1	40.028	this study	Chr1	13586441	scaffold01179	136367	No hit		CGCATGTTGAAGTTGGAGAA	AAGTGGAGCACAAAAGCCAT
132	132	CHR1	41.452	UW039630		Cucumber	Chr1	40.185	this study	Chr1	13587580	scaffold01179	137752	scaffold000077	86419	GCTGCGTTTCTTCTCGATTT	TGTGGTGTCGGACTTCAGAG
133	133	CHR1	41.452	SSR17736		Cucumber	Chr1	40.254	this study	Chr1	13591997	scaffold01179	142398	scaffold000077	82002	AAGAAGATGGTGATGGTGGC	AAAAACCAGAGATTGAGCCG
134	134	CHR1	42.278	UW084377		Cucumber	Chr1	33.765	this study	Chr1	13807083	scaffold00667	8513	scaffold000172	70526	CCAAACCCATAATTTTCCGTA	TTCATTCTTGATGCTCTTTTCTT
135	135	CHR1	42.278	SSR19190	1Bin34	Cucumber	Chr1	41.149	this study	Chr1	13782900	scaffold02805	16540	scaffold000172	47557	TGAGAAAGAAAATGAGAAGGAATTG	GCTTTTGCCATTGTCCTGTT
136	136	CHR1	42.278	UW084542		Cucumber	Chr1	40.686	this study	Chr1	13796672	scaffold02805	30312	scaffold000172	61223	CTGCTTCTTCCCATCCAATG	TCAATCCAAACAGACATTTTCG
137	137	CHR1	42.278	SSR04081		Cucumber	Chr5	7.9	[42]	Chr1	9095506	scaffold02779	509033	scaffold000172	255309	ATCTCGCACGATTCAAAACC	AATTCACTGCGAGCTTGCTT
138	138	CHR1	42.278	SSR16055		Cucumber	Chr1	44.4	[42]	No hit		No hit		No hit		CATCCTTTCGACTTTGATGC	CTGCAAACGTGAAGAGAGCC
139	139	CHR1	42.278	SSR14526		Cucumber	Chr1	44.4	[42]	No hit		scaffold01666	113	No hit		AAATTCTACACAACCACTATACCAGAA	ACACATATGACACGCAGGAA
140	140	CHR1	42.278	UW084490		Cucumber	Chr1	41.689	this study	Chr1	13742084	scaffold01993	67586	scaffold000165	201109	TTTCATTGTTGTGATCCGTGA	CCGCTAAAATGAAGGGCATA
141	141	CHR1	45.86	SSR12331	1Bin35	Cucumber	Chr1	44.916	this study	Chr1	13909666	scaffold00632	2876	scaffold_repeat005221	824	TCGAACACAGGGAATTGATG	CACTTTGTCTACCTCCTCATGTTC
142	142	CHR1	45.86	UW083773		Cucumber	Chr1	45.185	this study	Chr1	14203379	scaffold02012	185768	scaffold000118	391327	CTCTATGTTGGGGACCTTCG	TTGTGTGGAGCATCTGGAAC
143	143	CHR1	45.86	UW050055		Cucumber	Chr1	45.98	this study	Chr1	14584050	scaffold02012	566443	scaffold000163	213771	TTGACCACAAAATTGGTTGC	AAAAGAATGGGTAGCTCAACTG
144	144	CHR1	46.415	UW083821	1Bin36	Cucumber	Chr1	45.362	this study	Chr1	14685637	scaffold02852	44889	scaffold000173	160000	AAAGATGATGTCTATCACTCACAAAA	CCATTTTAAAGTTTGTGGAGACC
145	145	CHR1	46.415	UW083820		Cucumber	Chr1	46.368	this study	Chr1	13987927	scaffold02775	37044	scaffold000173	269124	CTGTACTTGATTTCTGATGTCG	TGAGAAAATGACTTCATCTGACTTTT
146	146	CHR1	46.415	SSR11340		Cucumber	Chr1	48.3	[42]	No hit		scaffold00905	94002	scaffold000072	300942	ATATGTGTGTCGTGTTCCGC	CAGATTTCCGAGAGGGAAAA
147	147	CHR1	46.415	SSR15739		Cucumber	Chr1	50.3	[42]	No hit		scaffold00817	55806	scaffold000072	675611	CAATCAACAAATTCTTGCCA	TGTGAGCAATCCCAAGAACA
148	148	CHR1	49.245	UW083733	1Bin37	Cucumber	Chr1	47.589	this study	Chr1	14848129	scaffold00843	37480	scaffold000163	119030	TTGGATCTGTGAAATTCAGTTTG	TCGTGAAGGGCTCTTTATAGG
149	149	CHR1	50.195	SSR04079	1Bin38	Cucumber	Chr1	52.4	[42]	No hit		scaffold00585	44630	scaffold000284/rpt_12764-L	157/14311	GGACACGCTTTTCTTTTTGG	CGACAACTCGTAAAAAGCCA
150	150	CHR1	52.258	UW085212		Cucumber	Chr1	50.717	this study	Chr1	15095300	scaffold01543	47644	scaffold000089	605686	TTCTTCCCGTTAGTTTCATGG	TCGACATTTTCACTCATATTAAGACC
151	151	CHR1	52.258	SSR06755		Cucumber	Chr1	52.4	[42]	No hit	15167996	scaffold01543	120371	No hit		GTGGGTGGATGGATTTGAAC	GGAAAATGGACCAAAGATAGACA
152	152	CHR1	52.258	SSR17196		Cucumber	Chr1	53.3	[42]	Chr1	15565255	scaffold01543	517630	scaffold001273	338	GGGTCGAGATAAAGCCGTAA	TCGAGCTCGTTGTCGAATAA
153	153	CHR1	52.258	UW085211		Cucumber	Chr1	50.627	this study	Chr1	15414475	scaffold01543	366426	scaffold000089	287553	TGGATGATTGCTTCTTCAGG	GGGATAAAACAAAGTAACCACCA
154	154	CHR1	52.258	UW085213		Cucumber	Chr1	50.686	this study	Chr1	15494971	scaffold01543	447012	scaffold000089	208161	TCCTGTTTTCTTCTATTACTCACTTTC	CCTCACACTTTTGTGAACATCA
155	155	CHR1	52.258	UW085210		Cucumber	Chr1	50.536	this study	Chr1	15317860	scaffold01543	270163	scaffold000089	376855	TGTATTTCAAATTTCAACCCCTA	AGGAGAATTATCTTGTAAATAGCAAAG
156	156	CHR1	52.258	SSR04805	1Bin39	Cucumber	Chr1	51.475	this study	Chr1	15924792	scaffold01543	877167	No hit		TCATGTCAAGCGAAGGAAGA	TACTGTCCGAACGTGTTCCA
157	157	CHR1	52.258	UW084477		Cucumber	Chr1	52.321	this study	Chr1	15959689	scaffold01543	912064	scaffold000129	638873	CGTCATACAGGAGAGGTGGTG	ACATTGCCAACTCCTGAAGC
158	158	CHR1	53.793	UW084481		Cucumber	Chr1	55.7	[42]	Chr1	16167569	scaffold01543	1119944	scaffold000129	143317	GGTCTCAAGTTGGGGTTGAA	GAACTCGTGAAGCAGGGAAG
159	159	CHR1	53.793	SSR16671	1Bin40	Cucumber	Chr1	55.7	[42]	Chr1	16167569	scaffold01543	1119944	scaffold000129	143317	GGTCTCAAGTTGGGGTTGAA	GAACTCGTGAAGCAGGGAAG
160	160	CHR1	53.793	SSR21170		Cucumber	Chr1	55.7	[42]	Chr1	16297488	scaffold01543	1249863	No hit		GCCGTGAGAAAGGAAACAAA	CCGCCATTGTTGATAAGTGA
161	161	CHR1	55.562	SSR02288		Cucumber	Chr1	54.8	[42]	Chr1	16433484	scaffold01543	1385859	No hit		TGAAGTCGATGGAATCTTTTGA	TGGGGAAAGAGCTAAGAAGAAA
162	162	CHR1	55.562	UW085274	1Bin41	Cucumber	Chr1	53.109	this study	Chr1	16593979	scaffold01543	1546339	scaffold000085_1	219031	TCAATATCACCGAGTCAATCTCA	GGTTAACCTAACAACCCCAAA
163	163	CHR1	55.562	SSR05817		Cucumber	Chr1	53.539	this study	Chr1	16784302	scaffold01543	1736677	scaffold000185	102184	CAAAGGCAGAAGCAAAAACA	GAGGGAGATGAGGTTTAGACGA
164	164	CHR1	55.562	SSR14265		Cucumber	Chr1	55.7	[42]	No hit		No hit		No hit		CGGGTTGGATTAGAAGGTTG	CCTAATTGGGTTGTTGGATTG
165	165	CHR1	56.223	SSR19631	1Bin42	Cucumber	Chr1	54.587	this study	Chr1		scaffold00602	66180	No hit		TTGGAGAGTGTGGTTTCTGTT	AAAATGTTGATTGGAAGAGCC
166	166	CHR1	58.835	SSR10550		Cucumber	Chr1	58	[42]	Chr1	17490226	scaffold01100	136546	scaffold000060	781425	TCTCCCCTAGTTGGAAACTCA	TTTGGACCTTGCTAAAGGGT
167	167	CHR1	58.835	SSR04866		Cucumber	Chr1	48.439	[45]	No hit		No hit		No hit		ATTAACGTGGATGAGGTGAAA	GTGGGACCGAGAAGTTTGAT
168	168	CHR1	58.835	SSR20473	1Bin43	Cucumber	Chr1	56.286	this study	Chr1	17211795	scaffold01100	414977	scaffold000060	517140	ATGTTCAGGGCCTGGTATTG	TCCAACAGCTCCAATTAGCC
169	169	CHR1	58.835	UW084916		Cucumber	Chr1	56.753	this study	Chr1	17330240	scaffold01100	296528	scaffold000672	5584	CACTTTCCTTTTTCCTGTTCTTG	CTGAGTCCTACCAAGTCAATCG
170	170	CHR1	58.835	SSR17536		Cucumber	Chr1	61.1	[42]	Chr1	17230200	scaffold01100	396572	scaffold000060/repeat043026	534959/4867	TGGAAAAGAAGAACAACCCA	GTTGGAGGGAGAAGAAAGGC
171	171	CHR1	58.835	SSR16898		Cucumber	Chr1	61.1	[42]	Chr1	17222042	scaffold01100	404730	scaffold000060-L/rpt_7455-L	4217/526959	AGCCATTGAAGAGAGTTTGTG	TTTGTGTTCAACTACACCCATTC
172	172	CHR1	58.835	SSR00231		Cucumber	Chr1	56.315	this study	Chr1	17203751	scaffold01100	423021	scaffold000060	509090	GAGGTTGGGAAATTGGGAAT	TATTCAAACACAAAGCCCGC
173	173	CHR1	60.165	UW083954		Cucumber	Chr1	56.315	this study	Chr1	17674726	scaffold01119	47274	scaffold_repeat015203	15922	ACTACGAGTGAATGGCCAAA	CCCAACTTCTCCCTTCCATT
174	174	CHR1	60.165	SSR18530		Cucumber	Chr1	61.1	[42]	Chr1	17856871	scaffold01119	229600	scaffold000060	258757	CCACAGTCCCACACACAAAG	GGCGTTTTGTGAAGACAGATT
175	175	CHR1	60.165	UW034908		Cucumber	Chr1	58.127	this study	Chr1	18072583	scaffold01119	445312	scaffold000060	51420	CACAAACGGGATAATCTCGAC	AGGAACAAAACGGCTGAAGA
176	176	CHR1	60.165	UW034898		Cucumber	Chr1	57.345	this study	Chr1	18039937	scaffold01119	412666	scaffold000060	83949	TTTAGAGGCTGGATTCCCCT	TTCTCCCTCCTCTGGTTTTG
177	177	CHR1	60.165	UW034850	1Bin44	Cucumber	Chr1	57.51	this study	Chr1	17921988	scaffold01119	294717	scaffold000060	199872	GGAGGGTAGATAAGGCAGGG	CAGGGGTTGTTTTTGCAGTT
178	178	CHR1	60.165	UW084918		Cucumber	Chr1	58.69	this study	Chr1	18130002	scaffold01119	502725	scaffold000261	641	CATTATAATTAATGCTGCGACA	GAAACATTGATTAACGGCGAAA
179	179	CHR1	61.603	SSR15575		Cucumber	Chr1	61.1	[42]	Chr1	18171044	scaffold01119	543773	scaffold000261	40156	AGCAGAGCAAAAACAGAGGAG	AGTTATGGAGGTCGTGGTCG
180	180	CHR1	61.603	UW084919		Cucumber	Chr1	58.597	this study	Chr1	18200453	scaffold01154	47166	scaffold000005	27399	GCTTATTGGGAATCTCCTTTGA	TGCAAAGAGTTTATGTAGAAGATGG
181	181	CHR1	61.603	UW375302	1Bin45	Cucumber	Chr1	59.782	this study	Chr1	18474610	scaffold01154	329235	scaffold000005	301567	GATTTGGCTAATGGGGTTTC	ATCGGAGGGCAAAATTCTTA
182	182	CHR1	61.603	UW083745		Cucumber	Chr1	59.782	this study	Chr1	18637860	scaffold01154	492965	scaffold000005	464823	TCTTTTGATCATTCAATACACTACCA	TGTTTTACACAAAGGTTATGATTAGGA
183	183	CHR1	61.603	SSR15581		Cucumber	Chr1	63.5	[42]	No hit		scaffold01154	647253	No hit		GGTTGGAGCAAAATCATTGAC	AAGAATGAAGTGGAATGCAGG
184	184	CHR1	61.603	SSR18335		Cucumber	Chr1	63.5	[42]	Chr1	19110851	scaffold01154	976582	scaffold000005	937815	CACCGATTTGAGCACCTACA	TGTCAATACAGGCAACACTCAA
185	185	CHR1	63.765	MU3457-1		Melon	Chr1	61.678	this study	No hit		No hit		No hit		CACTACCCATTACCTCATTCCAA	GCCAGGGATGTAACCAAAGA
186	186	CHR1	63.765	SSR23474	1Bin46	Cucumber	Chr1	64.452	[45]	No hit		No hit		No hit		CATCAACTTTGGCACATTGG	GACCAATCCATGTAAAGAGGTTT
187	187	CHR1	63.765	SSR13960		Cucumber	Chr1	63.5	[42]	Chr1		scaffold00557	54780	scaffold000005	1024314	ACCAAAGCTCATGGTTTTCC	CATCGATACGCCAATACCAA
188	188	CHR1	65.087	SSR20354		Cucumber	Chr1	64.5	[42]	Chr1	19388134	scaffold00557	246495	scaffold000005	1215098	AGATGCCCCATTCAGTTTTG	TTGAAGGAGAGAGGGAATGG
189	189	CHR1	65.087	UW084367		Cucumber	Chr1	72.752	this study	Chr1	19438435	scaffold00557	297231	scaffold000005	1265399	TTCCCTAAAAAGCCTTGTCATT	CTTCGCTTCCATCGTCTGTT
190	190	CHR1	65.087	SSR21753	1Bin47	Cucumber	Chr1	64.055	this study	Chr1	19197350	No hit		No hit		GGGTGAAATGGTAATTTTGGG	TGTGTTCAACGGGTGAGAAA
191	191	CHR1	65.087	SSR01091		Cucumber	Chr1	64.5	[42]	Chr1	19586833	scaffold00557	435854	scaffold000005	1413797	CTCATCTCCGAACTCCCAAC	TGGTAACAAGGTGGATCGAA
192	192	CHR1	65.087	SSR14608		Cucumber	Chr5	7.9	[42]	Chr1	19633331	scaffold00557	484708	scaffold000005	1460295	CCAACACCTGGGTTTGCTT	AAAGAAGACGAAGAGGAAGAGGA
193	193	CHR1	65.087	SSR22501		Cucumber	Chr1	64.5	[42]	Chr1	19664437	scaffold00557	518687	scaffold000005	1491401	AGCATTGCTTTCCCTTTTGA	TTCGAGACCAGAGGGAAGAT
194	194	CHR1	65.087	UW008891		Cucumber	Chr1	64.578	this study	Chr1	19673448	scaffold00557	529566	scaffold000005	1500391	ATCGGAGAGAAACCGAACCT	AATAGATCGCAAAGGCATCG
195	195	CHR1	66.402	SSR03860		Cucumber	Chr1	66.6	[42]	Chr1	20041122	scaffold01146	11203	scaffold000005	1868086	GCCCTTATTAACCCAAGTTGC	AATTGAGGGGCACTTATTGG
196	196	CHR1	66.402	SSR18192	1Bin48	Cucumber	Chr1	65.469	this study	Chr1	19797379	scaffold01251	74673	scaffold000005	1624343	TGTCTGAAGGGGAAGAGGAA	GGTGAAGGAAACGAAGTGGA
197	197	CHR1	66.402	UW083752		Cucumber	Chr1	66.743	this study	Chr1	19901691	scaffold01251	181938	scaffold000005	1728643	TTTAAACCTAATTCGACACATCAAA	CAAGAAACTCATCCCCATTATGA
198	198	CHR1	67.783	SSR02733		Cucumber	Chr1	66.6	[42]	Chr1	19985045	scaffold01251	267396	scaffold000005	1812009	TTGTTAGGTAAGCCATGCCC	TTTGCCTGAGGAAGAATCTGA
199	199	CHR1	67.783	SSR02734	1Bin49	Cucumber	Chr1	68.1	[42]	No hit		scaffold01251	267652	No hit		TGTTGTTGGACCCCTTCAAT	TGTCAAAGGAGGAGGTGGAG
200	200	CHR1	69.749	RGA-UW084651		cucumber	Chr1	65.756	This stduy	Chr1	20137692	scaffold01146	108739	Scaffold000005	1964656	GGTCGGATGTAAGAGGCAGA	CCTTTGCCAAAACACACGTA
201	201	CHR1	69.749	SSR03680		Cucumber	Chr1	67.944	this study	Chr1	20186299	scaffold01146	153781	scaffold000005	2013263	AAATGAGTGCCAAAAGCCAT	CCACCGAAAGAGATCAAACAA
202	202	CHR1	69.749	SSR02174		Cucumber	Chr1	67.14	this study	Chr1	20176329	scaffold01146	147852	No hit		CACCAAAAGATCGGCCTAAG	TCCACCTAATGATTTTCTTTTTCTTT
203	203	CHR1	69.749	SSR01366		Cucumber	Chr1	68.326	this study	Chr1	20225647	scaffold01146	194313	scaffold000005	2052611	GCTTTCTCCCATTTTCAGCA	TTCCTACACGGGAACTGAGG
204	204	CHR1	69.749	SSR19914	1Bin50	Cucumber	Chr1	69.017	this study	Chr1	20218030	scaffold01146	186637	scaffold000005	2044994	ATGGTCCACCAAACAAATGG	GCTGTACTTGGAATCACTTCCC
205	205	CHR1	71.7	m		Cucumber	Chr1		[58]	Chr1	20844053	scaffold02698	105683	scaffold000005	2671017
206	206	CHR1	71.735	SSR14445		Cucumber	Chr1	69.918	this study	Chr1	20756170	scaffold02698	197890	scaffold000005	2583134	TCCATGGAAATTGAAAACCC	CGATCCTTATCGAACAGCCT
207	207	CHR1	71.735	SSR16841	1Bin51	Cucumber	Chr1	70.391	this study	Chr1	20762501	scaffold02698	190685	No hit		TTTGATGACAACAATCTTCATCG	CCTGTCGACAACATGGATTCT
208	208	CHR1	72.36	SSR01737	1Bin52	Cucumber	Chr1	70.54	this study	Chr1	20725854	scaffold02698	229370	scaffold000005	2552818	GATGATGATGGTCATCGTGG	TCAAAGGATGGAAGAGGTGG
209	209	CHR1	72.36	SSR02086		Cucumber	Chr6	43.667	[45]	Chr1	20666916	scaffold02698	289935	scaffold000005	2493880	AACGACAGCGTTTCCTCACT	GGTATAATTGGGGCGATCCT
210	210	CHR1	72.36	SSR04449		Cucumber	Chr1	57.213	[45]	No hit		No hit		No hit		TTGATTGGACAAGAAAAGGTGA	TTCCTTAAATGCACACAATCG
211	211	CHR1	73.078	SSR23487	1Bin53	Cucumber	Chr1	71.151	this study	Chr1	20991895	scaffold04146	76862	scaffold000005	2818859	TGTTTCAAGGTGCTGACCTG	CCACAACAACAAAAGAATGTGAA
212	212	CHR1	77.299	SSR05723	1Bin54	Cucumber	Chr1	74.927	this study	Chr1	21464853	scaffold01079	271497	scaffold000031	414622	TGGCTTTTCTGTCACGTCC	TCCATGGTACAACAAGAATCACA
213	213	CHR1	77.299	UW085142		Cucumber	Chr1	74.447	this study	Chr1	21460475	scaffold01079	267095	scaffold000050	489449	CTTTCTCCCACCGATTTGAA	TTTTCCGGCGAGTTAAAGAA
214	214	CHR1	77.299	UW085143		Cucumber	Chr1	75.993	this study	Chr1	21744692	scaffold01079	551285	scaffold000050	767680	CTTCTTTTCATGCCCTCACG	AGGGAAATGGTGATGGTGAA
215	215	CHR1	77.299	UW084432		Cucumber	Chr1	78.238	this study	Chr1	21762685	scaffold01079	569329	scaffold000050	785367	TGCATGCACGAGTTTAAAGG	TGCAAGATATTTGGCCACTTT
216	216	CHR1	83.33	SSR22826		Cucumber	Chr1	91.7	[45]	Chr1	22494960	scaffold01079	1301604	No hit		TGGGAATGGACTTGAGGAAG	AGGCCACGGAAAAAGAAAAA
217	217	CHR1	83.33	SSR11253	1Bin55	Cucumber	Chr1	83.5	[42]	Chr1	22641705	scaffold01079	1448349	rpt_6495-R	30	TGGCAATAAGACAGTGATCAAA	GCCATGTGCAACCATCTCTA
218	218	CHR1	86.65	UW083946		Cucumber	Chr1	83.189	this study	Chr1	22712166	scaffold01079	1518795	scaffold000019	61470	GGGTATAGGTTTTGATGCCTACAG	TTCAGAAGAGGGAAATAATGTCA
219	219	CHR1	86.65	SSR13967		Cucumber	Chr1	84.791	this study	Chr1	22743884	scaffold01079	1550907	scaffold_repeat002598	71	TCGAAATGGAATGAGGAAGG	TTTTGCTTTACCCCACCAAC
220	220	CHR1	86.65	SSR00713		Cucumber	Chr1	83.5	[42]	Chr1	22775620	scaffold01079	1582815	scaffold000019	124939	AATGACTCGATTGCTCCCAC	TCGAACCCAAAGTTAATCTTGAA
221	221	CHR1	86.65	SSR23049		Cucumber	Chr1	84.1	[42]	Chr1	22964262	scaffold01079	1730557	scaffold000019	313581	GCTTGCTGCTAAAGGGGATT	TTCGTCAAATTTGGTTGTCG
222	222	CHR1	86.65	SSR17922	1Bin56	Cucumber	Chr1	86.289	this study	Chr1	23285239	scaffold00598	119889	scaffold000019	634558	CATTCTAGGTCAATGAATCGCA	GCAAAGTTGCCACATTGAAG
223	223	CHR1	88.513	SSR16695	1Bin57	Cucumber	Chr1	87.099	this study	Chr1	23481283	scaffold01063	56260	scaffold000019	830602	CACAATCCCACGAAGAACAA	TGCAATTATGGCAAATCAAAA
224	224	CHR1	89.554	SSR22638	1Bin58	Cucumber	Chr1	87.196	this study	Chr1	23514559	scaffold01063	92357	scaffold000019	863878	TGTGTAAGATTTTTATTGGATGCC	CTGAGCTTGATCAATTCCTTCA
225	225	CHR1	92.681	SSR22356		Cucumber	Chr1	86	[42]	Chr1	23714034	scaffold03577	98927	No hit		GGAAACTAATGAGAACTTTCTAGGCA	TTCATCAGAAGTTTAGAAGGGTTTTT
226	226	CHR1	92.681	SSR00262	1Bin59	Cucumber	Chr1	89.851	this study	Chr1	24709153	scaffold03577	1080176	scaffold000019	2058472	CCGTTGGTCTTGGACTCTCA	TGTAAAAGTGATCAGGAGGGTCT
227	227	CHR1	92.681	SSR12141		Cucumber	Chr1	90	[42]	Chr1	24931901	scaffold03577	1341037	scaffold000019	2281220	AAGCATCAGTCTCTTTTCATTTCA	TGCAACAAAGAAAACAGCATC
228	228	CHR1	92.681	SSR18928		Cucumber	Chr1	92.7	[42]	Chr1	25385554	scaffold03577	1803896	scaffold000039	1740177	TTCAAAATGTAGAGTTTTCGGACA	CGTGAATGAATTTGTAACCTTTC
229	229	CHR1	93.554	UW083875		Cucumber	Chr1	91.527	this study	Chr1	25872294	scaffold00378	356120	scaffold000039	1253377	TCTAGAAGATGAGTTGGAATAAAGAAA	CATTTCTCTTTCTTCTTCTTTGTGTTT
230	230	CHR1	93.554	UW084154	1Bin60	Cucumber	Chr1	92.223	this study	Chr1	25895354	scaffold00378	337604	scaffold000039	1230361	CTTGAATGCTCCATTTTCG	CTGAGAAAAGAACCCCATTT
231	231	CHR1	93.554	SSR00129		Cucumber	Chr1	92.7	[42]	Chr1	25916142	scaffold00378	375878	scaffold000039	1209589	ACGTCAACCTCCTCATCGTC	TCATCAAATCGGGACTCACA
232	232	CHR1	93.554	SSR21860		Cucumber	Chr1	92.7	[42]	Chr1	26109248	scaffold00378	123848	No hit		GAAGTACACATTTGAATCTTCTTTTCA	GCTTCCAAAATTGAATTGTCC
233	233	CHR1	94.729	UW085377	1Bin61	Cucumber	Chr1	93.142	this study	Chr1	26596911	scaffold02766	84325	scaffold000039	528687	CATTTTTCACCATTCTTCATTCTCA	TTTGGTTGAAGGGAGAAAGC
234	234	CHR1	94.729	UW085366		Cucumber	Chr1	95.385	this study	Chr1	27123380	scaffold03264	195694	scaffold000039	2145	TTGATTTGGAGCCTTTGATTT	TCATCTCCCATTTTTAATTCTTTTC
235	235	CHR1	98.458	SSR18816		Cucumber	Chr1	92.7	[42]	Chr1	27430402	scaffold03264	304172	scaffold000062	84842	TTTTCCCCTAAAAAGGGTTCA	CATCCAGTGATTTGAGGGCT
236	236	CHR1	98.458	UW085368		Cucumber	Chr1	99.084	this study	Chr1	27638562	scaffold03264	512257	scaffold000062	286797	TTCTGGTTGATATCAGACTCTTGC	TCTTAAGCCTGCAATGAAGGTA
237	237	CHR1	98.458	UW085369		Cucumber	Chr1	98.572	this study	Chr1	27649476	scaffold03264	523168	scaffold000062	297677	GGCCACTGCTGTTGAGTTTT	ACCTACCCAAAGCTCCGATT
238	238	CHR1	98.458	UW084284		Cucumber	Chr1	96.942	this study	Chr1	27773222	scaffold02018	24759	scaffold000062	567860	AAATGATTTCTTCTTGCTTTCTTT	GAATGGATCTAGAGATTGTCATCAA
239	239	CHR1	98.458	SSR05983	1Bin62	Cucumber	Chr1	97.854	this study	Chr1	27920382	scaffold02018	171992	scaffold000062	712398	GCAGTGCCGACAACAGACTA	AAAACGCCAGTTTTACCTTTCA
240	240	CHR1	99.774	UW084288	1Bin63	Cucumber	Chr1	100.664	this study	Chr1	28203330	scaffold02018	454841	scaffold000062	988019	TCGTCGACGCCATAATTCTA	TCATGAGTCGTGCACTTTCAG
241	241	CHR1	102.81	SSR03222	1Bin64	Cucumber	Chr1	103.027	this study	Chr1	28376820	scaffold00046	29028	scaffold000062	424100	TCCACAGTCTTGCATTTGCT	ATCCCCTCGATTCACATCAA
242	1	CHR2	0	SSR00184	2Bin01	Cucumber	Chr2	0	[42]	Chr2	1440164	scaffold00995	796071	No hit		CCCCTGCAGAACAGAAAGAG	GCAGTGTTCAGCGCATAGTC
243	2	CHR2	1.659	SSR12573	2Bin02	Cucumber	Chr2	3.9	[42]	Chr2	1850745	scaffold00995	385490	scaffold_repeat003821	23	CGAAGATCAAATCGCAAACA	TGCTGGTCCTCGTCTTCTTT
244	3	CHR2	2.8	SSR05748		Cucumber	Chr2	0.436	this study	Chr2	1299377	scaffold00995	936858	scaffold000031	414622	TGTGGCCTGTGCTAAAATGA	TTTGGAAAAGCTAAAGCCCA
245	4	CHR2	2.8	SSR11835	2Bin03	Cucumber	Chr2	1.735	this study	Chr2	1424381	scaffold00995	811854	No hit		TGAAAGCACAAATACCAAAACAA	TCACGCCAAATTTAACCCTC
246	5	CHR2	2.8	SSR04255		Cucumber	Chr2	2.7	[42]	Chr2	1463700	scaffold00995	772535	scaffold000031	253235	TGGGTAGGTACGAAAATAAAATGC	ATCGACGTGGTCAAGTCCTC
247	6	CHR2	3.4	UW083935		Cucumber	Chr2	1.217	this study	Chr2	1699537	scaffold00995	536693	scaffold000031	19892	CTGCTGGTATGGGTGGTGT	CAAAATCGTCGTCTCGCTTC
248	7	CHR2	3.4	CM16	2Bin04	Melon	Chr2	0	this study	Chr2	1699558	scaffold00995	536677	scaffold000031	19876	TGCCTGTTGTGATTGAGGAG	TTCTTCTTACCTCCGCCAAA
249	8	CHR2	5.385	SSR23733	2Bin05	Cucumber	Chr2	2.939	[45]	Chr2	2768852	scaffold01037	64105	scaffold000020	1726312	TTTTAGTTTGAACTTGGAAGGAA	GTTAGCGTCCACCGATCAAT
250	9	CHR2	5.385	SSR11952		Cucumber	Chr2	5.9	[42]	Chr2	3073435	scaffold01037	365394	scaffold000020	1421729	CGAAAGGGAAAGCTGTTCAA	ATCCCATTCTCTCCTTCGGT
251	10	CHR2	5.385	RGA-UW084629		cucumber	Chr2	2.97	This stduy	Chr2	3073435	scaffold01037	341564	Scaffold000020	1457631	GAGCTTGTGCGAGAAGAGGT	GAGTAAACCCGTGTGCCATC
252	11	CHR2	7.526	SSR21090		Cucumber	Chr2	11.1	[42]	Chr2	3543409	scaffold01037	848093	scaffold000020	951755	CTGGAAATGGGGTTGGATTA	TGAATCAGCCGTTTCTGTGA
253	12	CHR2	7.526	RGA-UW084812		cucumber	Chr2	4.439	This stduy	Chr2	3670347	scaffold01037	980213	Scaffod000020	824817	AAACAAATTTCTTCAAATTGTGATATG	GCATTATTGACAAGATGGTAATGG
254	13	CHR2	7.526	SSR02769	2Bin06	Cucumber	Chr2	13.8	[42]	Chr2	3676760	scaffold01037	990388	scaffold000020	818404	TTGGACCAAAGCACAAAACT	GGCCCTTTGTGTTCCTTTTT
255	14	CHR2	8.735	CS08		Cucumber	Chr2	7.029	[45]	Chr2	3418560	No hit		scaffold000020	1076604	CTACACCGGCGGACATTACT	AGAAGTGGAGGGAGGTTTGG
256	15	CHR2	8.735	SSR06576	2Bin07	Cucumber	Chr2	3.815	this study	No hit		No hit		No hit		TGATCATGGGAAGAGAGAGACA	TCAAGAAATGTGATGAATGGAAA
257	16	CHR2	8.735	F5-69		Melon	Chr2	3.62	this study	No hit		No Hit		No Hit		CACCTGACGATAGGGGTGTT	AGTATTCGGGTTGGCAAAAA
258	17	CHR2	9.126	UW083939		Cucumber	Chr2	3.815	this study	Chr2	3384819	scaffold01037	679934	scaffold000020	1110175	AATTCCCAAAATTTGACTCCA	GAAGATGAAGCGCGTGAGTT
259	18	CHR2	9.126	SSR11820	2Bin08	Cucumber	Chr2	3.381	this study	Chr2	3388975	scaffold01037	684477	scaffold000020	1106189	ACGACGCCGTATTTGCTTAG	AAGCTCGTTCATTATTACCCAA
260	19	CHR2	9.126	SSR29630		Cucumber	Chr2	13.8	[42]	Chr2	3840887	No hit		scaffold000020	654277	TCAATGGTGCCTTTTCCTTT	TTGCTTTAAATTAGCAAATACCACC
261	20	CHR2	11.068	UW083993		Cucumber	Chr2	4.456	this study	Chr2	3998426	scaffold01410	9424	scaffold000020	496525	ACTTTTGGGCTTGAAATTTTG	ATGGTTTCAGAACTAATTCTTTTGG
262	21	CHR2	11.068	RGA-UWSTS0115		cucumber	Chr2	5.648	This stduy	Chr2	4107369	scaffold00894	2761309	scaffold000020	387795	GCTCCTCAAAATCCTAGGAAA	TCAAGTCAAATGAGATTAACATGC
263	22	CHR2	11.068	SSR03488		Cucumber	Chr2	5.151	this study	Chr2	4122545	scaffold00894	2749452	scaffold000020	372619	AACTATCTTTTGGCCCACCA	TTCAGTGGAATGAATGATTATGCT
264	23	CHR2	11.068	SSR03084	2Bin09	Cucumber	Chr2	16.4	[42]	Chr2	4205004	scaffold00894	2664521	scaffold000020	289982	GACAAGGGATTCATCCGAGA	CAGACCCTGAAGCGGATAAA
265	24	CHR2	11.068	SSR00062		Cucumber	Chr6	68	[42]	Chr2	4202123	scaffold00894	2667558	scaffold000020	293041	ACCGTTTTTGGTCCGACATA	TGGGGAAAGACAAAGAACAAA
266	25	CHR2	11.068	Ccu		cucumber	Chr2		[32]	Chr2	4211945	scaffold00894	2657434	scaffold000020	283219
267	26	CHR2	11.068	RGA-UW084638		cucumber	Chr2	7.431	This stduy	Chr2	4345832	scaffold00894	2520940	scaffold000020	149332	CAGAATCATCTACTTTCAA	CTTTCGAGCTGGTCGTCAAT
268	27	CHR2	11.068	RGA-UWSNP0114		cucumber	Chr2	6.841	This stduy	Chr2	4396059	scaffold00894	2469824	scaffold000020	100017	GACTTGAAGACAAAATAAAGGATA	CTCAGATGATTCATTATGAACTGT
269	28	CHR2	11.985	SSR00610	2Bin10	Cucumber	Chr2	20.926	[45]	No hit		No hit		No hit		CCCTTCGATAACCACTGGAA	GGTATCTGCCGTGATGTGTG
270	29	CHR2	13.162	UW084398		Cucumber	Chr2	7.406	this study	Chr2	4541292	scaffold00894	2324591	scaffold000337	11145	TCCTCCACTTGAGTTTGAGATG	ATCAAAGGAGGGGTCCGTAT
271	30	CHR2	13.162	UW084909		Cucumber	Chr2	6.974	this study	Chr2	4364055	scaffold00894	2501816	scaffold000020	131092	GAAGAAGAAGAGTGAATTGTAAGAGGA	GGCTTCTTTCTCTATTTCTTATTTTCA
272	31	CHR2	13.162	UW083758		Cucumber	Chr2	6.982	this study	No hit		scaffold01346	260	scaffold000020	46417	AAGAACTTCAACATAGGTTTCTTTTC	TTTTTAAGCTCAATGATATGGTGA
273	32	CHR2	13.162	SSR15110	2Bin11	Cucumber	Chr2	16.4	[42]	No hit		No hit		no hit		ACGCGATTGAGCCTTCTAAA	TTGAAGATGACGAGCAAAAGA
274	33	CHR2	13.162	SSR24036		Cucumber	Chr2	16.4	[42]	Chr2	4524609	scaffold00894	2341274	No hit		AAGCTAAATTTATGAAATGAATGACG	TCATAAGTTAGGATTTGCACTTATTTT
275	34	CHR2	13.918	SSR00684	2Bin12	Cucumber	Chr2	16.4	[42]	Chr2	4936753	scaffold00894	1929130	scaffold000056	653930	AAGGCCAAAAGACTATGCGA	CATCCCTTGCATCTCCACTT
276	35	CHR2	13.918	SSR03610		Cucumber	Chr2	16.4	[42]	Chr2	5057018	scaffold00894	1808865	No hit		GGGGAAATACGTGAAAGAGG	GGTCAAATGTCAAAGAGCGG
277	36	CHR2	14.247	SSR06602	2Bin13	Cucumber	Chr2	13.744	[45]	No hit		No hit		No hit		CCCTGCCTTCCTTTCCTATC	TCCCATTGTCCCTCACTCTC
278	37	CHR2	15.01	SSR17631	2Bin14	Cucumber	Chr2	16.4	[42]	Chr2	4943640	scaffold00894	1922243	scaffold000056	647379	TTGATTCCAATTTCATTACTTTTCA	TTCCCTAAGTAGTGACGGATTTTT
279	38	CHR2	16.869	SSR16226	2Bin15	Cucumber	Chr2	20.4	[42]	Chr2	5386180	scaffold00894	1479703	scaffold000056	218436	TTAAAATTCCCAACGGAAACC	TGATGGGAGAAAGGTAAACAAGA
280	39	CHR2	16.869	SSR28378		Cucumber	Chr2	21.6	[42]	Chr2	5482034	No hit		scaffold000056	118713	CGCCCCTCCACTATTTTCTT	TGAAATGGGTTAATATTAGTTTACGTC
281	40	CHR2	17.89	SSR03070	2Bin16	Cucumber	Chr2	20.4	[42]	Chr2	5355931	scaffod00894	1509952	scaffold000056	246462	GCTAACACTACCCGCTGCTT	AACAGAAAGAGAATCGGGGG
282	41	CHR2	17.89	UW084908		Cucumber	Chr2	9.284	this study	Chr2	5666644	scaffod00894	1199015	scaffold000130	283527	CAAAACAAAAGCTCTCACTTGG	AAAGACAAAAATAGTATCAAAACCAAA
283	42	CHR2	19.474	SSR00204	2Bin17	Cucumber	Chr2	22.5	[42]	Chr2	5885745	scaffod00894	980138	scaffold000130	68804	AACCCTATTTGCACGCATTC	GAGAAACAGCTGGAATTGGG
284	43	CHR2	19.474	SSR12124		Cucumber	Chr2	22.5	[42]	Chr2	5940465	scaffod00894	925418	scaffold000130	3919	ACCTAAGGTTAAGGCGTGATAA	TGGTTGTTGATGTGACTTAGCC
285	44	CHR2	19.474	SSR13504		Cucumber	Chr2	22.5	[42]	Chr2	6082033	scaffod00894	783850	scaffold000198	117054	CATCCCTTTTCCCTTCTTCTTT	TCCATGTGGAAGAATAACCCA
286	45	CHR2	19.474	UW084397		Cucumber	Chr2	15.641	this study	Chr2	6145718	scaffod00894	720165	scaffold000384	8928	ACTGCTTGGATTTTGGGACA	GGGGATTGAGTTGCATTCAT
287	46	CHR2	19.474	UW085251		Cucumber	Chr2	14.867	this study	Chr2	6239045	scaffod00894	626811	scaffod000108	320482	GCAGAAGGCACATTCCATTT	AGCATGTGAATTTTGCACTCA
288	47	CHR2	19.474	RGA-UW084797		cucumber	Chr2	13.971	This stduy	Chr2	6237860	scaffod00894	628023	Scaffod000108	321627	TGGTGGAACGAAGATAGAAACA	AAGGCTTAAAGCAAAGGAACG
289	48	CHR2	19.474	RGA-UW084796		cucumber	Chr2	14.121	This stduy	Chr2	6366202	scaffod00894	499681	Scaffod000108	215480	CAAAAGGTCAAAAAGGTGGTG	TGCATTAAATTAGATTAGAAAAATGGA
290	49	CHR2	19.474	RGA-UW084794		cucumber	Chr2	14.294	This stduy	Chr2	6445751	scaffod00894	420132	Scaffod000108	135109	AGAGGAAGAAGGCATCACGA	TTTGCTAGCGTTTGTAATCCA
291	50	CHR2	19.474	UW084793		Cucumber	Chr2	14.381	this study	Chr2	6450830	scaffod00894	415053	scaffod000108	130017	CAAAGCATTGTGTGATGGTC	TTACTTCCCATGGTCCAGGT
292	51	CHR2	19.474	RGA-UW084792		cucumber	Chr2	13.815	This stduy	Chr2	6462507	scaffod00894	403376	Scaffod000108	119300	GACTACACACTCATCATGTTCTGC	CTCGAGATGTTTTCTCATGTGG
293	52	CHR2	19.474	UW085250		Cucumber	Chr2	14.914	this study	Chr2	6490532	scaffod00894	375337	Scaffod000108	91756	CCTTTTTCATTCCAAATCTTTCC	GCTTTTACACATGTTTTGTTGAA
294	53	CHR2	20.926	RGA-UW084787		cucumber	Chr2	14.209	This stduy	Chr2	6646086	scaffod00894	219797	Scaffod000147	207449	TGAATGAGAATTAATACAAAACCACAA	TGCACAGGAAATGAAATGGA
295	54	CHR2	20.926	RGA-UW084790		cucumber	Chr2	13.2	This stduy	Chr2	6588736	scaffod00894	277147	scaffold000147	261216	TCCATGGTGCTCATAAAGTT	CTATCTTATCAATTCTTTTTGGTGCAT
296	55	CHR2	20.926	RGA-UW084789		cucumber	Chr2	14.629	This stduy	Chr2	6592505	scaffod00894	273378	Scaffod000147	257461	TTTTGAATGGAAGGCACAGA	AATAAACAATAAAATAGTGGAGCAAAT
297	56	CHR2	20.926	RGA-UW084786		cucumber	Chr2	14.189	This stduy	Chr2	6707194	scaffod00894	158689	Scaffod000147	154761	GCTCCCTATTTCAATTTGTGG	TGAAATTCAACCCAATATAAAGAAC
298	57	CHR2	20.926	UW084395	2Bin18	Cucumber	Chr2	15.613	this study	Chr2	6746958	scaffod00894	118925	scaffold000147	115902	CCGAATGGGAATTCGAAAA	TCCTAATCGACTCCATGAACC
299	58	CHR2	20.926	SSR00811		Cucumber	Chr2	15.252	this study	Chr2	6882039	scaffold01466	15657	scaffold000643	2457	CGTGGGCTTAGGGAATTGTA	GGAGGGAGTGCGAGTGAATA
300	59	CHR2	20.926	SSR16621		Cucumber	Chr2	26.9	[42]	Chr2	6996057	scaffold01466	129675	scaffold_repeat026134	272	CAAAATTTGAAGACTAAATTGGCT	TGCTTTGATTTCATTTGCCA
301	60	CHR2	21.974	SSR18937	2Bin19	Cucumber	Chr2	27.6	[42]	No hit		No hit		No hit		TTACTCCAAAGATGCTGGGC	CATTTGACCGAATCTTGACTTT
302	61	CHR2	21.974	RGA-UW084643		cucumber	Chr2	16.504	This stduy	Chr2	7770631	scaffold01227	679184	Scaffod000046_1	608460	TTCATGTTGCCCCTACATTG	TGAACGAAATACACGAGAGATCA
303	62	CHR2	21.974	SSR13150		Cucumber	Chr2	33.6	[42]	Chr2	7640542	scaffold01227	809273	scaffold000046_1	733735	TGTTTTGAAAATTTTGGTGTGA	TTTCGGAATGAAAATCGTTAAA
304	63	CHR2	21.974	RGA-UW084848		cucumber	Chr2	15.408	This stduy	Chr2	7639465	scaffold01227	810350	Scaffod000046_1	735114	TTTAAGCGCAACTCAACTCG	GAAGGCTACTACCGTCTTTGTATAG
305	64	CHR2	21.974	RGA-UWSNP0041		cucumber	Chr2	12.801	This stduy	No Hit		scaffold01138	5082	scaffold000046_1	748122	TTTCCCAGTCACGACGAGGGAGATATTTCTTGACGTG	CAAATCATGCATCTTCAACCT
306	65	CHR2	21.974	RGA-UW084849		cucumber	Chr2	12.134	This stduy	Chr2	7607851	scaffold01227	841964	scaffold000046_1	763607	AAGGAGGGGACAAACAACATT	TTCAAAAGCAAATTCATTACCC
307	66	CHR2	23.379	RGA-UW084817		cucumber	Chr2	14.065	This stduy	Chr2	7479473	scaffold01227	970342	Scaffod000046_1	887759	GGACGAGGAATACATTCTCTGA	ATGAGGCAGAGATTCCACGA
308	67	CHR2	23.379	RGA-UW084632		cucumber	Chr2	14.512	This stduy	Chr2	7499739	scaffod01227	950076	Scaffod000046_1	867938	TTGTACGGATGTTCGGCTCT	TCCTCCAACTGATCATCACC
309	68	CHR2	23.379	RGA-UW084816		cucumber	Chr2	14.107	This stduy	No Hit		scaffold01227	884818	Scaffod000046_1	804313	AATTTCAAATCAATTTGGTGTTTG	AAAATCATAATTTGAACATTCATTCC
310	69	CHR2	23.379	RGA-UW084818		cucumber	Chr2	14.115	This stduy	Chr2	7458885	scaffold01227	990930	Scaffod000046_1	908144	GCTCATCCAACGCAAAAAGT	TCGATGAAATACAAGAGAAGTCC
311	70	CHR2	23.379	SSR00289		Cucumber	Chr2	26.9	[42]	Chr2	7107140	scaffold01227	1342675	scaffold000046_1	1250531	AGGACGAGGCTAATGGGAGT	TTACAAGTCCCCCTCAAACG
312	71	CHR2	23.379	SSR13532	2Bin20	Cucumber	Chr2	28.6	[42]	Chr2	7338112	scaffold01227	1111703	scaffold000046_1	1030689	AAACCCAAGAATTGTAAACCCA	TGATCCATTTCTATTCCTAACATTGA
313	72	CHR2	23.379	SSR00387		Cucumber	Chr2	28.6	[42]	Chr2	7274203	scaffold01227	1175612	No hit		TGACTTCCGACTTATGTGGATT	CTTTCTATGGCACGCATTCA
314	73	CHR2	25.94	SSR03299	2Bin21	Cucumber	Chr2	29.237	[45]	Chr2	7824474	scaffold01227	625341	No hit		AACGACACAACCAAGCACAG	TGCTTTGCCATGATGAAGTC
315	74	CHR2	25.94	SSR18491		Cucumber	Chr2	25.081	[45]	No hit		No hit		No hit		AGGACCTTGCCAGACTTGAG	GAAAAGCACAGCAAAAATCCA
316	75	CHR2	25.94	UW085088		Cucumber	Chr2	16.318	this study	Chr2	8029914	scaffold01227	419901	scaffold000046_1	343272	CTGCGACATGCGATTTTCTA	TTTAATTGGAATATTTCACAATACGTT
317	76	CHR2	25.94	SSR22083		Cucumber	Chr2	33.6	[42]	Chr2	7927489	scaffold01227	522326	scaffold000046_1	442864	TTATGCAACCATTGGAGAAGG	TGATTTGTTGTCTGTGCCAA
318	77	CHR2	25.94	SSR23832		Cucumber	Chr2	36	[42]	No hit		scaffold01305	134464	scaffold000018	648091	TGAAACAATCACCATCATCTCA	AAGTGGGAAGCTTTGGAGGT
319	78	CHR2	29.102	SSR23220	2Bin22	Cucumber	Chr2	32.413	[45]	Chr2		scaffold01305	240942	scaffold000018	752539	GTTTGCATGAAAATGGGGAT	CATCATCTTCTTGGTGGTTCC
320	79	CHR2	29.102	SSR22558		Cucumber	Chr2	37.5	[42]	Chr2		scaffold01305	365065	No hit		TCAACTTATCCCTCTTTCTATTTTCC	GGCAATCATTACCAAAAACCA
321	80	CHR2	29.673	UW057528	2Bin23	Cucumber	Chr2	22.75	this study	Chr2	8866813	scaffold02352	416473	scaffold000018	1383654	CAAACCAAAAGGGATTGTGTT	TTATCCTTTCCCACCCCTTT
322	81	CHR2	29.673	SSR00479		Cucumber	Chr1	96.2	[42]	Chr2	8825447	scaffold02352	375133	scaffold000018	1341177	GGACGCCACGATTCTACAAG	GGATGTTCGAGTTGCAGACC
323	82	CHR2	30.302	SSR20079	2Bin24	Cucumber	Chr2	30.976	[45]	No hit		No hit		No hit		ATCAGCATGTGGTGTGGTGT	GGGATATGCGTTTGCATTTA
324	83	CHR2	33.928	SSR04869	2Bin25	Cucumber	Chr2	35.538	[45]	Chr2	9248593	scaffold02352	798279	scaffold000018	1762396	CCAACACCACCCTTCGTTTA	CGGAACCGTTCGTCTTCTT
325	84	CHR2	33.928	SSR23420		Cucumber	Chr2	41.1	[42]	Chr2	8712594	scaffold00621	1085371	scaffold000018	1229708	GAAGGGATGGTAGATGAAGGG	CTTCTCCCCTTTCTTGGCTT
326	85	CHR2	35.707	SSR22338	2Bin26	Cucumber	Chr2	37.271	[45]	Chr2	9573670	scaffold01337	210663	scaffold000018	2080565	GGTGGATGAAGAGGGGAAAT	TACTCCTTCCTTCGCCCTTT
327	86	CHR2	35.707	SSR01374		Cucumber	Chr2	42.9	[42]	Chr2	9577366	scaffold01337	214359	scaffold000018	2084253	GGGAGATTCTCAAAATGGATGA	TTGCGTGTAAGGAACGTCAC
328	87	CHR2	35.707	SSR10849		Cucumber	Chr2	42.9	[42]	Chr2	9451491	No hit		No hit		TCGATCTGGTTTACTGTAGATATGC	GAAGAATTTGAAAAGATAAAAACACA
329	88	CHR2	36.931	SSR21570		Cucumber	Chr2	39.8	[42]	Chr2	8940184	No hit		No hit		ATGTGAAGAAGCAGATGAAAATTA	TTTGTGAAGGTGCATTTTATCG
330	89	CHR2	36.931	UW085360		Cucumber	Chr2	27.337	this study	Chr2	10074979	scaffold01337	711950	scaffold000200	130683	TTTGTCTCTCACTCCCTACCAAA	ATCCATGGAAAGTAAATCATTAAAA
331	90	CHR2	36.931	SSR20132		Cucumber	Chr2	37.888	[45]	Chr2	10076791	scaffold01337	713784	scaffold000200	129179	GAGTGCGACCTGAGGAAGAC	GTTTTGTTGAATTGGGTGGG
332	91	CHR2	36.931	UW080369	2Bin27	Cucumber	Chr2	26.876	this study	Chr2	10470185	scaffold03882	235342	scaffold000084	484949	AATTAATTTGGGCGGTTTCC	AATTGGCAAAAATAAAAGGTTTG
333	92	CHR2	36.931	SSR20013		Cucumber	Chr2	41.582	[45]	Chr2	10612246	scaffold03882	377806	scaffold000084	346056	CCCCTACACAAACCCTTCAA	GGAGCATTGAAGCCATGATT
334	93	CHR2	40.815	UW080619		Cucumber	Chr2	30.996	this study	Chr2	11089293	scaffold03882	854853	scaffold000036	1594239	TTCCCATTTCTGTTTGCATTC	TTTGGTGTCTCCAACTTCACA
335	94	CHR2	40.815	SSR00378	2Bin28	Cucumber	Chr2	44.9	[42]	Chr2	11212286	scaffold03882	977846	No hit		TCCCTAAAATTTCGACAACCC	TTAGTATGGCTTGAACACCCA
336	95	CHR2	40.815	SSR20248		Cucumber	Chr2	46.273	[45]	Chr2	11129687	scaffold03882	895247	Scaffold000239	16279	TCCTCAAACGTCTCTCTCCC	GATAGCATGCGGTGTCCTCT
337	96	CHR2	43.07	SSR13105	2Bin29	Cucumber	Chr2	44.9	[42]	Chr2	11163460	scaffold03882	929020	No hit		AAAAGGGAGGTTAGGGGGTT	TCCATTGGTAATAGCTGGGTTT
338	97	CHR2	45.561	SSR24696		Cucumber	Chr2	48.4	[42]	Chr2		No hit		No hit		TCAAGTCAAGAGCTTGATGACAA	CAACAGTTTAGTTGGAAAGTGACAA
339	98	CHR2	47.373	SSR02712		Cucumber	Chr2	48.4	[42]	No hit		No hit		No hit		ATGGAGGCGTTGAGTCGTAG	GGAAAAATGGGGGTTCTCTT
340	99	CHR2	47.373	SSR00030	2Bin30	Cucumber	Chr2	46.2	[42]	Chr2	11478284	scaffold03918	299763	scaffold000227	7903	TGAAATTGCTTACCCTTTGACC	CCATGTTTTGTAGGGATCGAG
341	100	CHR2	48.417	SSR21486		Cucumber	Chr2	46.2	[42]	Chr2	11117261	scaffold03882	882821	No hit		GAAATCTGAAATATCAAGTGGAATTGT	TTTAAAAGGCAAACGGCAAC
342	101	CHR2	48.417	SSR04870	2Bin31	Cucumber	Chr2	46.2	[42]	Chr2	10977372	scaffold03882	742932/11391	scaffold000339	8458	TACATGCCCCCTTGAAGAAG	TTCTTGGAGGATTTGCAGAAA
343	102	CHR2	48.417	UW085153		Cucumber	Chr2	34.009	this study	Chr2	11334926	scaffold03918	389711	scaffold000061	1074337	TTTATATTTAGGGAAACACACACG	CAAAAATCATGTGTAACTAAGCAAA
344	103	CHR2	48.417	MU16480-3		Melon	Chr2	34.815	this study	Chr2	11525629	scaffold01160	129387	scaffold000061	883854	CCCTTCATATCCCCAAACAA	AATGACGCTGCCATCCATAC
345	104	CHR2	51.178	SSR22259		Cucumber	Chr2	57.5	[42]	Chr2	12598562	scaffold00934	809732	scaffold_repeat041922	14582	ACTCATCGCTGGCATCTTCT	TTTTGATTCCTCCATTTTCCA
346	105	CHR2	51.178	CMCT160a	2Bin32	Melon	Chr2	53.997	[45]	No hit		No hit		No hit		GTCTCTCTCCCTTATCTTCCA	ACGGTGTTTGGTGTGAGAAG
347	106	CHR2	51.178	SSR20268		Cucumber	Chr2	52.8	[42]	No hit		scaffold00867	169780	No hit		GCAGGATATATTTCGAAAACTGAAA	AAGTGAATTGCTAACAAGAAACG
348	107	CHR2	51.178	UW084409		Cucumber	Chr2	43.51	this study	Chr2	13385909	scaffold00934	22385	scaffold000181	12023	TTTTGGGTATATATGCATGAGAGATG	ATTGGGTGATTAGTTAAATTATAGCAT
349	108	CHR2	51.178	SSR02208		Cucumber	Chr2	61.936	[45]	No hit		No hit		no hit		GAGAAAAAGGGGGAAGAGATG	CATCTCAATGGATGAGTGAATTT
350	109	CHR2	55.043	SSR19728	2Bin33	Cucumber	Chr2	60.366	[45]	Chr2	13525665	scaffold03625	610600	No hit		CCTAATTTTGAAGGATGAGGTTT	AAATTGCAATGCTCTCCTATATGT
351	110	CHR2	56.686	SSR04219	2Bin34	Cucumber	Chr2	57.5	[42]	Chr2	13979810	scaffold03625	156455	scaffold000101	290534	GAGACATTGTGGGCATTTGA	CTCATTTTCATCCAAAGGGC
352	111	CHR2	56.686	SSR05757		Cucumber	Chr3	81.1	[42]	Chr2	13552490	scaffold03625	583775	scaffold000155	139709	GGGGGAAAGAACCTGAAAGA	ACCCACATTTCCCCATTTCT
353	112	CHR2	56.686	UW085298		Cucumber	Chr2	46.509	this study	Chr2	13472165	scaffold03625	664069	scaffold000155	61162	TTTGGAATTTGGCCATGAAT	AGCTTAATTGGATTTTTGGAGA
354	113	CHR2	56.686	UW085299		Cucumber	Chr2	45.651	this study	Chr2	13435583	scaffold03625	700682	scaffold000155	23855	TTCTGGCTCAGAGTATGTGTCAA	CAAGTTTCTCACTTGTTCGAAGG
355	114	CHR2	58.046	SSR02539	2Bin35	Cucumber	Chr2	57.5	[42]	Chr2	14033820	scaffold03625	102445	No hit		AAAAATGATCAGCTCGATGAAA	GCAAGCGCTTTCCAATCTAT
356	115	CHR2	58.046	CMTC160a+b		Melon	Chr2	57.5	[42]	No hit		No hit		No hit		GTCTCTCTCCCTTATCTTCCA	GATGGTGCCTTAGTTGTTCCG
357	116	CHR2	58.919	SSR07108	2Bin36	Cucumber	Chr2	58.2	[42]	Chr2	16691455	scaffold01163	228010	scaffold000082	119318	TAAGCAATTCCAGGAGAGGG	GTTCTTTGATGGGTGCCTGT
358	117	CHR2	58.919	SSR02569		Cucumber	Chr4	35.1	[42]	Chr2	16581974	scaffold01163	118529	scaffold000082	224276	CCAAACGTTTCGGTTTTGTT	GTAACCAACCTTTGGGTTCAT
359	118	CHR2	58.919	SSR12347		Cucumber	Chr2	58.2	[42]	No hit		scaffold01476	1067	scaffold000082	341181	TTCGAATTGGATTGGGTCTC	GCAATCGGTTGACTTTCCTT
360	119	CHR2	58.919	SSR11512		Cucumber	Chr2	58.2	[42]	No hit		scaffold01999	257430	scaffold000082	420680	CCAAAAATCTTGCATTTTTAGATCA	GGGTAATTCCCCATTGGTCA
361	120	CHR2	58.919	UW085203		Cucumber	Chr2	41.834	this study	Chr2	16794681	scaffold01163	331154	scaffold000082	22686	AGAATATGTTAAAAGAGGTTCGTCAGA	TTAAGAATCCAATAATGATCTCAAAGG
362	121	CHR2	60.611	SSR21440		Cucumber	Chr2	58.2	[42]	No hit		No hit		No hit		TTGTATCAAATTGTGCCTTAAAAGTT	TGCATGCTTATCTCCTTTTCA
363	122	CHR2	60.611	SSR11596		Cucumber	Chr2	58.2	[42]	No hit		No hit		No hit		TCACATAGGCTTGCTCCAAA	TCAAACACCGCGAAAGAGAT
364	123	CHR2	60.611	SSR22203	2Bin37	Cucumber	Chr2	57.5	[42]	Chr2	14182276	scaffold02219	708708	No hit		GGTGAGCAAGGGTTTTCTTG	AAGGCGTTCCGATGATTTTT
365	124	CHR2	61.707	UW085249		Cucumber	Chr2	51.457	this study	Chr2	14195918	scaffold02219	695014	scaffold000111	57687	AAAAAGAAGAAGGAAGGTTTGC	CGTTTCTGCTCCTTCACACA
366	125	CHR2	61.707	SSR00218		Cucumber	Chr7*	5.6	[42]	Chr2	14223837	scaffold02219	667147	scaffold000111	85519	CGATCTTCGAGTTTCGCAAT	ATCCAACGGCTCTCATTCAC
367	126	CHR2	61.707	UW085248	2Bin38	Cucumber	Chr2	51.964	this study	Chr2	14237412	scaffold02219	653570	scaffold000111	98765	TGTGTGTGTTTTCTTACTATATGTTGG	AAAAACATGGGGTAGTTCAAGA
368	127	CHR2	61.707	UW085247		Cucumber	Chr2	50.862	this study	Chr2	14331080	scaffold02219	559836	scaffold000111	189253	CGAGATTAAGCCAGGTGTGA	CCTTACAACACAGGACACTTTCA
369	128	CHR2	62.241	SSR10518	2Bin39	Cucumber	Chr2	59.3	[42]	Chr2	14141563	scaffold02219	749421	scaffold000101	491281	TCTAATTCGCTCCGGATGAT	TTGCAGCGAACAATCCTGTA
370	129	CHR2	62.241	SSR00991		Cucumber	Chr2	60.8	[42]	Chr2	14706552	scaffold02219	184617	No hit		TCCCGTTTGATTTCACTGCT	CCTGAATCAGCAACAGACGA
371	130	CHR2	62.241	SSR05865		Cucumber	Chr2	60.8	[42]	No hit		No hit		No hit		AGCCAAGACAATTCACAGCC	TTTCCTATCGGGTCTTCGTG
372	131	CHR2	62.241	CMBR83		Melon	Chr2	60.8	[42]	No hit		No hit		No hit		CGGACAAATCCCTCTCTGAA	GAACAAGCAGCCAAAGACG
373	132	CHR2	63.706	UW085197	2Bin40	Cucumber	Chr2	53.005	this study	Chr2	14774949	scaffold02219	115960	scaffold000088	612492	CACCACAACCCCAAATGAAT	CATGCCAAATGGCTTCTTCT
374	133	CHR2	63.706	SSR17814		Cucumber	Chr2	60.8	[42]	Chr2	14879983	scaffold02219	11001	scaffold000088	518269	TGTTGCTTACCCAAAAAGGG	TTGGCATTATGTGATGATTTGA
375	134	CHR2	63.706	SSR12083		Cucumber	Chr2	60.8	[42]	Chr2	14706552	scaffold01933	145050	scaffold000088	140975	GAATTGGCCCATCCTTCATT	GCCATTCCAAAAACTTTTCAAC
376	135	CHR2	64.828	UW035267		Cucumber	Chr2	54.328	this study	Chr2	14918588	scaffold01132	27105	scaffold000240	42794	GAGGGCATCGACGTTTCTAA	TGGGTGTTTCCCTGGATATAG
377	136	CHR2	64.828	SSR15172	2Bin41	Cucumber	Chr2	60.8	[42]	Chr2	14929802	scaffold01132	38319	scaffold000240	31645	GGTGTGGGTTATTTTGGCAC	GAAGAAATCAAAGAGGGGGC
378	137	CHR2	64.828	SSR10522		Cucumber	Chr2	60.8	[42]	Chr2	14912276	scaffold01132	20793	scaffold000240	48510	TTCCTTTTGTTTTTGGTATGGG	ATGTCTGCTTTGCTGGCTTT
379	138	CHR2	64.828	SSR01286		Cucumber	Chr2	60.8	[42]	Chr2	14899990	scaffold01132	8507	scaffold_repeat044509	230	CCGAAAACCATTGTTCAAGC	TTTAGCTTAGTTTCCAAGCACTGA
380	139	CHR2	65.989	SSR16941	2Bin42	Cucumber	Chr2	60.8	[42]	Chr2	15316577	scaffold04100	307320	scaffold000042	1129384	ATCGGTGGTAGTGGTTACGC	GTGGGGTCCAGAGTTGAAAA
381	140	CHR2	65.989	SSR11468		Cucumber	Chr2	66.3	[42]	Chr2	15331266	scaffold04100	322009	scaffold000042	1115907	CCGTTTCACCGCTCATTTTA	TCACAAGTGGCCAAAACAAA
382	141	CHR2	65.989	SSR19711		Cucumber	Chr2	55.533	this study	Chr2	15346963	scaffold04100	337706	scaffold000042	1100185	ACCCACAATTCTTCTTCCCC	ATAATAGGAGGCACGAGGCA
383	142	CHR2	65.989	SSR22227		Cucumber	Chr2	60.8	[42]	Chr2	15435248	scaffold04100	425991	scaffold000042	1019850	ACGTGAGAGACACCCCTCC	TATCCCATGGGTATGGTGTG
384	143	CHR2	67.095	SSR23732		Cucumber	Chr2	61.5	[42]	Chr2	15945984	scaffold04100	936727	scaffold000042	512144	CCACCTCACATCTATGGGCT	GATAAGACCACATGGTGGCA
385	144	CHR2	67.095	SSR02634		Cucumber	Chr2	60.8	[42]	Chr2	15646201	scaffold04100	636944	scaffold000042	811385	GGGTTTGTGACACGTTTCCT	GGCAAAGGCAACAAGTTTCT
386	145	CHR2	67.095	SSR20932	2Bin43	Cucumber	Chr2	64.1	[42]	Chr2	16378781	scaffold04100	1369524	No hit		TGAAACCAAAGTCCCACTCC	TCGACCTCTCTCTCACACACA
387	146	CHR2	67.095	SSR05492		Cucumber	Chr2	61.5	[42]	Chr2	16388102	scaffold04100	1378845	scaffold000042	72881	GCAACCATTCTTTACTGTGCC	AGGGCATTTCAAGACAAACC
388	147	CHR2	67.095	SSR13275		Cucumber	Chr2	62.9	[42]	Chr2	16217622	scaffold04100	1208365	scaffold000042	245334	CACCTTGTTTCGCACGAGTA	GGAAAGGGACCACAAATTCA
389	148	CHR2	67.823	UW082880		Cucumber	Chr2	57.246	this study	Chr2	15977723	scaffold04100	968466	scaffold000042	480843	CCACAACGTTGGGATTTTTC	GGGAAATGTCTACATCGCGT
390	149	CHR2	67.823	UW082747		Cucumber	Chr2	56.153	this study	Chr2	15744187	scaffold04100	734930	scaffold000042	715113	TTGAGAGTACTTAACAACAAAAAGGTG	GACATGTCGTTTTGTGGGTG
391	150	CHR2	67.823	UW082807	2Bin44	Cucumber	Chr2	56.724	this study	Chr2	15859846	scaffold04100	850589	scaffold000042	601180	ATGTCCTTGGTCAAACGAGC	AGTTGGCATGAACGGTCTTT
392	151	CHR2	67.823	SSR15312		Cucumber	Chr2	60.8	[42]	No hit		scaffold02995	2784808/362664/6985	scaffold000057/00109	8617/367121/863348	CCCGCTTCTTCTTCCTTCTT	ACTTCTCCGGGAAAATCCAC
393	152	CHR2	69.389	CM46		Melon	Chr2	61.261	this study	Chr2	17552035	scaffold01144	51434	Scaffold000011_2	741358	GCTCCGGCAAACCTTTTTAT	GTGGACACGGTGATCACAAA
394	153	CHR2	69.389	SSR13818		Cucumber	Chr2	60.8	[42]	No hit		scaffold01277	39956	scaffold000203	134855	TTGTTAGTTCATTTGAGGTGTCAAG	TCCATATTAACTCTCTCAGGCTAACA
395	154	CHR2	69.389	SSR04035		Cucumber	Chr2	66.3	[42]	No hit		scaffold01277	11145	scaffold000203	162043	TCCGCTTCGAGTACGCAT	ACAAGAATGCTGGAGATGGC
396	155	CHR2	69.389	SSR12810	2Bin45	Cucumber	Chr2	66.3	[42]	Chr2	16875074	scaffold01989	619193	scaffold000011_2	1418319	TTCCCACAAAACAAATCTTGG	TTTTGGAGAGAAAAGGTTGGA
397	156	CHR2	69.389	SSR02322		Cucumber	Chr5*	50.3	[42]	Chr2	16921311	scaffold01989	572084	scaffold000011_2	1372082	TGATGAAGGATGGGTTTGGT	TCAAATTTATACCCGAAATAAGCA
398	157	CHR2	71.927	SSR07278		Cucumber	Chr2	66.3	[42]	Chr2	16961087	scaffold01989	531808	scaffold000011_2	1332306	ATCGCCATGGATTTCATCTC	CCACTCTTCGAGTACCGCTC
399	158	CHR2	71.927	SSR10064	2Bin46	Cucumber	Chr2	70	[42]	Chr2	17122461	scaffold01989	361636	scaffold000011_2	1170932	AGCAAGAAGGGGAGAGGAAG	ATTCATAGCAACCCCACCAC
400	159	CHR2	73.266	SSR22653	2Bin47	Cucumber	Chr2	73	[42]	Chr2	17465013	scaffold01989	91514	scaffold000011_2	828380	TGAATTTCTTTGGTGGATTCAA	ACCTCCCATGGCAATCTACA
401	160	CHR2	73.266	SSR11909		Cucumber	Chr2	73	[42]	Chr2	17408961	scaffold01989	18610	scaffold000011_2	884432	AATAATACCAGTGGCCCCATC	AAAGCTCCCTCCTCCCCTAC
402	161	CHR2	75.573	SSR16135	2Bin48	Cucumber	Chr2	72.2	[42]	Chr2	17360001	scaffold01989	119435	scaffold000011_2	933392	GCTAAGTTATTGTTGACCTCAACTTCT	CGTGTGAAATTCAACCTATTCTCTT
403	162	CHR2	77.419	SSR20045		Cucumber	Chr2	74	[42]	Chr2	18576767	scaffold01144	282875	scaffold000011_2	517318	TCTCGTTTATGTGGATTAGTCGAG	TATGTTCACCCAATGCTCCA
404	163	CHR2	77.419	SSR06722		Cucumber	Chr2	75.5	[42]	Chr2	18576767	No hit		No hit		TCTCGTTTATGTGGATTAGTCGAG	TATGTTCACCCAATGCTCCA
405	164	CHR2	77.419	SSR16916	2Bin49	Cucumber	Chr2	74	[42]	Chr2	18707170	scaffold01144	413278	scaffold000011_2	389091	AGCATGATGAGGATCCCTTG	CCGAACTGCACAAAGTATGG
406	165	CHR2	77.419	SSR05743		Cucumber	Chr2	76.4	[42]	Chr2	18246316	scaffold01144	762868	scaffold000011_2	47077	TGAGCTTCCAAGTACACCACA	CACATGGTCTGGTATGGATGA
407	166	CHR2	77.942	UW085044	2Bin50	Cucumber	Chr2	67.397	this study	Chr2	19166472	scaffold01144	872579	scaffold000110	333234	GTGCCAGCACTTTGTAAGTTG	AATAAGCTAAAACGAAATTGAAAGTC
408	167	CHR2	78.9	SSR21502	2Bin51	Cucumber	Chr2	75.5	[42]	Chr2	18855283	No hit		No hit		CGGGTCAATTCCATATATTACAAA	AAAAGGGTAATCGTTAGAAACAGAA
409	168	CHR2	78.9	SSR06913		Cucumber	Chr2	76.4	[42]	Chr2	19114455	scaffold01144	820563	scaffold000110	390420	TCAAGGTCTCTTATGGGTTGC	TTTCCTGCACATTCCTTTCC
410	169	CHR2	78.9	UW036913		Cucumber	Chr2	68.68	this study	Chr2	19272806	scaffold01144	978507	scaffold000110	230073	TTTTGAAAATGGCTGCTGTG	GGCACGATGCCTTTAACTGT
411	170	CHR2	80.079	SSR13131	2Bin52	Cucumber	Chr2	76.4	[42]	Chr2	19256538	scaffold01144	962646	scaffold000110	246419	AAAGCAGAGTATGGCATGGG	AAAAGCCAAAGAACCCAACA
412	171	CHR2	80.079	SSR00009		Cucumber	Chr2	76.4	[42]	Chr2	19116709	scaffold01144	822817	scaffold000110	388036	ATGTTGACGGATTGCAAGTG	GAAAAACAATGTGAAAGGGAAAA
413	172	CHR2	81.416	SSR16183	2Bin53	Cucumber	Chr2	78	[42]	Chr2	19502811	scaffold01144	1208919	rpt_2187	362	GGAGAAATTTGATGGTGTAGCC	TTGCAAATCTCTAATACTTTGCCTT
414	173	CHR2	81.416	SSR06678		Cucumber	Chr2	78	[42]	No hit		No hit		No hit		CCTGACACGTAGCCTCTCATT	TGTTCGTTTTACGTATAGTGGATGA
415	174	CHR2	81.416	SSR10874		Cucumber	Chr2	78.6	[42]	Chr2	19562463	scaffold01144	1268571	scaffold000193	98557	CTGGTTATAAATTCTGATGGTGATT	ATGCTGCCATGTTACTCGTG
416	175	CHR2	81.416	SSR17108		Cucumber	Chr2	78.6	[42]	Chr2	19622191	scaffold01144	1328299	scaffold000193	39824	TTTCAAACCTTCTTTTAAAATGGC	TGGATGCACTCAACTGAAAA
417	176	CHR2	82.442	SSR00507	2Bin54	Cucumber	Chr2	78.6	[42]	Chr2	19854863	scaffold01144	1560971	scaffold000017	2315147	CACCGAGAACGAAAGAAGGA	TCTAAGGTGGGAGGGAAACC
418	177	CHR2	82.442	SSR29622		Cucumber	Chr2	78.6	[42]	No hit		No hit		scaffold000017	2431660	TGACGTCGTAAGGGGTTTGT	ATGGCGTCCATTATCTCCTG
419	178	CHR2	82.442	SSR21734		Cucumber	Chr2	78.9	[42]	No hit		No hit		scaffold000017	2361265	TCCCTCAACGATTCGAGTTT	AAAAGCAAGAAGCAACCCAA
420	179	CHR2	82.442	UW084446		Cucumber	Chr2	73.43	this study	Chr2	19971609	scaffold01144	1677717	No hit		TTCCTCCAGAGACCTGGTTG	CCTTAGTCCCCAACCCTTGT
421	180	CHR2	84.751	SSR15873	2Bin55	Cucumber	Chr2	80.6	[42]	Chr2	20033793	scaffold01144	1739901	scaffold000017	2143904	GCCAAAAATCCGAGAACAGA	TCCTGGGATTTTGATTTGCT
422	181	CHR2	84.751	SSR12227		Cucumber	Chr2	81	[42]	Chr2	20150823	scaffold01144	1856931	scaffold000017	2030890	GGCATCGGTGAGTACCAACT	TTTCTCCTCCTTGGCCATAA
423	182	CHR2	86.598	SSR22093		Cucumber	Chr2	82.2	[42]	Chr2	20240471	scaffold01144	1946579	scaffold000017	1943027	GTGGGAATGGAGTTTTTGGA	TCAAGTGGTTCAAAAGAAAGAAGA
424	183	CHR2	86.598	SSR18362	2Bin56	Cucumber	Chr2	85.2	[42]	Chr2	20330510	scaffold01144	2036618	scaffold000017	1827082	CAAGTGGACAAATATGAGCCAA	TTCGTTTCGCAGAGTGATTG
425	184	CHR2	86.598	SSR21655		Cucumber	Chr2	83.8	[42]	Chr2	20481646	scaffold01144	2187596	scaffold000017	1677706	CGATTGAAATTAGATTTTTCCCC	TTTTCGGGAACCAAGTTTCA
426	185	CHR2	86.598	SSR01385		Cucumber	Chr2	83.8	[42]	Chr2	20485723	scaffold01144	2191831	scaffold000017	1673443	TCCATCCCAGATTTTGCTTC	TAAATACCCGCCTCGAACAC
427	186	CHR2	86.598	SSR18261		Cucumber	Chr2	83.8	[42]	Chr2	20505504	scaffold01144	2211612	scaffold000017	1654197	AAAATGGTGCTATGTTTGCAACT	CCCTAACTCTCCTGGGCTTC
428	187	CHR2	86.598	SSR05420		Cucumber	Chr2	83.8	[42]	Chr2	20514422	scaffold01144	2220530	scaffold000017	1645122	CACAACACGACACCCATCTC	CACCCACCAAAATAGAGGGA
429	188	CHR2	88.93	SSR19851		Cucumber	Chr2	83.8	[42]	Chr2	20634495	scaffold01144	2340603	scaffold000017	1443056	CAACCCGGTTTGCTGTTAAA	TGGTGGTACTTGTGGGTTCC
430	189	CHR2	88.93	SSR11908		Cucumber	Chr2	83.8	[42]	Chr2	20663180	scaffold01144	2369288	scaffold000017	1415377	TTTCCAATTGATATCTTCTGCATT	TTTAAAACACGTCGCTAATCTATCA
431	190	CHR2	88.93	UW083965	2Bin57	Cucumber	Chr2	81.599	this study	Chr2	20914606	scaffold01144	2620708	scaffold000017	1168611	TCGATAAAAGTTAAGTTGCTAAAGTGA	TTTCCCATTTTTGGATGCAC
432	191	CHR2	92.263	UW084186		Cucumber	Chr2	84.857	this study	Chr2	21790429	scaffold00888	236916	scaffold000017	228474	GCTGTAGTTAATGCTCTTTCTGTCT	GGGGACGAGGGAAATAGAGA
433	192	CHR2	92.263	UW084187	2Bin58	Cucumber	Chr2	82.895	this study	Chr2	21506844	scaffold00888	520690	scaffold000017	508664	CACCGTGTTTGAGTTATGTAGG	TGTCTGCGGTCAGCTAAGAA
434	193	CHR2	92.263	RGA-UW084625		cucumber	Chr2	82.695	This stduy	Chr2	21420106	scaffold00888	607471	Scaffold000017	590808	GGGAAAATCTTGTGGAGTGAA	TCGGAAACAACTCAGAACCA
435	194	CHR2	92.263	SSR01253		Cucumber	Chr2	83.8	[42]	Chr2	21371169	scaffold00888	656408	scaffold000017	640421	CGCTGGATTTGTTTGTGAAAT	AATGTCGGGGAGTGTCACAT
436	195	CHR2	92.263	UW083916		Cucumber	Chr2	82.395	this study	Chr2	21340796	scaffold00888	686734	scaffold000017	670497	AGGGATTGGAAGTGAACAGC	ATACCGTCCATTTGGTCGAA
437	196	CHR2	93.392	MU12359-1		Melon	Chr2	80.846	this study	Chr2	21317959	scaffold00888	709618	scaffold000017	693357	CTCCCTTCACTCCAAATCCA	GAGAGCCTTGAAGCTGAGGA
438	197	CHR2	93.392	UW084188	2Bin59	Cucumber	Chr2	81.936	this study	Chr2	21117749	scaffold00888	909826	scaffold000017	889288	GGCCTCCCGAAGATTGTATT	TCCAATGATTTCATTCACACCT
439	198	CHR2	94.485	SSR21276	2Bin60	Cucumber	Chr2	87.6	[42]	No hit		No hit		scaffold000017	248202	TCGATGATAAATCCATCACATTTT	CGCTCTTGCCTATCTTGCTT
440	199	CHR2	97.425	SSR12730		Cucumber	Chr2	90.9	[42]	Chr2	22079480	scaffold02980	183006	scaffold000004_1	1341725	CGGTTTTTGAATTGTCTTCCC	ATCCCGACAGTCTCTGAAGG
441	200	CHR2	97.425	SSR13783	2Bin61	Cucumber	Chr2	97.7	[42]	Chr2	22093644	scaffold02980	169151	scaffold000004_1	1327561	TCATCATAATAAATTAACCTCGCC	TTTAATAACTACTTGTCATATTCGCAA
442	201	CHR2	97.425	SSR12682		Cucumber	Chr2	100.2	[42]	Chr2	22195110	scaffold02980	41018	scaffold000004_1	1226095	ATCCAACCCAATCCAAATCA	GTTGTGAGCTTAAGGGCGAG
443	202	CHR2	99.457	SSR21663	2Bin62	Cucumber	Chr2	92.2	[42]	Chr2	22094710	scaffold02980	167850	scaffold000004_1	1326495	ATCCCCATAATCCCATTTCC	AGCATTATGAATGGAGGGCA
444	203	CHR2	101.387	UW083904	2Bin63	Cucumber	Chr2	91.524	this study	Chr2	22568481	scaffold00765	333990	scaffold000004_1	852529	GGTTAAAAGGCCTAGGTTGC	GAATTGCAAATCAAACTTAAGAGG
445	204	CHR2	101.387	SSR30665		Cucumber	Chr2	94.3	[42]	Chr2	22715327	scaffold00765	495041	scaffold000004_1	705878	AATTCCTGCTAAACCACCCC	GGTTTGTTGAAGCCGAAAAA
446	205	CHR2	102.431	UW085340		Cucumber	Chr2	92.649	this study	Chr2	22598462	scaffold00765	372924	scaffold000004_1	822565	TGATTTACATCAACCACACTTCC	CGTTCAACCATTAGTTAAGGTTC
447	206	CHR2	102.431	UW085339		Cucumber	Chr2	89.275	this study	Chr2	22368236	scaffold00765	133435	scaffold000004_1	1052766	TTGCATGTTAATTAATGAAAAGAGG	GAAGGAATTGGGAAATTATGAA
448	207	CHR2	102.431	UW085342	2Bin64	Cucumber	Chr2	92.684	this study	Chr2	22816453	scaffold00765	606539	scaffold000004_1	604533	AAAATGAGAGAGAGGTAAAAATGC	GCTAACAGATGTATCGATTCCAA
449	208	CHR2	105.412	SSR16028		Cucumber	Chr2	95.1	[42]	Chr2	23312515	scaffold00245	116531	scaffold000004_1	108690	TTACCTTCCCCACCCTAACC	TGACTTTTTGGGGAAACCCT
450	209	CHR2	105.412	SSR13754		Cucumber	Chr2	95.1	[42]	Chr2	23315754	scaffold00245	120093	scaffold000004_1	105451	TCCAAACTAAAGATGAGTTAAACGG	GCTAACAAAAATCCACTACACACAA
451	210	CHR2	105.412	SSR16462	2Bin65	Cucumber	Chr2	95.1	[42]	Chr2	23371220	scaffold00245	174657	scaffold000004_1	49985	TCACCTTCATGATTTTGCCA	GTCTTCAACGCAACCCAAGT
452	211	CHR2	105.412	RGA-UW084624		cucumber	Chr2	103.64	This stduy	Chr2	23444882	scaffold00245	246188	Scaffold000102	486649	TGGAGATCAACTCAACATTTGC	TTTTCTTTTTCAAAATCTCACCA
453	212	CHR2	105.412	UW085314		Cucumber	Chr2	103.84	this study	Chr2	23484020	scaffold00245	287440	scaffold000102	444672	TGCCTGCCAACATCTATCAG	TTGAGTTTTGGTCCTTGTTGTG
454	213	CHR2	108.912	SSR03606	2Bin66	Cucumber	Chr2	95.1	[42]	No hit		scaffold03076	321059	No hit		TGGACGAGACCTATCAAGGAA	TTTTGGATGGACCTTACCCA
455	214	CHR2	108.912	SSR23370		Cucumber	Chr2	95.1	[42]	No hit		scaffold03076	297050	scaffold000102	284224	TTCGGAAATGGGAGAAAATG	TTATCGAACAAGAAACGTGGG
456	1	CHR3	0	SSR14159		Cucumber	Chr3	2.2	[42]	Chr3	137577	scaffold03080	2690444	scaffold000070	758239	TCATGAGAAAAAGAAAGGGCA	TGGAACCAAATGCAAACAAA
457	2	CHR3	0	SSR22215		Cucumber	Chr3	2.2	[42]	Chr3	154009	scaffold03080	2674012	scaffold000070	742015	GCTCATGCTCGAACCTCTCT	CCAAATTGGCAAACATGAGA
458	3	CHR3	0	SSR00311		Cucumber	Chr3	2.2	[42]	Chr3	183958	scaffold03080	2644063	scaffold000070	710260	TGAGGCAGAATCGAGAGTAGG	TGCAAAACTTCTTCTCGAATACA
459	4	CHR3	0	SSR02048		Cucumber	Chr3	2.2	[42]	Chr3	221273	scaffold03080	2606614	scaffold000070	674105	TAGATAGATGGGGGCCATTG	AGGGAGGCACAAATTTGACA
460	5	CHR3	0	UW085178	3Bin01	Cucumber	Chr3	1.185	this study	Chr3	291006	scaffold03080	2536683	scaffold000070	606918	GTCCAAATCCCACGATCTCT	TTTTTGGACGTACCTTTGGA
461	6	CHR3	0	SSR01738		Cucumber	Chr3	2.2	[42]	Chr3	362141	scaffold03080	2465880	scaffold000070	539321	AATCAAATAGGGGGATTGGG	TGAACCACACGACGTTGAAT
462	7	CHR3	0	UW085177		Cucumber	Chr3	1.241	this study	Chr3	388479	scaffold03080	2439512	scaffold000070	513786	CATTGAATTTTGAATGTTGTAAAGG	TCAAACTCCATGCAACAACA
463	8	CHR3	2.1	SSR01745		Cucumber	Chr3	2.2	[42]	Chr3	393912	scaffold03080	2434109	scaffold000070	509853	TCTGCCCTACACAAACACTGA	TTTTGTTGGGGGATGAAAAG
464	9	CHR3	2.1	SSR17037		Cucumber	Chr3	2.2	[42]	Chr3	431845	scaffold03080	2396176	scaffold000070	472261	TGCTTCACAGAGATTGCGAG	CACCACCCTTTGTCTGTCTG
465	10	CHR3	2.1	SSR16837		Cucumber	Chr3	2.2	[42]	Chr3	576300	scaffold03080	2251721	scaffold000070	331082	CAAATGGTACGGTTTCGGAC	TGCAAGCCAACCCAACTTAT
466	11	CHR3	2.1	SSR14841		Cucumber	Chr3	2.2	[42]	Chr3	770914	scaffold03080	2057107	scaffold000070	127227	AACAGATCTTGTTTGCATGGG	TGGACCCAAGAGTTCCTCAC
467	12	CHR3	2.1	SSR12763		Cucumber	Chr3	2.2	[42]	Chr3	951962	scaffold03080	1876059	scaffold000070	7750	AAACCCTTCCAATCTTTTCCA	AGACAAATCTGGTTGAGCTGG
468	13	CHR3	2.1	SSR03049	3Bin02	Cucumber	Chr3	0	[45]	Chr3	1131229	scaffold03080	1696792	scaffold000119	197926	AGAGAAGAGTGCAACCAATGC	TGTACGATCTTGTGGCTAGAGAA
469	14	CHR3	2.1	SSR18761		Cucumber	Chr3	2.2	[42]	Chr3	1260946	scaffold03080	1567075	scaffold000119	71798	TTTCCGACCCGTTTAGAAGA	CTCATCGCAAAATGCAAAAA
470	15	CHR3	4.6	SSR16301		Cucumber	Chr3	4.632	this study	Chr3	1857423	scaffold03080	970598	scaffold000086	318805	TTCTCCCTAAAAAGAACCCAA	TTCATGGTGGGAGAGATTGA
471	16	CHR3	4.6	SSR17583	3Bin03	Cucumber	Chr3	4.632	this study	Chr3	1836520	scaffold03080	991501	scaffold000086	338347	GTTGATAAAAGAAGCCGCCA	TCTAAGCCGCCCTTAAAACA
472	17	CHR3	4.6	SSR21055		Cucumber	Chr3	2.2	[42]	Chr3	1892375	scaffold03080	935646	No hit		CATCCTCATCCACCCAATCT	TCCAAACAAGTCTGACAAGGAA
473	18	CHR3	4.6	SSR10188		Cucumber	Chr3	2.2	[42]	Chr3	1939706	scaffold03080	888315	scaffold000086	239067	GGTCCTTTTGCAGTGAGCTT	GCAAACATGTCAACTGTCCG
474	19	CHR3	4.6	SSR15452		Cucumber	Chr3	2.2	[42]	Chr3	2064145	scaffold03080	763876	scaffold000086	117459	CGCAAGCAAAAGAAAAGCAT	TTGGGTTCGTGCTCTGTAAG
475	20	CHR3	5.929	SSR05737	3Bin04	Cucumber	Chr3	5.3	[42]	Chr3	2338634	scaffold03080	489387	scaffold000282	3757	TTGCCTTCGTAAGCAAAAA	GAAGTAAATGGGTTGGACGC
476	21	CHR3	6.542	SSR05312	3Bin05	Cucumber	Chr3	5.744	this study	Chr3	2370399	scaffold03080	457622	scaffold000285	21171	GCCATGGAAAAGGTTTGAGT	TCAATTATGCCCCTTATCCC
477	22	CHR3	6.542	UW085243		Cucumber	Chr3	6.276	this study	Chr3	2539600	scaffold03080	288402	scaffold000099	75594	TGTGAAGAGAAGAAAGAGAAGAGGA	AAATCACAGCCATCGCAATA
478	23	CHR3	6.542	SSR28074		Cucumber	Chr3	7.1	[42]	No hit		No hit		No hit		CCCTAGATTGGCTGATCCTG	TCCCGAAATCTGTTCTACCG
479	24	CHR3	6.542	SSR02451		Cucumber	Chr3	7.1	[42]	Chr3	2553442	scaffold03080	274579	scaffold000099	89684	TCACCTCCTTCCTCACATCC	GTTCTAGAGGGAGTTCCGGG
480	25	CHR3	6.542	SSR01609		Cucumber	Chr3	7.1	[42]	Chr3	2816033	scaffold03080	11988	scaffold000099	340776	TGGATGCATTCCAAACTTCA	TGCAAGCAGTGTTCGATGTT
481	26	CHR3	7.726	UW083884	3Bin06	Cucumber	Chr3	6.847	this study	Chr3	3069399	scaffold00540	240847	scaffold000106	425072	CAATCCCCTCTTCTCCCTCT	GGTATTGGGAGTGGAACCAT
482	27	CHR3	7.726	SSR20251		Cucumber	Chr3	8.5	[42]	Chr3	3086626	scaffold00540	258101	No hit		ATTTGACCTCCCTCTCTCCC	TCATTGCTCAAACCTTTTCG
483	28	CHR3	8.5	SSR22158		Cucumber	Chr3	9.5	[42]	Chr3	3128892	scaffold00540	300367	scaffold000106	367463	TTGAAACTTGTGGCTACCCC	ATCAACTCTGAGACATAATGGATTT
484	29	CHR3	8.5	SSR15519		Cucumber	Chr3	9.5	[42]	Chr3	3176300	scaffold00540	347775	scaffold000106	321202	GCCTCTCCTTTCACTGTTCCT	CACAAATGGTTAGGCCAGGT
485	30	CHR3	8.5	SSR15419	3Bin07	Cucumber	Chr3	7.587	this study	Chr3	3347846	scaffold00540	519321	scaffold000106	133059	ATGGCAAAGCCAAAAAGATG	TGTTGCAAATATTGCACCTTC
486	31	CHR3	10.3	SSR20710		Cucumber	Chr3	8.5	[42]	Chr3	3650855	scaffold00540	822330	scaffold000150	141343	TAGAAGAAGCATCGGCAGGT	GAACTGGGGGTTTACCAGAA
487	32	CHR3	10.3	SSR10186		Cucumber	Chr3	8.5	[42]	Chr3	3705674	scaffold00540	877149	scaffold000150	193362	TACGTCGTTTTCCCCTTTTG	CCCTTTTCTTCCACGGTACA
488	33	CHR3	10.3	SSR19511		Cucumber	Chr3	8.5	[42]	Chr3	3531081	scaffold00540	702556	scaffold000150	20780	TGGCGTTGCTAATTGATTGA	ACCCGATTCGTAAGATCGTC
489	34	CHR3	10.3	UW085288		Cucumber	Chr3	8.259	this study	Chr3	3876379	scaffold00540	1047845	scaffold000140	66777	CCTGCAAAGTCCGAAGTAGG	TTACGACGGTGTTCCTCTCC
490	35	CHR3	10.3	SSR16133	3Bin08	Cucumber	Chr3	11.1	[42]	Chr3	3970438	scaffold00540	1141913	scaffold000140	158077	CTCCAAATCCTTGCATCCAT	TGTTGAGGCAACTGCATAGG
491	36	CHR3	11.291	SSR00607		Cucumber	Chr3	10.171	this study	Chr3	4755890	scaffold00785	678254	scaffold000001	218664	TGGATCTTTGATTTCTGGGC	AACACAGTCTGCATTTGCCA
492	37	CHR3	11.291	UW084181	3Bin09	Cucumber	Chr3	9.989	this study	Chr3	4761135	scaffold00785	673008	scaffold000001	214220	TGTAAAATGTCAAGCCAAGCA	GGTTTACACATCTCCTCCCATT
493	38	CHR3	12.123	UW084180		Cucumber	Chr3	10.96	this study	Chr3	5175558	scaffold00785	258515	scaffold000138	195650	TTGATTTTTAGCCAAATTTGAAAAG	TGCCTATTGACACTAGTTTTTATCTC
494	39	CHR3	12.123	SSR01981	3Bin10	Cucumber	Chr3	10.96	this study	Chr3	5318352	scaffold00785	115792	scaffold000168	14862	GTTTGGACGACTGTGTGGTG	GGGAGCATCTCCTCTTAGATATG
495	40	CHR3	12.123	UW085303		Cucumber	Chr3	10.812	this study	Chr3	5344061	scaffold00785	90083	scaffold000168	36412	CAACCTTACCTTCATACATCCAAA	AAACTTGCATGTCTTATCTTCGTG
496	41	CHR3	12.123	SSR19493		Cucumber	Chr3	13.2	[42]	No hit		No hit		No hit		AAGAGGCCAGAGATGGATGA	GCCAAAAATAGGCCCAAAGT
497	42	CHR3	12.123	SSR05355		Cucumber	Chr3	13.2	[42]	Chr3	5197568	scaffold00785	236463	No hit		TTCCAACCCTAACACCCAAC	GCAGTGGAAGAATTAAGAACCAA
498	43	CHR3	12.325	SSR12383	3Bin11	Cucumber	Chr3	11.407	this study	Chr3	4216121	scaffold00621	218893	scaffold_repeat015920	380	AACCATGGCTTAACGAGCAT	TGCGAACTTTTTCCGTTTTC
499	44	CHR3	12.325	SSR19339		Cucumber	Chr3	13.2	[42]	Chr3	4248351	scaffold00621	251123	scaffold000085_2	89820	CCATTTCACTTTCTTCACCG	CATCTTCTCGCTATGCGGAC
500	45	CHR3	13.525	SSR14097		Cucumber	Chr3	12.3	[42]	Chr3	4347412	scaffold00621	350184	scaffold_repeat030414	70	AAGGGGTCCTATCAATTGGC	TTCTTTTACCCTAAATCCTAAGGGA
501	46	CHR3	13.525	SSR23440		Cucumber	Chr3	12.3	[42]	Chr3	4388198	scaffold00621	390774	scaffold000085_2	236283	TGAATACTCCCATTCCCTCA	CATGAAGGCAACAAGGAAAAA
502	47	CHR3	13.525	UW085257	3Bin12	Cucumber	Chr3	10.876	this study	Chr3	4469699	scaffold00621	472471	scaffold000085_2	316087	CCACGTTGCATACTGACTTTG	TTGTAAACGTAAACTATCTCACTGTCT
503	48	CHR3	13.525	SSR16057		Cucumber	Chr3	12.3	[42]	Chr3	4539379	scaffold00621	542151	scaffold000008	1244720	ACAGATTCGTTATTTTAAACAATTTTC	CGCGTTGACAAGAGTTTTATTG
504	49	CHR3	14.048	CS24		Cucumber	Chr3	12.366	this study	Chr3	5509111	scaffold00962	74463	scaffold000001	403386	ACCCCATACACCTCTTCACG	GATAAAGGGCAGTGGGTTGA
505	50	CHR3	14.048	UW084281		Cucumber	Chr3	12.103	this study	Chr3	5509059	scaffold00962	74411	scaffold000001	403334	CCACTGACCCAACAACAACA	CTCGGGGGAAGAGATAAAGG
506	51	CHR3	14.048	SSR19430	3Bin13	Cucumber	Chr3	12.025	this study	Chr3	5610801	scaffold00962	176153	scaffold000001	501311	TATGGCGAAGAAGCTTTGCT	AGGGGGATCTTGCCTCTAAA
507	52	CHR3	14.946	UW085058		Cucumber	Chr3	14.552	this study	Chr3	5821532	scaffold02229	6811429	scaffold000001	705237	TTCCATGTTATCCCATGATTTTT	TTCACTCAACGTTCTTAAATTGGA
508	53	CHR3	14.946	SSR06712		Cucumber	Chr3	17.3	[42]	Chr3	6268625	scaffold02229	6364338	scaffold000001	1151807	GCACAATTGGTTATTGAAGCG	CAAAATGCATGTGTTGAGCA
509	54	CHR3	14.946	SSR04908		Cucumber	Chr3	17.3	[42]	Chr3	6533655	scaffold02229	6099308	scaffold000001	1411137	AACGTGCTTGTTGCATGTGT	CCTCCTGATGGCCAATAAAA
510	55	CHR2	14.946	CSWCT02B		Cucumber	Chr2	57.5	[42]	Chr3	6596320	No hit		scaffold000001	1472576	TTCTGCATACCCTCTCCT	CACACTTCCAGATGGTTG
511	56	CHR3	14.946	SSR23656		Cucumber	Chr3	17.3	[42]	Chr3	6559347	scaffold02229	6073616	scaffold000001	1436501	CCAGAAGACAATTCCTCTGTTT	TGGTTAAATCCTTGATTGATTGG
512	57	CHR3	14.946	TJ32	3Bin14	Melon	Chr3	14.032	this study	No Hit		No Hit		no hit		GGAAGCTTCATTTGGGTCTATG	GGAGGAGGATGAAGATGAAGC
513	58	CHR3	18.164	SSR20863	3Bin15	Cucumber	Chr3	23.815	[45]	Chr3	6860812	scaffold02229	5772151	No hit		CGAATTGTGGAGTGGTCCTT	GCACAGTGCCCTACGTCTTT
514	59	CHR3	18.164	SSR23785		Cucumber	Chr3	19.6	[42]	Chr3	6950869	scaffold02229	5682094	scaffold000001	1823833	TGGAATTGTCGCATCCTTAG	TGTCAAAGTCAACCACCATCA
515	60	CHR3	18.164	SSR14725		Cucumber	Chr3	19.6	[42]	Chr3	7697836	scaffold02229	4935127	scaffold000001	2555389	AAATTGAGGGAGCCAAAATG	TTTATTGATACGATCAAAAGTGAAA
516	61	CHR3	18.164	UW085052		Cucumber	Chr3	23.097	this study	Chr3	7271392	scaffold02229	5361282	scaffold000001	2142899	TCATTATCACGCGTTTGACTTT	CAGAGGATTCCATCATTCCA
517	62	CHR3	18.164	UW085055		Cucumber	Chr3	18.846	this study	Chr3	6733137	scaffold02229	5899767	scaffold000001	1608517	TGCTATGGAACCTCCAACTAAGA	TGCTCCAATGAAAATGTACGAGA
518	63	CHR3	22.415	SSR07225		Cucumber	Chr3	22.166	this study	Chr3	7691381	scaffold02229	4941582	scaffold000001	2551733	TCCACGTCTTTTGTCTGGTG	TGACAAGCGAATTTATGAATAACAA
519	64	CHR3	22.415	SSR05891	3Bin16	Cucumber	Chr3	19.6	[42]	Chr3	8012567	scaffold02229	4620396	scaffold000001	2861187	GTTTGGGTATAGGGAGACCG	TGAGATGTCGAGAACTCCATACA
520	65	CHR3	22.415	SSR15029		Cucumber	Chr3	25.023	this study	Chr3	8072014	scaffold02229	4560949	scaffold000001	2914162	CCTGCTTCCCGTTCAAATTA	TTGTTTCTCAGTCAAATAGCTTCG
521	66	CHR3	22.415	SSR01573		Cucumber	Chr3	25.586	this study	Chr3	8457079	scaffold02229	4175884	scaffold000001	3330107	CGTTAGGCCAAACAAAATTGA	TGCAAACGTTTCTCTAGGCA
522	67	CHR3	22.415	SSR18640		Cucumber	Chr3	26.04	this study	Chr3	8451945	scaffold02229	4181018	scaffold000001	3325051	GGCGTTGGGTTAAGCATTTA	CGTGGGTTTTTACCGTCATT
523	68	CHR3	26.651	SSR31430	3Bin17	Cucumber	Chr3	23	[42]	No hit		No hit		No hit		CAAACCCAGTCTCGTTTTCC	ATTTTGTGCCCACGATGAGT
524	69	CHR3	27.389	UW084507		Cucumber	Chr3	28.144	this study	Chr3	8830025	scaffold02229	3802938	scaffold000001	3686692	CCAAACCTTCATTCATTCATCC	TCAAATATTGGTAGGGACTAAAAAGA
525	70	CHR3	27.389	SSR05830		Cucumber	Chr3	23	[42]	Chr3	8910523	scaffold02229	3722440	scaffold000001	3764231	TTTCGTTGTGCTCAGTGGAG	ACACCTTTCTTTCACCCCCT
526	71	CHR3	27.389	SSR23627		Cucumber	Chr3	23	[42]	Chr3	9172108	scaffold02229	3460855	scaffold000001	4014627	TCCCCCAACAAACTTCATCT	ATAAGGGGAATGTAAGGGGG
527	72	CHR3	27.389	SSR16264		Cucumber	Chr3	25.8	[42]	Chr3	9220140	scaffold02229	3412823	scaffold000001	4071790	GGGATCGTTTTGTACTCCACA	TTAGCAAGGGCTTTGGAAAA
528	73	CHR3	27.389	SSR03409	3Bin18	Cucumber	Chr3	25.8	[42]	Chr3	9390684	scaffold02229	3242279	scaffold000001	4232045	AAGACGTGACAACCAACTGAA	TGACTGGGACAATTGTAGACTCC
529	74	CHR3	32.904	SSR04230	3Bin19	Cucumber	Chr3	29.1	[42]	Chr3	10017443	scaffold02229	2615520	scaffold000001	4877412/103	CCGTACGATCCTTCCACATT	CAAGGAGGACCCATCATTGT
530	75	CHR3	32.904	SSR32126		Cucumber	Chr3	29.1	[42]	Chr3	10109492	scaffold02229	2523471	scaffold000001	4965024	ATCCTAGAATGCACGAACGG	AAGGTTGAAAGTATAACAAAACAATG
531	76	CHR3	33.649	UW084947		Cucumber	Chr3	34.467	this study	Chr3	9675716	scaffold02229	2957379	scaffold000001	4537052	AGCATGGCTCCTGGACTAGA	TAAGCAGCAACCTGAACGTG
532	77	CHR3	33.649	UW084946		Cucumber	Chr3	34.467	this study	Chr3	9989556	scaffold02229	2643561	scaffold000001	4850540	CAAATTTGAATGTTACCAAAACTTAT	TCAAAGGGTAGGTGGAAGGA
533	78	CHR3	33.649	SSR22514		Cucumber	Chr3	31	[42]	Chr3	10181833	scaffold02229	2451130	scaffold000001	5034974	TGGATAATGATTTGTGGGTGAG	TCCCTGGATGAATCATATTGAA
534	79	CHR3	33.649	SSR03918	3Bin20	Cucumber	Chr3	35.608	this study	Chr3	10366532	scaffold02229	2266431	scaffold000001	5213723	TGAGGGTGAGACAACAAATCA	TGTGTTTGACAAAGGAAAGGAA
535	80	CHR3	36.036	SSR13312		Cucumber	Chr3	31.7	[42]	Chr3	10319758	scaffold02229	2313205	scaffold000001	5169783	TGGGAAATTAGAGGAGGAGG	TTTTTCCTCCTTTCGTTCCTT
536	81	CHR3	36.036	SSR02771	3Bin21	Cucumber	Chr3	36.029	this study	Chr3	10164565	scaffold02229	2468398	scaffold000001	5018166	AAGTACACCAGCACTTGGGC	CACACTCTTATGGCTTTCGTCA
537	82	CHR3	36.036	UW054735		Cucumber	Chr3	36.484	this study	Chr3	10597697	scaffold02229	2035365	No hit		GCATTATCTAGCAATGACAGAATCA	CAAAGCAAATAATAGACATTGATTGA
538	83	CHR3	36.036	SSR16346		Cucumber	Chr3	36.484	this study	Chr3	10340633	scaffold02229	2292330	scaffold000001	5188260	AAGGATGCTGATTGACAGCC	TTTTCATTCCCTTCTCGACG
539	84	CHR3	36.53	SSR03607		Cucumber	Chr3	42.423	[45]	No hit		No hit		No hit		TTCAACCAAGGTTCGTGACA	AACCAAACAATGCCCTAGCA
540	85	CHR3	36.53	SSR18541	3Bin22	Cucumber	Chr3	33	[42]	Chr3	10629537	scaffold02229	2003426	scaffold000001	5470859	AGAGCAATTGGAAGGATCAAA	CGGATTTTGTGGATATGGCT
541	86	CHR3	36.53	SSR02453		Cucumber	Chr3	47.737	[45]	Chr3	10975037	scaffold02229	1657926	scaffold000001	5808834	TGTCCATATTTGGGCTCCAT	TAATTGGGTGGGTGTTGAGC
542	87	CHR3	36.53	UW084944		Cucumber	Chr3	39.288	this study	Chr3	11170062	scaffold02229	1463103	scaffold000001	5989803	CATTTTCCGGCAGCTCAG	GGTCTAAAATAAAAGGAGCTTCCA
543	88	CHR3	39.131	UW084943		Cucumber	Chr3	39.742	this study	Chr3	11290382	scaffold02229	1342399	scaffold000270	25185	AAAATAGTTAACTTGACAAATGTGACC	AAAGACATTGCATTACACCACTG
544	89	CHR3	39.131	UW084942	3Bin23	Cucumber	Chr3	39.967	this study	No hit		No hit		scaffold000270	4290	AAAATTTCAAAAATAGAACCTTTCC	TGATGGTCACGTGCTCAAAC
545	90	CHR3	39.131	SSR02051		Cucumber	Chr3	40.7	[42]	No hit		No hit		No hit		CAGGTCATCTTCTCTTTGACTATACTT	TGCTTTTATCCCCACTTTTCTT
546	91	CHR3	39.131	SSR19551		Cucumber	Chr3	37	[42]	Chr3	10975448	scaffold02229	1657519	No hit		TGAAGGTCCTAAAAGCAAGATGA	GCTATTTGAAGTTTTTGGTTCAA
547	92	CHR3	40.899	SSR04724	3Bin24	Cucumber	Chr3	40.49	this study	Chr3	11314366	scaffold02229	1318597	scaffold000001	5809045	CTTTTCGCATTTCTTGACCA	CCACATTTCTAAGACCATGGTAGA
548	93	CHR3	40.946	SSR04922		Cucumber	Chr3	41.615	this study	Chr3	11539028	scaffold02229	1093935	scaffold000093	208813	TCCCCATGATTTGAAGCTCT	TGAAGACATTGGGAAGTGGTT
549	94	CHR3	40.946	RGA-UW084834		cucumber	Chr3	40.824	This stduy	Chr3	11623699	scaffold02229	1005662	Scaffod000093	290698	CGAACAACACACACCTGAGAA	GCATGACAAGATTCCAGATTCA
550	95	CHR3	40.946	RGA-UW084634		cucumber	Chr3	40.871	This stduy	Chr3	11636766	scaffold02229	996197	Scaffod000093	303732	GGAGTTTCAATTGCCCAGAG	GGTTTGTGGCAAACTTTGAA
551	96	CHR3	42.623	SSR04570		Cucumber	Chr3	42.883	this study	Chr3	12008313	scaffold02229	624650	scaffold000103	279047	AAAGGTTGCCAAAGGGAAAT	TCGCGTAAAGAAACAGAGGC
552	97	CHR3	42.623	SSR20121	3Bin25	Cucumber	Chr3	43.309	this study	Chr3	12247006	scaffold02229	385957	scaffold000103	50073	CCACGTCTCGTTGTCCTTTT	CAAAACGTGGATGATTGGAA
553	98	CHR3	43.503	SSR13274	3Bin26	Cucumber	Chr3	43.768	this study	No Hit		No Hit		scaffold000029	1975610	TCCACTCAAACTTTCTCCCC	CAACATTGGATGAGCTTTGC
554	99	CHR3	43.503	AT1-2		Cucumber	Chr3	44.097	this study	Chr3	12392286	scaffold02229	240677	No hit		CACTCTTTTGGGAGGGACATTGTG	AACCTCATTAACTAATAAAGAGATG
555	100	CHR3	43.503	NR85		Melon	Chr3	44.395	this study	Chr3	12498715	scaffold02229	134248	scaffold000029	1987479	TGATGTGTCTGGCAAGAACC	GGTAAGAAACTTGGCAGTTGC
556	101	CHR3	43.503	SSR13998		Cucumber	Chr3	44.076	this study	Chr3	12498866	scaffold02229	134097	scaffold000029	1987334	TTGGTGGAATTGGAACAACA	AAGGGGAGTGATGTGTCTGG
557	102	CHR3	44.293	SSR13466	3Bin27	Cucumber	Chr3	44.74	this study	Chr3	12633131	scaffold00931	12688	scaffold000029	1820597	AACCCCACCAATCCAGTACA	TGCGATTCCATGGGTTTAAT
558	103	CHR3	45.366	SSR04635	3Bin28	Cucumber	Chr3	40.7	[42]	No hit		No hit		No hit		TTCGGTTTTACACTTTACGGG	TTTTTGGTTTGCGGAATAAA
559	104	CHR3	45.366	SSR01627		Cucumber	Chr3	45.988	this study	Chr3	12817241	scaffold00931	195071	scaffold000029	1636487	CAATTCAAGAACTCGGGCAT	CTCTTCCCAAATCCTCTCCC
560	105	CHR3	45.366	SSR22273		Cucumber	Chr3	39	[42]	Chr3	12990610	scaffold00931	369454	scaffold000029	1463118	AGAACAAGAACCAGCACCGT	ACCAACCAATCAACCAGAGC
561	106	CHR3	46.73	SSR14888	3Bin29	Cucumber	Chr3	47.086	this study	Chr3	13359601	scaffold00931	742818	scaffold000029	1094127	CCCTAACTCAAAAACTCATTTTGATA	ACCCTTCCCTTTTGGTTCTT
562	107	CHR3	46.73	SSR23231		Cucumber	Chr3	42.1	[42]	Chr3	13610645	scaffold00931	938180	scaffold000029	843083	AATGTTGGTGAGTGGGGTTT	AGCCACTTTCTTCCCCCATA
563	108	CHR3	48.46	UW083914		Cucumber	Chr3	48.647	this study	Chr3	14570449	scaffold00862	116212	No hit		GAGGCCAAATGGGAATCTTT	TGAAGTTTTCCCTCCCATTC
564	109	CHR3	48.46	UW084280		Cucumber	Chr3	48.975	this study	Chr3	14942124	scaffold00862	487892	scaffold000123	68195	CGTTGCATGGATAAAGAAACC	ATTATGTTCCAGCTCCACGG
565	110	CHR3	48.46	SSR13004		Cucumber	Chr3	50.501	this study	Chr3	15558264	scaffold02135	442231	No hit		GGGATACCACCATGGTTAGAAG	GAGTTATTTGAGGTTGGTTTCTCT
566	111	CHR3	48.46	SSR07706	3Bin30	Cucumber	Chr3	43.9	[42]	No hit		scaffold00817	17028	No hit		AACAGAAGTAACCCACCCCC	TCTGGGTTTGGAGAATCGTC
567	112	CHR3	49.222	SSR17918	3Bin31	Cucumber	Chr3	55.501	[45]	No hit		No hit		No hit		CAAAGTTAAAGAATTAACCCACGAA	TTCACCAACCCAGATCATCA
568	113	CHR3	51.596	UW084166	3Bin32	Cucumber	Chr3	51.96	this study	Chr3	5833153	scaffold00550	19997	scaffold000170	60660	AACCCTTTTCTAAGAAGCTAGTTGAT	TCTCTCTCTTTTCTTTAATTTGTTTCA
569	114	CHR3	52.522	SSR07220	3Bin33	Cucumber	Chr3	53.171	this study	Chr3	15824553	scaffold00429	2459555	scaffold000838	1871	CCATTGTCTCTTCCTTCGAAAA	CATCTGTTGTGGAGGCATTG
570	115	CHR3	52.522	SSR03552		Cucumber	Chr3	53.715	this study	Chr3	16005221	scaffold00429	2278887	scaffold000071	810498	CCAACTTGGAAAATTGCTACA	TTCAGTTCGCTCGTGAAAGA
571	116	CHR3	52.522	SSR03337		Cucumber	Chr3	57.76	[45]	Chr3	16409641	scaffold00429	1874467	scaffold000071	85370	TGAATGGGCACTTCACAGC	CATGGATCTAGGGCACAATG
572	117	CHR3	53.529	SSR23515	3Bin34	Cucumber	Chr3	54.411	this study	Chr3	16462517	scaffold00429	1821591	scaffold000071	328717	GAGGAGAGGGTTTGGTGAGA	GGTGGGGAAAGAGCTTTAGG
573	118	CHR3	53.529	SSR13262		Cucumber	Chr3	54.052	this study	Chr3	16479371	scaffold00429	1804737	No hit		CAAAAATAAACAAATGAAAACATCG	CACTCTTTCTCCCCCATCAA
574	119	CHR3	54.234	SSR20051	3Bin35	Cucumber	Chr3	62.61	[45]	Chr3	19452563	No hit		scaffold000159	299636	GTAAGGCGCCATTTTCATGT	CCCATGCACCTAACTCAACC
575	120	CHR3	55.722	SSR11632		Cucumber	Chr3	55.154	this study	Chr3	17662105	scaffold00429	622003	scaffold000064	857921	AATGCCTCCTGCCTACTGTC	TGTGAATTGTTTATTTTCATTTTCA
576	121	CHR3	55.722	SSR00525		Cucumber	Chr3	55.614	this study	Chr3	17778290	scaffold00429	505818	scaffold000064	978216	GGGCAGTGAAATTGGAGGTA	TTAAATAATGGGCTGGGCTG
577	122	CHR3	55.722	CSWGATT01B		Cucumber	Chr3	49.4	[42]	Chr3	17778652	scaffold00429	505456	scaffold000064	978560	TATCAGACGATCTCCATCCAGCAG	CAGAATTGCTTGTTGCTGATGACT
578	123	CHR3	55.722	CSWGATT01C	3Bin36	Cucumber	Chr3	49.4	[42]	Chr3	17778847	scaffold00429	505261	scaffold000064	978753	ATTCAAGCAGTTTCTTTGAAAAGA	CAGAATTGCTTGTTGCTGATGACT
579	124	CHR3	56.182	SSR17751	3Bin37	Cucumber	Chr3	56.961	this study	Chr3	17813929	scaffold00429	470179	scaffold000064	1018216	TCCAACGGAAAATTACAAGGA	TCAATTGTTGGATTCATGTCAA
580	125	CHR3	56.182	SSR04241		Cucumber	Chr3	56.961	this study	Chr3	17852404	scaffold00429	431704	scaffold000064	1055652	GGAGCATGAAGCACAATGAA	TGGACTTCTAACTCCCCCTTT
581	126	CHR3	56.182	SSR06650		Cucumber	Chr3	49.4	[42]	Chr1	24361193	No hit		No hit		GCCCCCATGTTGTTGTTATC	CAAAGCAAAGCAGCAAAGAA
582	127	CHR3	56.182	CSWGATT1A		Cucumber	Chr3	56.917	this study	Chr3	17778847	no hit		No hit		ATTCAAGCAGTTTCTTTGAAAAGA	CAGAATTGCTTGTTGCTGATGACT
583	128	CHR3	56.691	SSR11633		Cucumber	Chr3	48.7	[42]	Chr3	17251676	scaffold00429	1032432	scaffold000064	452804	AATGAGATAACATATGGATTTGTATGA	CACCGAACTGAAGTGTGCAG
584	129	CHR3	56.691	CSCT335		Cucumber	Chr3	48.7	[42]	Chr3	17594198	scaffold00429	689910	scaffold000064	792720	CCTTCACTTCCATCTTCATC	CGGTCCTTCATTTCATAGAC
585	130	CHR3	56.691	UW083878	3Bin38	Cucumber	Chr3	57.294	this study	Chr3	17954101	scaffold00429	330003	scaffold000965	867	AGAAATGGAAGACCAAAATGAA	CACTTTAGTGAAATCCACATTTTAACC
586	131	CHR3	57.539	SSR20151	3Bin39	Cucumber	Chr3	63.91	[45]	Chr3	20446946	scaffold00581	406463	No hit		GGAAGTGGTTGAGATATGGAAA	ACCGATTGTCCTTTTTGGTG
587	132	CHR3	58.482	SSR00472		Cucumber	Chr3	58.738	this study	Chr3	19194791	scaffold00164	95556	No hit		TGGGACGACGATTATGATGA	AACCACAGCACACCAGTTCA
588	133	CHR3	58.482	UW084139		Cucumber	Chr3	58.637	this study	Chr3	19210336	scaffold00164	111101	scaffold000159	45206	TGATCCGCTAATCTCCAGAC	GCAATTGTGAAAGGTCTCTTATTTT
589	134	CHR3	58.482	SSR20052		Cucumber	Chr3	61.924	[45]	Chr3	19422943	scaffold00164	323708	scaffold000159	272418	TGAATTGGGCTGCCTTCTAA	AAAGTTTCTGGCCTGCATTG
590	135	CHR3	58.482	UW085283		Cucumber	Chr3	59.242	this study	Chr3	19560678	scaffold00164	461442	scaffold000145	14511	GACCTACCCATGTCTAACACACA	TCCCTCCTTCCCACTTGTATT
591	136	CHR3	58.482	UW085285		Cucumber	Chr3	59.495	this study	Chr3	19755875	scaffold00164	656635	scaffold000145	206721	TTCCGTGCATAGAAATAGTCG	CGTTTCAAAACGACACCAAC
592	137	CHR3	58.482	SSR06210	3Bin40	Cucumber	Chr3	54	[42]	Chr3	19783541	scaffold00164	684306	scaffold000145	236106	TTGGAAAAGTCGCCAAACTT	TCCATGTCTGCTTTTGATTCC
593	138	CHR3	58.924	UW085148		Cucumber	Chr3	57.398	this study	Chr3	18039068	scaffold00429	244751	scaffold000067	1075492	CCATCTTATCCCTCTTTTCTTTAGC	TTTGGTGAAGCTTTGCTTCTT
594	139	CHR3	58.924	SSR20035		Cucumber	Chr3	60.882	[45]	No hit		scaffold02341	3675	scaffold000067	1060906	AAAAATTTCTCTTCATCCATACTTTT	GTCCGGTTCGGTTTAAGGAT
595	140	CHR3	58.924	SSR02068	3Bin41	Cucumber	Chr3	57.399	this study	Chr3	18304175	scaffold01045	19563	scaffold000067	657731	CCAAAACCACAACACACTCG	TCTCTAAGCTCCGTTTCACCA
596	141	CHR3	58.924	SSR20005		Cucumber	Chr3	58.864	[45]	Chr3	18830104	scaffold03746	373456	scaffold000067	221197	AAGTCCATGAGTTTCTGCAGTG	AGGAGTGGTGGAGGAAAGGT
597	142	CHR3	58.924	UW085364		Cucumber	Chr3	61.266	this study	Chr3	18768006	scaffold03746	311358	scaffold000067	281391	GGTCAAACATCACTAGCTCCTT	TGCTTCTACTTGCATTTTACCC
598	143	CHR3	58.924	UW085363		Cucumber	Chr3	57.701	this study	Chr3	18747865	scaffold03746	290881	scaffold000067	295982	ATTTTTCCCCTCAAGAGACCT	GCTTCCATGAATATAGATTGAGAGTTT
599	144	CHR3	58.924	UW085146		Cucumber	Chr3	57.325	this study	Chr3	18563668	scaffold03746	107000	scaffold000067	517178	AAACTGAACCAAATTAAATTCAACA	AATGGAATTGGTGCAGCTAAC
600	145	CHR3	58.924	SSR20958		Cucumber	Chr3	51.1	[42]	No hit		No hit		scaffold_repeat007423	508	TTTGGAAACTCATTCTTGTTAATTTC	GCAACGAAAATAAGTTAAAATACGG
601	146	CHR3	58.924	UW085362		Cucumber	Chr3	67.895	this study	Chr3	18476035	scaffold03746	19387	scaffold000067	593490	CCAAAGGACCTTAATTAGAACATAAA	GAAAATGCACATCTGTATTCTTTGT
602	147	CHR3	58.924	UW083972		Cucumber	Chr3	59.242	this study	Chr3	18944778	scaffold01183	26751	scaffold000004_2	1703736	TCGAGGTGTATGGTTGTTGG	TTTTTGTGTTGTCTCACAGTTCA
603	148	CHR3	58.924	UW085347		Cucumber	Chr3	56.266	this study	Chr3	20026208	scaffold00581	827174	scaffold000004_2	1593906	AGGAAAGTTGGGTCGTTACAA	TGTCATGCCAACTTAGTTTTCG
604	149	CHR3	58.924	SSR00710		Cucumber	Chr3	59.96	this study	Chr3	20600729	scaffold00581	252680	scaffold000004_2	987121	GAGAACCCATCTCAAAGATGAA	ATAAATGGGTTTCGGTTCCC
605	150	CHR3	58.924	SSR02693		Cucumber	Chr3	59.242	this study	No hit		scaffold00762	52207	scaffold000004_2	120022	AATCCACTCCACAGGCTCAC	CGTAGAGAAGCGCCTTGGTA
606	151	CHR3	59.801	SSR26501		Cucumber	Chr3	54	[42]	Chr3	26610329	scaffold01183	21241	No hit		CACCTAGAGTTTTTGTTTTCCCA	TGCTTCAATTGGCTCCTTTT
607	152	CHR3	59.801	SSR20135		Cucumber	Chr3	66.089	[45]	Chr3	21474436	scaffold02931	486107	No hit		CATGTCCCATCTGAAACCCT	CACACATCAACATTTCCTTTTTG
608	153	CHR3	59.801	UW085373		Cucumber	Chr3	60.722	this study	Chr3	21735422	scaffold02931	225096	scaffold000022	160527	TTCAAGTACATCTATCTCAACCATGA	CAACTTGACCATGTGGAAGC
609	154	CHR3	59.801	UW085372		Cucumber	Chr3	60.78	this study	Chr3	21860344	scaffold02931	100126	scaffold001201	1102	AAATATCAAATTTATCTCAAGGATGC	AAATTAGGTTTGGTTTTTCAAAT
610	155	CHR3	59.801	UW085371		Cucumber	Chr3	62.189	this study	Chr3	21938435	scaffold02931	22090	scaffold000100	216577	GCAGACACAGCAACCACCT	ATGGAGGGAAGGGGAATAGA
611	156	CHR3	59.801	SSR16056	3Bin42	Cucumber	Chr3	60.174	this study	Chr3	21126750	scaffold02615	25556	scaffold000134	376586	CATCACGACCCTCTCCATCT	GGGTTTGATAGTGGAGATTATTCA
612	157	CHR3	59.801	SSR22475		Cucumber	Chr3	55.9	[42]	No hit		scaffold01998	28303	scaffold000493	9310	TGGATCAGCAATGCAGAGAA	CCAACCAGACTTTTCCCAGA
613	158	CHR3	59.801	SSR18613		Cucumber	Chr3	55.9	[42]	No hit		scaffold02364	93996	scaffold_repeat043522	233	CCACATAAAACAGCAAGGCA	TGTTGGTTGGTTGACTAGCATT
614	159	CHR3	59.801	SSR14307		Cucumber	Chr3	55.9	[42]	No hit		scaffold00309	82438	scaffold000134	343662	ATCGGGTCCTCCGATAAAAG	ATTTGTTGCAGTTTCCCAGG
615	160	CHR3	59.801	UW084149		Cucumber	Chr3	59.41	this study	No hit		scaffold00309	37721	scaffold000134	299088	TCATCTGCTTCATTTCTTGGAA	GCTCCAGAATCCAAGATCCA
616	161	CHR3	59.801	SSR15043		Cucumber	Chr3	55.9	[42]	No hit		scaffold00309	33950	scaffold000134	295850	TGCACAAAGCATGGTGAGTT	TACAGGCTTTTCACAAGGCA
617	162	CHR3	59.801	UW083866		Cucumber	Chr3	59.488	this study	Chr3	21029845	scaffold00233	175797	scaffold000134	10668	TGGGTGAATTGATTATGAAATTG	TCGTTACCATATCATCACCTGAA
618	163	CHR3	59.801	SSR16680		Cucumber	Chr3	55.9	[42]	Chr3	20966816	scaffold00233	112903	scaffold000134	83266	GAACTCGATTTGGAGCTTCG	TCCCCATGTCTATACACACAACA
619	164	CHR3	60.547	UW084176	3Bin43	Cucumber	Chr3	60.392	this study	Chr3	19097850	scaffold00653	54099	scaffold000374	14547	AACGTCATGTTCTATTAAACAAAAA	GATTTCAGAAGCTCAAACGTGA
620	165	CHR3	60.547	SSR20101		Cucumber	Chr3	66.827	[45]	Chr3	21301105	scaffold00653	42224	scaffold000374	3387	GTTGGGAATTTGCTGTCGTT	AAAAGAAAACAGGGGGTTGG
621	166	CHR3	61.493	SSR17712		Cucumber	Chr3	67.718	[45]	No hit		scaffold00508	189166	No hit		CAGTTCAACCCAATCCAACC	CGATCAGCTAAGTTTCCATACG
622	167	CHR3	61.493	SSR02132		Cucumber	Chr3	55.9	[42]	No hit		scaffold00508	79944	scaffold000231	21266	CAATTGGTATGAGTGAAAGATAAGC	CTCTGGTCCACCCAATCCT
623	168	CHR3	61.527	UW084172	3Bin44	Cucumber	Chr3	62.189	this study	Chr3	22156918	scaffold00582	195755	scaffold000100	529262	TCTCCTGCATGGTCTAAGTGG	ATTTTGTGTTGGTGGTGGTG
624	169	CHR3	61.527	UW083890		Cucumber	Chr3	62.261	this study	Chr3	22091491	scaffold00582	130420	scaffold000100	482166	TTTGGATCATAAATGAAATGAAGG	ATTTTGATCCCTTCCCACCT
625	170	CHR3	61.527	SSR16600		Cucumber	Chr3	62.943	this study	Chr3	22095582	scaffold00582	134535	scaffold000100	486152	GAAATTGCCTGTGGAGGTTG	AGGAATTGGGGAGAAGGAGA
626	171	CHR3	61.527	UW084547		Cucumber	Chr3	63.877	this study	Chr3	22175456	scaffold02947	1138	scaffold000100	611883	TTCAGATTTTACCATTTGAATTTTAG	TCCTCATTCTCTTGCTCTTTTTG
627	172	CHR3	62.599	SSR12032		Cucumber	Chr3	59	[42]	Chr3	23297281	scaffold01139	29566	scaffold000065	1014366	GGGGGTTTGAATTGAATGTG	CTCTTCTTTCCCCCTTTGCT
628	173	CHR3	62.599	SSR14649	3Bin45	Cucumber	Chr3	63.339	this study	Chr3	22847748	scaffold01139	479099	scaffold000065	518846	AAAACACCCAAATTTTAAGCGA	CACCATTAATTAACGATCAACCA
629	174	CHR3	62.599	CSWCT12B		Cucumber	Chr3	58.1	[42]	Chr3	22876887	No hit		scaffold000065	547346	TTCAATCATCATCTCTTCCATTGC	TGAAGCAAAGATAGTATGGAATGG
630	175	CHR3	62.599	CSWCT12A		Cucumber	Chr3	58.1	[42]	Chr3	22876740	scaffold01139	450107	scaffold000065	547199	GAATTCCCGTCGGCCTTCCGAGCT	ATGCAATGGAAGAGATGATGATTG
631	176	CHR3	62.854	SSR20904	3Bin46	Cucumber	Chr3	63.67	this study	Chr3	22910142	scaffold01139	416705	scaffold000065	577347	TTCAACATAATCATGAGCTGAAGT	CCCCACACTCTGCATTGTC
632	177	CHR3	62.919	SSR20258		Cucumber	Chr3	56.6	[42]	No hit		No hit		No hit		TTTTGCTGTGTCTGAAATTGTTTT	TTGTTTGAATCGTTAAAAGACCA
633	178	CHR3	62.854	SSR18475		Cucumber	Chr3	70.11	[45]	Chr3	22723159	scaffold01139	603688	No hit		CATCCATAAAATTCAAACATCCC	CCCCACCCTTAAAGGAAAAA
634	179	CHR3	62.854	UW084363		Cucumber	Chr3	64.867	this study	Chr3	23591721	scaffold00529	88982	scaffold000196	8003	CGCGGCCAATAGTATTTAGG	TTTTGTTGGTGTAATGGGTGA
635	180	CHR3	65.259	UW084359		Cucumber	Chr3	65.923	this study	Chr3	23501460	scaffold00476	174109	scaffold000004_2	1885469	TGGTTCTTGTTGAGCTTGAGA	TTCCAATTTGGCAAACATAATC
636	181	CHR3	65.259	SSR01382	3Bin47	Cucumber	Chr3	66.039	this study	Chr3	23501621	scaffold00476	174270	scaffold000004_2	1885310	TTGGATAAAGATTGGGACTCG	CTCTCCGGTGGGGTTAGACT
637	182	CHR3	65.648	SSR23676		Cucumber	Chr3	62.4	[42]	Chr3	25435715	scaffold01110	187426	scaffold000053	1111913	TCCACTTTTGTCCTCTCCTCA	CAAAGTAATAGTGTGCTGTGAAAGA
638	183	CHR3	65.648	SSR06462	3Bin48	Cucumber	Chr3	62.4	[42]	Chr3	25381503	scaffold01110	241638	No hit		TAATTCGGGCTTCTGGAACA	GATTATTCCTCCATTCAGTGCC
639	184	CHR3	68	SSR16713		Cucumber	Chr3	74.693	[45]	Chr3	25341482	scaffold01110	281659	No hit		AAACGGTCTCACCACGTTTC	AGGTGCACGGTGGAATAGAG
640	185	CHR3	68	SSR33797		Cucumber	Chr3	62.4	[42]	Chr3	25298676	scaffold01110	324465	scaffold000053	980661	GACCCATGGGGTTATCAGAA	TCTTGATGGCCGATCTATCC
641	186	CHR3	68	TJ53	3Bin49	Melon	Chr3	72.086	this study	Chr3	25183234	scaffold01110	439907	scaffold000053	851578	CTACCAGTTGTTGCGGCTCT	TCCCAATTCCATAGCAGAGG
642	187	CHR3	68	SSR04632		Cucumber	Chr3	73.145	this study	Chr3	25183200	scaffold01110	439941	scaffold000053	851544	ACTCCGTTTGGTGGTTTTTG	TCCCAATTCCATAGCAGAGG
643	188	CHR3	68.892	SSR10357	3Bin50	Cucumber	Chr3	70.969	this study	Chr3	24787655	scaffold01110	835486	scaffold000053	452021	AAGAAGTATGCGAGGTAAGGGA	GCCAAGAAGTAAGAAGTGGTTGA
644	189	CHR3	68.892	SSR05621		Cucumber	Chr3	62.4	[42]	Chr3	24712488	scaffold01110	910653	scaffold000053	376415	GCACTAGAGGAGTTCAGAAGATTACA	TGTCCCACACAAATCACTGAA
645	190	CHR3	68.892	SSR22939		Cucumber	Chr3	62.4	[42]	Chr3	24565973	scaffold01110	1057168	scaffold000053	232227	AAACCCACATGAGAAGAAGTTGA	CAATGGAAAGAAAATGGCAGA
646	191	CHR3	70.8	SSR07505		Cucumber	Chr3	61.6	[42]	Chr3	24053117	scaffold01071	413468	scaffold000004_2	2343423	GACAGGACCGTTAACCCAAA	CTCCCTCTTTCCCTCACTCC
647	192	CHR3	70.8	UW084431	3Bin51	Cucumber	Chr3	69.107	this study	Chr3	23771359	scaffold01071	131710	scaffold000004_2	2635504	TATGATTTATGTTGGTTATGCATTTG	CGATGGACATAAAAGCCGACTA
648	193	CHR3	70.8	SSR18345		Cucumber	Chr3	61.6	[42]	Chr3	23643961	scaffold01071	4312	scaffold_repeat012906	76	AAGAATTTTGTGTCATCTTTCCAA	TTTTTCAAATGGTTGTGCTAGAAA
649	194	CHR3	72.638	UW043623		Cucumber	Chr3	75.118	this study	Chr3	26140455	scaffold01333	516810	No hit		AGAGTCACCCCTCCAAACAA	CGTACGAAAAACCTCTATTCCC
650	195	CHR3	72.638	UW043600		Cucumber	Chr3	75.118	this study	Chr3	26072192	scaffold01333	448547	No hit		TCGATATCAAAGCCCAGACA	GGTCCCCGAGATGATAAAGG
651	196	CHR3	72.638	SSR02008	3Bin52	Cucumber	Chr3	75.571	this study	Chr3	25861619	scaffold01333	237974	scaffold000114	253673	TTGTCCTGGAAATTGGTGAA	GGTGGGAAGTTTGTAAATGAGAA
652	197	CHR3	72.638	SSR18026		Cucumber	Chr3	76.468	[45]	Chr3	25710331	scaffold01333	86686	scaffold000114	83769	CCACGGACCCAAATTTCTAA	GAAGAAGAAAACACAGCGGG
653	198	CHR3	72.638	UW043643		Cucumber	Chr3	75.118	this study	Chr3	26170209	scaffold01333	546564	scaffold000156	240736	TCTCACACCCCATTTTCCTC	CCACCCCATTAGATATCCACC
654	199	CHR3	73.733	RGA-UW084832		cucumber	Chr3	74.897	This stduy	Chr3	26227253	scaffod02208	13386	scaffold000156	188644	TTTTGAAAAATGACCCATTCG	GCTAAAAAGTTCAAACGGCAAA
655	200	CHR3	73.733	SSR18428	3Bin53	Cucumber	Chr3	74.411	this study	Chr3	26441082	scaffod02208	227215	scaffold000389	4611	CCATTCACTTCCTTTCCAGC	TGGTTTCAAGACCACCCTCT
656	201	CHR3	73.733	SSR13286		Cucumber	Chr3	75.56	this study	Chr3	26301733	scaffod02208	87866	scaffold_repeat019545	165	CAACTATCTCGATTGATACAAAATCT	CGTGGGATTCAATAGTTTGCT
657	202	CHR3	75.176	SSR11699		Cucumber	Chr3	67.8	[42]	No hit		scaffold01225	1542067	scaffold000664	4209/5761	CACGTATCAAATGTATATGAAGGG	TGCAAAACGTGAAAAACAGG
658	203	CHR3	75.176	SSR04857	3Bin54	Cucumber	Chr3	68.2	[42]	No hit		scaffold01225	1422984	No hit		TGTCCGTTTTTAATCATTGCAT	GGAGCATGCTTTCTCTCGTT
659	204	CHR3	75.176	SSR20270		Cucumber	Chr3	75.094	this study	Chr3	26459771	scaffold01225	1442418	scaffold000014	14881	TTGGGATGTAGATGTCCGGT	TCCCCAATCCAACTCCCTAT
660	205	CHR3	75.176	SSR03621		Cucumber	Chr3	68.2	[42]	Chr3	26534541	scaffold01225	1363249	scaffold000014	89651	CCCAGACACTTTTACACAACCC	TTCACCAACCCGTTTTCTTC
661	206	CHR3	77.807	SSR21012		Cucumber	Chr3	69.7	[42]	Chr3	26970720	scaffold01225	973996	No hit		GATGAGATGAGATGAGGAAAAAGA	GAATTGCGTTGGACTTTGGT
662	207	CHR3	77.807	SSR04446	3Bin55	Cucumber	Chr3	77.334	this study	Chr3	27027373	scaffold01225	917140	scaffold000014	582483	CAGTGTGCCAATACCACCAA	AAGTGACAATGGCAGGTCAA
663	208	CHR3	79.176	SSR23574	3Bin56	Cucumber	Chr3	77.601	this study	Chr3	26997423	scaffold01225	947261	scaffold000014	552533	CAGTTCACAACCACATCTTTGAA	CCGAGCTAACAACCCAATCT
664	209	CHR3	79.176	SSR21054		Cucumber	Chr3	69.7	[42]	No hit		No hit		No hit		ATCGAACTAGGTGGTGGCAG	TCCACAACTATCCTCATCTTTTCA
665	210	CHR3	79.176	SSR07137		Cucumber	Chr3	77.704	this study	Chr3	26942862	scaffold01225	1002238	scaffold000014	497972	TTGCATCGTTTGGGTTATGA	TGCAGGAACAGGCTTCAGTA
666	211	CHR3	80.675	SSR16667	3Bin57	Cucumber	Chr3	79.068	this study	Chr3	27461185	scaffold01225	471958	scaffold000014	1016295	TTTGCAGAGGGCAAAGAAAG	TCGGTGGAGGGATTCATAAC
667	212	CHR3	80.675	SSR01056		Cucumber	Chr3	72	[42]	Chr3	27499124	scaffold01225	432901	scaffold000014	1054234	AAAGGGAAAGGTAAATTGCCA	AGCAGTTCGGATGATATTGGA
668	213	CHR3	80.675	SSR21008		Cucumber	Chr3	72.8	[42]	Chr3	27507277	scaffold01225	424352	scaffold000014	1062387	TTGTCCACCTTGGATGTGAA	CCCACTTTTCCCTTTAACCC
669	214	CHR3	80.675	SSR17264		Cucumber	Chr3	73.8	[42]	Chr3	27524457	scaffold01225	407102	scaffold000014	1079567	CCCTCCCACCTTCACTATCA	ATTGTCAACAAGAAACAGTGTGA
670	215	CHR3	80.675	SSR07120		Cucumber	Chr3	77.1	[42]	Chr3	27829583	scaffold01225	95947	scaffold000014	1384693	GATCAAAAGATCCAACTAATAACCA	TCGTCCAAATAGTTGTTCTTACCA
671	216	CHR3	82.7	UW085394		Cucumber	Chr3	81.986	this study	Chr3	28782977	scaffold03810	220755	scaffold000014	2337875	GGTGAGAGTGGTGATGTCAGAA	TTTAATGCTCGAGTTCACTTTGTT
672	217	CHR3	82.7	SSR01647		Cucumber	Chr3	80.2	[42]	Chr3	28754126	scaffold03810	250652	scaffold000014	2309236	CACCCTCTCACTTGTAGCCC	CGATCAGAAGGGGGAAAAA
673	218	CHR3	82.7	UW085395	3Bin58	Cucumber	Chr3	81.907	this study	Chr3	28647180	scaffold03810	348899	scaffold000014	2202087	AAAACCCCTTCCCATTTCC	AAAAACAACTTTCACCCTCCA
674	219	CHR3	83.132	SSR14446		Cucumber	Chr3	81.337	this study	Chr3	28112908	scaffold02977	449551	scaffold000014	1668018	TAGACACCCTGAGGACACCC	GGTCGTTTTCCCAAGGAGTT
675	220	CHR3	83.132	SSR10697	3Bin59	Cucumber	Chr3	81.337	this study	Chr3	28017521	scaffold02977	547691	scaffold000014	1572631	TTCTTGGGGAACAGAAATGC	TGCCACTGTAGGATGGTCAA
676	221	CHR3	83.132	SSR18141		Cucumber	Chr3	78.2	[42]	Chr3	28364196	scaffold02977	190468	scaffold000014	1919306	ATGTCAATATGTGGGACCCG	TCGTAATAAATGGATGGCCC
677	222	CHR3	83.132	SSR22081		Cucumber	Chr3	81.541	this study	Chr3	28376097	scaffold02977	178432	scaffold000014	1931207	GTCTAATCGGACGGCAATGT	GGGAGAGAGAAACCCACCTC
678	223	CHR3	83.132	SSR20043	3Bin60	Cucumber	Chr3	81.349	this study	Chr3	28097054	scaffold02977	466208	scaffold000014	1652164	TCATGACAAAAATAAGTTGTAAGGC	CCGTTGTTCACGTTTAAGCTA
679	224	CHR3	83.132	SSR23725		Cucumber	Chr3	83.3	[42]	Chr3	28306917	scaffold02977	251525	scaffold000014	1862027	GACTTGGTGGTGTCCTCGTC	GGATAGAAGCTTCCCTGCGT
680	225	CHR3	83.132	TJ134		Melon	Chr3	83.797	this study	No hit		No hit		No hit		TCTTTCCTCTGCAAATCCTTCT	TGCTAAAGCTACATGCTGTCCT
681	226	CHR3	87.27	SSR17483	3Bin61	Cucumber	Chr3	75.118	this study	No hit		scaffold01349	59129	scaffold000151	103240	ATGGGATACTGCTGGACAGG	TTAGGTGCATTTCGACCACA
682	227	CHR3	87.27	SSR02919		Cucumber	Chr3	81.1	[42]	No hit		No hit		No hit		CTTCCGATTGCCTGTGATTT	CTACAAGGTTGCCGCCTTAC
683	228	CHR3	88.147	SSR29389		Cucumber	Chr3	83.3	[42]	Chr3	30193579	scaffold02047	1203064	No hit		GTGTGGTCCCCCAATTTTT	CCACCCTCACCCCTCTTT
684	229	CHR3	88.147	SSR04530	3Bin62	Cucumber	Chr3	86.313	this study	Chr3	30814480	scaffold02047	1823965	scaffold000008	379691	CTTGGGAATTCCACGTCACT	CGTTGAGAAATGCTAATCAATGG
685	230	CHR3	88.147	UW083999		Cucumber	Chr3	85.771	this study	No hit		scaffold01531	647	scaffold000008	294177	TTTTCAACCTTTTCACTTTTGGA	CCACCCAACACCCACTTTTA
686	231	CHR3	88.147	SSR23083		Cucumber	Chr3	86.313	this study	Chr3	31168580	scaffold02047	2178065	scaffold000008	723094	CCTCTAGACTGAAAAAGAGGGACA	ATTATTTGGGCCTTTGGGAA
687	232	CHR3	88.354	SSR13163	3Bin63	Cucumber	Chr3	85.928	this study	Chr3	30793605	scaffold02047	1803090	scaffold_repeat008336	110	TTGGTTCTATGATAATTCAAAAGAAGA	CAAAAGAAGACGCATTCAAGG
688	233	CHR3	88.354	UW085282		Cucumber	Chr3	84.108	this study	Chr3	30396985	scaffold02047	1406385	scaffold000135	27630	TGAGTGACAAAATCCGTAGTTCA	GATGAATGGTTTTGACCATAGC
689	234	CHR3	88.354	SSR02736		Cucumber	Chr3	55.9	[42]	Chr3	30194401	scaffold02047	1203886	scaffold000135	224336	ATGGGTGTGTTAGAAAGATTAGGA	CCAATTGATTTGGATTGGACA
690	235	CHR3	88.354	SSR03056		Cucumber	Chr3	84.7	[42]	Chr3	30691328	scaffold02047	1700813	scaffold000008	259275	TTGCCTGTCACATGATCAAAA	TGCCTTCCATGTAAAAGCAC
691	236	CHR3	88.354	SSR05700		Cucumber	Chr3	96.6	[42]	Chr3	30486255	scaffold02047	1495740	scaffold000008	59982	ACGCAATATGTTTGGTGGGT	GGATCGGAGGGTTTTGATTT
692	237	CHR3	88.354	SSR02856		Cucumber	Chr3	84.7	[42]	Chr3	30639482	scaffold02047	1648967	scaffold000008	213412	GGTTGGAGTAAGCCAAATTACA	TGGAGTGTTGACATTGTTTTCA
693	238	CHR3	88.964	SSR18311	3Bin64	Cucumber	Chr3	86.817	this study	Chr3	31272080	scaffold02047	2281565	scaffold000008	888376	GCGGATCAGAGAGGAAACAG	GAAACAAACGTCCTCCTCCA
694	239	CHR3	91.256	SSR05572	3Bin65	Cucumber	Chr3	84.7	[42]	Chr3	30914150	scaffold02047	1923635	scaffold000008	476030	GCAAACCATAAGTTTCCCCA	GATCGATATTGCAACGAATTACA
695	240	CHR3	92.059	SSR13949	3Bin66	Cucumber	Chr3	85.5	[42]	Chr3	31297644	scaffold02047	2307129	scaffold000008	914693	CCCATCAATCCCAGTTCATC	GTGCTGTTGCCATAAACCCT
696	241	CHR3	92.059	SSR04610		Cucumber	Chr6	49.7	[42]	Chr3	31384735	scaffold02047	2394048	scaffold000008	997725	CCAAAAGCTTTCTCAAATAATGG	CTCTGCTCTCCATTTACGCC
697	242	CHR3	92.059	SSR11594		Cucumber	Chr3	86.9	[42]	Chr3	31533692	scaffold02047	2543177	scaffold000008	1154040	GGCGAAAGATGAACAGAAGC	CCATGTTTTCGGTTTCCTTC
698	243	CHR3	94.434	SSR16238	3Bin67	Cucumber	Chr3	89.452	this study	Chr3	31628652	scaffold03356	23083	scaffold000008	1247957	TCCGGATCTCTACCAAATGAA	TCAGAGCATAAAACCAGTGTGT
699	244	CHR3	94.434	RGA-UW085079		cucumber	Chr3	88.643	This stduy	Chr3	31725529	scaffold03356	119960	scaffold000008	1342784	CTCTCTTTCACACAATCAACCC	AGCTAAATACAGGCTGAAGGC
700	245	CHR3	94.434	UW085097		Cucumber	Chr3	89.473	this study	Chr3	31725671	scaffold03356	120102	scaffold000008	1342934	AAGGAATGTTTAAAGTGTTTGA	TCAAATTAGAAGAATTGATTTTGAAGA
701	246	CHR3	94.434	TJ184		Melon	Chr3	89.764	this study	No hit		No hit		No hit		CACAACAAACTTTTGCCCTCT	TCTTCTCTCTCTCCTCCATTACTCA
702	247	CHR3	94.434	UW085098		Cucumber	Chr3	89.911	this study	Chr3	31747087	scaffold03356	141518	scaffold000008	1363462	AAAAACCAAGTGCTTGACTGG	ACGTACTTGATTTAGGGAATTAAA
703	248	CHR3	94.434	UW085093		Cucumber	Chr3	89.911	this study	Chr3	31747115	scaffold03356	141546	scaffold000008	1363490	AAATCAAAAGGCCAACATCC	GGGAATTAAAGTGAGGAAAAGC
704	249	CHR3	94.434	SSR05678		Cucumber	Chr3	86.9	[42]	Chr3	31764338	scaffold03356	158769	scaffold000008	1379869	ATTTGAGGGCATTGGATGAA	TGCACTTCCACCAACTTACTTT
705	250	CHR3	94.434	SSR11397		Cucumber	Chr3	86.9	[42]	Chr3	31862604	scaffold03356	257035	No hit		GAGGATGAAATAGTTGTCACTGAA	TGATGCCCAATAAAACCCTT
706	251	CHR3	94.434	SSR20342		Cucumber	Chr3	86.9	[42]	No hit		No hit		No hit		GCATATCATGGTCTAGAGAAAAATG	AACGTGATCCTTTCTCGTGG
707	252	CHR3	94.434	UW084839		Cucumber	Chr3	90.958	this study	Chr3	32112640	scaffod03356	507071	scaffold000008	1713376	TTACCAAGTTTGGAGGGGAAG	CAGAGTCGTCGAGTTGAAGTAGG
708	253	CHR3	94.434	SSR21304		Cucumber	Chr3	88.6	[42]	Chr3	32168367	scaffold03356	562798	scaffold000008	1770488	CCTCACCATGGTATTATCAATCG	GAATTCTTCTCGAATGTTTCCAA
709	254	CHR3	96.679	RGA-UWSNP0010		cucumber	Chr3	95.768	This stduy	Chr3	32695454	scaffold03356	1089885	scaffold000008	2309213	ATGGGATGAAGCAACGGCGGTTCTTG	CATTCCCTTTGGCAATCTTTTC
710	255	CHR3	96.679	SSR04122		Cucumber	Chr3	94.724	this study	Chr3	32764693	scaffold03356	1159124	scaffold000008	2383927	GCCAGGATCAGAAGACGAAG	CTCTTCTCTCTCCCCGGACT
711	256	CHR3	96.679	SSR20338	3Bin68	Cucumber	Chr3	95.272	this study	Chr3	32729679	scaffold03356	1124129	scaffold000008	2343367	TGATGATCCCACACGTCAAG	TGGTGAAAGGTGGTGTGAGA
712	257	CHR3	96.679	SSR21454		Cucumber	Chr3	92.4	[42]	Chr3	32648016	No hit		scaffold000008	2264298	CCCAACCCAAATGCTTAGAG	TGTGTGTGTGTGTTTGTGGG
713	258	CHR3	96.679	RGA-UW070984		cucumber	Chr3	96.832	This stduy	Chr3	32863782	scaffold03356	1258213	Scaffod000008	2481834	ATCCATGAAAACGAAAGGAA	TGCACCATAGTTTCCGTGTT
714	259	CHR3	96.679	RGA-UW084842		cucumber	Chr3	96.662	This stduy	Chr3	33086419	scaffold03356	1480850	scaffold000008	2701259	GAATGGTATTGGAGGAGGTGA	TGCAAAGCGCTTAAGTCGAA
715	260	CHR3	96.679	RGA-UW084841		cucumber	Chr3	96.757	This stduy	Chr3	33080414	scaffold03356	1474845	Scaffod000008	2695535	GACAAACATGTTAATCAGACACAAA	TTGGCGGAGGTTAATCACAT
716	261	CHR3	96.679	RGA-UW084840		cucumber	Chr3	96.695	This stduy	Chr3	33077006	scaffold03356	1471437	scaffold000008	2692324	ACACGTAGTCAGAAAAACATATAAA	TTAAACAAACCCAAATCTTTTCTTC
717	262	CHR3	98.349	SSR17581	3Bin69	Cucumber	Chr3	97.355	this study	Chr3	33615978	scaffold03356	2010409	scaffold000090	67898	GTTGGAGATGTTAATGGGGG	AGAGACAGAGGCCAGCTCAA
718	263	CHR3	98.349	SSR13436		Cucumber	Chr3	97.709	this study	Chr3	33632438	scaffold03356	2026869	scaffold_repeat002238	198	CAAATCCAAGTTTGGTGGAGA	TTGCCAAAAATCATGTGTCG
719	264	CHR3	98.906	SSR06011	3Bin70	Cucumber	Chr3	96.702	this study	Chr3	33107529	scaffold03356	1501960	scaffold000090	542695	AGGGTCCAACTCAAACTCAAA	GCCCACCCTTAACATCTTACC
720	265	CHR3	98.906	RGA-UW084843		cucumber	Chr3	96.695	This stduy	Chr3	33108349	scaffold03356	1502780	Scaffod000090	541892	TCTCATCACGTTTTGCCTTCT	TCTCCCCTCCATTTTATTTCC
721	266	CHR3	98.906	SSR21456		Cucumber	Chr3	92.4	[42]	Chr3	32648501	scaffold03356	1530485	scaffold000008	2264765	AAGTGGGAAGGTTTGGAGGT	TTCCTTTTTCCCCCTTCATT
722	267	CHR3	99.46	SSR07131	3Bin71	Cucumber	Chr3	97.037	this study	Chr3	33572414	scaffold03356	1966845	scaffold000090	110541	TTCTCATGCTTCCTACCGCT	TTCTATTGGAGGGCTGGTTG
723	268	CHR3	100.969	SSR20733	3Bin72	Cucumber	Chr3	96.6	[42]	Chr3	33590559	No hit		No hit		AACCTCTCCATCCCCGATAC	TTCGAATGCTTGGATTTTCA
724	269	CHR3	102.157	SSR15124	3Bin73	Cucumber	Chr3	99.338	this study	Chr2	656873	scaffold03356	2628195	scaffold000031	1057126	TCCACCCAATCTTTCCACTC	AGTGCTCTTCACATTTGCCA
725	270	CHR3	102.157	UW084939		Cucumber	Chr3	102.066	this study	Chr3	34768661	scaffold03356	3163011	scaffold000031	1577627	AAAGTGGGCGCTACGTTAGA	GTTTGACTGAGACTTGTTGTATTG
726	271	CHR3	102.157	SSR22874		Cucumber	Chr3	96.6	[42]	Chr3	33730646	scaffold03356	2125077	scaffold000031	543504	CAACCCCCAAGCTCTGATAA	ATTGGAGAGTGCTATTGGGG
727	272	CHR3	104.886	TJ34	3Bin74	Melon	Chr3	100.081	this study	No Hit		No Hit		No Hit		TGGGCCTACGCTACAAACTT	AGCAGCACAAAAGCACTTCA
728	273	CHR3	104.886	SSR17582		Cucumber	Chr3	113.153	[45]	Chr3	33617440	scaffold03356	2011871	No hit		CCGGACGCCAATATATGAAC	GAACCGACAAACCACAAACC
729	274	CHR3	105.668	SSR15786		Cucumber	Chr3	98.6	[42]	Chr3	34785707	scaffold03356	3180138	scaffold000360	10943	GCAAGAAACATCTAGGGCCA	CAACATCGGATTATGAGGCA
730	275	CHR3	105.668	UW084941	3Bin75	Cucumber	Chr3	103.419	this study	Chr3	35210127	scaffold03356	3604548	scaffold000079	263621	GTCCAAAGCTTCAGCCACTT	AATTTTCAAAACTATTGTGATTCTGA
731	276	CHR3	105.668	SSR23177		Cucumber	Chr3	99.8	[42]	Chr3	35137002	scaffold03356	3531433	scaffold000079	184887	TGGATGAATGATGCCACAGT	CAAAAGCCTGTCTTGGTAAAAA
732	277	CHR3	105.668	SSR13115		Cucumber	Chr3	99.8	[42]	Chr3	35165247	scaffold03356	3559678	scaffold000079	213166	ATTGCTGTTGTTGGTGGTGA	TTTCCCTGGAGGAGGAAACT
733	278	CHR3	107.891	SSR30236	3Bin76	Cucumber	Chr3	106.158	this study	Chr3	35493403	scaffold03356	3887834	scaffold000079	561261	TCAATTAAACGAGTGGCAAAGA	GCCACGGGTTGACTACAAAT
734	279	CHR3	107.891	UW084940		Cucumber	Chr3	104.118	this study	Chr3	34984774	scaffold03356	3379421	scaffold000079	35092	GCTTACATTTTCGTTATGTACTTGAT	GATCAATTGGTTATTGCTCCTT
735	280	CHR3	107.891	SSR12414		Cucumber	Chr3	103.095	this study	Chr3	35051291	scaffold03356	3445722	scaffold000079	103810	AACGAAAGTAACGCCGTTTG	ACGGAGGAAATCAGAACCCT
736	281	CHR3	107.891	SSR04628		Cucumber	Chr3	99.8	[42]	Chr3	34964703	scaffold03356	3359134	scaffold000079	15227	CCAACTTTTCGTAATGATTGAGAG	GTGAGCGTCAGAGCAATTCA
737	282	CHR3	109.606	SSR10282		Cucumber	Chr3	101.8	[42]	Chr3	36127422	scaffold03356	4521853	scaffold000096	173392	GGCACTCATTTCGGTTGACT	CACGGACACAAATCACAATG
738	283	CHR3	109.606	SSR23866	3Bin77	Cucumber	Chr3	108.789	this study	Chr3	36135103	scaffold03356	4529534	scaffold000096	165738	GGGTTAGGGTTTGGGAGAGA	AACCTTGGGAGCTATCCACC
739	284	CHR3	109.606	SSR13292		Cucumber	Chr3	102.7	[42]	Chr3	36126493	scaffold03356	4520924	scaffold000096	174314	AGACAGGGAAATCGCAGAGA	GGTTAAAGGACGTCGGGATT
740	285	CHR3	109.606	UW085232		Cucumber	Chr3	109.237	this study	Chr3	36552835	scaffold03356	4947071	scaffold000097	232827	TGGTGGATATTATTCTGCTTCC	TTAGATGAAACGAAGGTAAACAAA
741	286	CHR3	111.287	SSR23159		Cucumber	Chr3	103.7	[42]	Chr3	36771242	scaffold03356	191183	scaffold000097	19597	TGCAGCCAAAAGATAGAAAACA	GGAAAGGGAGTTGTTGGTGA
742	287	CHR3	111.287	SSR03503	3Bin78	Cucumber	Chr3	112.113	this study	Chr3	37375196	scaffold02995	234756	scaffold_repeat037182	136	AACAGGCCTCAGAAGCAATG	CCCAGGTTTGAGTTCCATCA
743	288	CHR3	111.287	SSR03015		Cucumber	Chr3	105.1	[42]	Chr3	37630054	scaffold02995	489614	scaffold000007	1828663	TCTAGGATTAATTCCACATTCACAA	TTTACCGTGGGAGAGACTGG
744	289	CHR3	111.287	SSR23330		Cucumber	Chr3	105.1	[42]	Chr3	37953748	scaffold02995	813308	scaffold000007	1514476	CGTAGGCAAACCTCAAAACC	TCCTCTGAAGCTGGCTCATT
745	290	CHR3	111.287	SSR10370		Cucumber	Chr3	105.1	[42]	Chr3	38132615	scaffold02995	992175	scaffold000007	1335717	AACCAAATTAATCATTTTGCTGTA	CCACCCGAGCAAATTAGAAA
746	291	CHR3	111.287	SSR06791		Cucumber	Chr3	105.1	[42]	Chr3	37885343	scaffold02995	744903	scaffold000007	1581346	TTTGTAGTTTGAGAACTCAAGTTGG	TGGTGTTTGGTTGTCCTGAG
747	292	CHR3	111.994	SSR23517		Cucumber	Chr3	105.1	[42]	Chr3	38552447	scaffold02995	1412007	scaffold000007	920076	TCATCAACCCAAGATACCATATAC	AAAATGCCTACGAGTGCGAG
748	293	CHR3	111.994	SSR06637	3Bin79	Cucumber	Chr3	110.393	this study	No Hit		No Hit		No Hit		CGAATCGTGAAGGATGACTTT	AAGGAAGAAATCCATTGGAGG
749	294	CHR3	111.994	NR91		Melon	Chr3	110.351	this study	Chr3	37336973	scaffold02995	196294	scaffold000007	2112558	GAGAGAGATTCAGAACCTTC	CATGGTTGAGCAGGTGAAAG
750	295	CHR3	112.951	SSR17823	3Bin80	Cucumber	Chr3	110.859	this study	Chr3	36962214	scaffold03356	5356645	scaffold000007	2488756	TTTTCTTTTTGCAATGGCCT	GATGGGGAAGGGTTTCATTT
751	296	CHR3	113.795	SSR23743		Cucumber	Chr3	107.7	[42]	Chr3	37404431	scaffold02995	263991	scaffold000007	2043162	ATTCCTCCAGATCCATTCCC	CCACCAAAAATCCGAAAGAA
752	297	CHR3	113.795	SSR02106		Cucumber	Chr3	105.1	[42]	Chr3	37415673	scaffold02995	275233	scaffold000007	2032299	CAAAGCCAAGGCTAGTCGTC	AGGACCTTGCCAGACTTGAG
753	298	CHR3	113.795	SSR22071		Cucumber	Chr3	105.1	[42]	Chr3	37451989	scaffold02995	1836030	scaffold000007	1996309	GCTGCTTGAATCGGTTCTGT	GAGGAGGTAAATCATGCTCCA
754	299	CHR3	113.795	SSR04905	3Bin81	Cucumber	Chr3	111.749	this study	Chr3	37853121	scaffold02995	712681	scaffold000007	1613340	GCCCTAGGCTTCGTCTTCTT	TTCTACAACTGGCCAAACCC
755	300	CHR3	115.269	SSR15698		Cucumber	Chr3	105.2	[42]	Chr3	37747850	scaffold02995	607410	scaffold000007	1713032	TCGTTAACCCTAATGTTGGCA	TCATTCAAGAATTCGTCCCA
756	301	CHR3	115.269	SSR21544		Cucumber	Chr3	109.4	[42]	Chr3	39425473	scaffold02995	561387	scaffold000007	50659	TACACAGAGGAGGGGTGTCC	TGTGTTGGATCCATTTCCTG
757	302	CHR3	115.269	SSR02034		Cucumber	Chr3	105.1	[42]	Chr3	38943865	scaffold02995	1803425	scaffold000007	532401	TGGCGCGTTACATAGACTCA	ATTGGCTTTTCCTTGACAGC
758	303	CHR3	115.269	SSR03066	3Bin82	Cucumber	Chr3	113.445	this study	Chr3	37731611	scaffold02995	591171	scaffold000007	1729274	CAAAACTTAAGGACCGAAAGGA	ACATGGTTGGTTAGTGGCCT
759	304	CHR3	115.905	SSR19521	3Bin83	Cucumber	Chr3	105.1	[42]	Chr3	38251186	scaffold02995	1110746	scaffold000007	1217112	CAACCACACACAAATTCCCA	ATATGCCGCCCTAGAAAACA
760	305	CHR3	115.905	SSR18989		Cucumber	Chr3	105.1	[42]	Chr3	38408580	scaffold02995	1268140	scaffold000007	1064993	TAGTTGGCAATTTGGTGGGT	GGCATCATGAACTAGTTTCCAC
761	306	CHR3	115.905	SSR02406		Cucumber	Chr4	35.1	[42]	Chr3	38539710	scaffold02995	1399270	scaffold000007	929151	TCACTGAATCGAGTAGGGTCAA	TTATTACATTTGGTGGGAGGAA
762	307	CHR3	115.905	SSR10783	3Bin84	Cucumber	Chr3	114.248	this study	Chr3	39075853	scaffold02995	1935413	scaffold000007	397558	TGGGAAAATGGGAGTTTCAA	CGAACCACCAGTATTGGACC
763	308	CHR3	117.035	SSR05012	3Bin85	Cucumber	Chr3	105.1	[42]	No hit		No hit		No hit		TGTCGATGGAGGGATAGAGG	TCAGTTTTTCCTTCGCTCGT
764	309	CHR3	117.156	SSR21652		Cucumber	Chr3	115.475	this study	Chr3	39409566	scaffold02995	2269126	scaffold000007	66128	TTGGGTGGTATGGTTATGGAG	ATAACCCCCTTTTTCCCCTT
765	310	CHR3	117.201	SSR00733	3Bin86	Cucumber	Chr3	105.2	[42]	Chr3	39029535	scaffold02995	1889095	scaffold000007	441197	TCAAATTGTGATAGAGAGGCAGA	CCTCACAACCAAAAGGTCAAA
766	311	CHR3	117.201	SSR27096		Cucumber	Chr3	107.7	[42]	Chr3	39075853	scaffold02995	1935413	scaffold000007	397558	TGGGAAAATGGGAGTTTCAA	CGAACCACCAGTATTGGACC
767	312	CHR3	118.009	UW085254		Cucumber	Chr3	116.443	this study	Chr3	40302169	scaffold02995	3161712	scaffold000109	5540	TCCTTGCTGGCTGCCTATAC	AATGTAGGGAGGGAGCGTTT
768	313	CHR3	118.009	SSR20578	3Bin87	Cucumber	Chr3	114.718	this study	Chr3	39247599	scaffold02995	2107159	scaffold000007	228765	TCCGTTTGAATTGACTAGGG	CTTGCTGGTTTGTGGGATCT
769	314	CHR3	120.374	CS19		Cucumber	Chr3	117.954	this study	Chr3	38225260	scaffold02995	1084820	scaffold000007	1242385	TCCTCCCTCTATTTATCCGTACC	TTGCGGATTAGGTCTTCCAG
770	315	CHR3	120.374	MU7082-2	3Bin88	Melon	Chr3	119.381	this study	Chr3	39662724	scaffold02995	2522531	scaffold000112	179837	TCTTCCACGGCTACCTTCAC	TTCTGAAGAGGAAAAGGCGA
771	316	CHR3	121.918	SSR16554	3Bin89	Cucumber	Chr3	112.7	[42]	Chr3	40222135	scaffold02995	3081695	scaffold_repeat035630	144	TCATCATCATGTCCTTCCCA	TGCTTGTTAATTAGGGAAGATTAAAGA
772	1	CHR4	0	SSR18719	4B01	Cucumber	Chr4	0	this study	Chr4	25428	scaffold02901	155389	No Hit		TTTAGGTCCGACATCTTCATTT	CGATGATTCTCACATTTTTGGA
773	2	CHR4	0	SSR00001		Cucumber	Chr7	5.6	[42]	Chr4	56659	scaffold02901	124158	scaffold000192	92680	CTCTTCACTCTCCCCCTTCC	CCTGACCGATGTGAATTGAG
774	3	CHR4	0	UW084731		Cucumber	Chr4	1.305	this study	Chr4	105254	scaffold02901	75563	No Hit		CAACCTCAGCTTCTTCATGG	TGCATGTGATGGTCAAAAAG
775	4	CHR4	0	UW084780		Cucumber	Chr4	3.999	[28]	Chr4	129207	scaffold02901	51610	No hit		CATCGTAGAAATTCAAACGC	GGTAATTGAAGGTGAGTTGTTG
776	5	CHR4	3.85	UW084070		Cucumber	Chr4	1.728	this study	Chr4	224479	scaffold00919	2692585	scaffold000009_1	230256	CCTTCTCTTTTGTGATGCTC	CGTAACCCTAAGCGTCTAAA
777	6	CHR4	3.85	UW084071		Cucumber	Chr4	0.612	this study	Chr4	224181	scaffold00919	2692883	scaffold000009_1	2041452	TTTAGACGCTTAGGGTTACG	AATAAGGCAAGAAATCCACA
778	7	CHR4	3.85	UW084325		Cucumber	Chr4	5.912	[28]	Chr4	270479	scaffold00919	2646585	scaffold000009_1	2100309	GAAATTTTCTTGACCCCTCT	ATTGTGGTAGCTGAAGCTGT
779	8	CHR4	3.85	UW084234	4B02	Cucumber	Chr4	1.286	this study	Chr4	275717	scaffold00919	2641749	scaffold000009_1	2095646	AAACAAAAACCACGTCAAAC	TAGGTGATGAAGTCCCACTC
780	9	CHR4	3.85	SSR07782		Cucumber	Chr3	7.1	[42]	Chr4	280562	scaffold00919	2636502	scaffold000009_1	2090398	GGGTTCGAGAAGTTGGTTGA	AAAGCTCTGCATCCACCATT
781	10	CHR4	4.167	UW084068		Cucumber	Chr4	2.595	[28]	Chr4	317590	scaffold00919	2599474	scaffold000009_1	2046284	GTGAGGAACATTTTATGGGA	GTCCGTAACATCGACTTAGC
782	11	CHR4	4.167	UW084066		Cucumber	Chr4	6.454	[28]	Chr4	322650	scaffold00919	2594414	scaffold000009_1	2041452	TACATATGGCCAACTTTTCC	ATTGGCAACTTCTACATTgG
783	12	CHR4	4.167	UW084065	4B03	Cucumber	Chr4	0.933	this study	Chr4	322650	scaffold00919	2594414	scaffold000009_1	2041452	TACATATGGCCAACTTTTCC	ATTGGCAACTTCTACATTGG
784	13	CHR4	4.167	UWSTS0070		Cucumber	Chr4	1.305	this study	Chr4	386407	scaffold00919	2530657	scaffold000009_1	1978513	CCATTCATTTTGAAGGACAACC	CCAATCCACAATCAAGGTTT
785	14	CHR4	6.216	SSR19256		Cucumber	Chr4	0	[45]	Chr4	684625	No hit		scaffold000009_1	1678484	GGTCAATCCATACCTAACAAAAA	CCGAATAACCTAACAACCGAA
786	15	CHR4	6.216	SSR07209		Cucumber	Chr4	0	[28]	Chr4	745566	scaffold00919	2171498	scaffold000009_1	1619274	CTGTCTGCAGAGCCATCTGA	CCATCAAGTTGAGGAGCAAA
787	16	CHR4	6.216	UW019153		Cucumber	Chr4	4.614	this study	Chr4	779079	scaffold00919	2138019	scaffold000009_1	1586320	AGTGGCATCCATTCTCTTGG	TGGTGATGCATGGAAGTGAT
788	17	CHR4	6.216	UW019159	4B04	Cucumber	Chr4	4.614	this study	Chr4	790358	scaffold00919	2126782	scaffold000009_1	1575619	TTGTGCAAAGATTAGACCTAGACA	CCCGCGTGATACAATTAACA
789	18	CHR4	6.216	UW083919		Cucumber	Chr4	4.929	this study	Chr4	782589	scaffold00919	2134245	scaffold000009_1	1583116	CCAAATCCCACTCAAAAA	TCACAAAACCCTCAAACCAA
790	19	CHR4	9.258	SSR01949		Cucumber	Chr4	4.4	[42]	Chr4	826203	scaffold00919	2090861	scaffold000009_1	1541058	AGGAAAACCGGAAGCAGAAT	TCCACAGAACAACCGTGAAA
791	20	CHR4	9.258	UW019135		Cucumber	Chr4	5.569	this study	Chr4	845745	scaffold00919	2071415	scaffold000009_1	855229	CATTTTTCCTTTCCCATACCC	CCACAAACCTCTTCCTTCCA
792	21	CHR4	9.258	UW019114		Cucumber	Chr4	5.696	this study	Chr4	888510	scaffold00919	2028673	scaffold000009_1	898030	GGCAAAGAGAAAACGTCCCT	TCCAACTAAAGTAAAACGGCCT
793	22	CHR4	9.258	UW084767		Cucumber	Chr4	12.955	[28]	Chr4	936079	scaffold00919	1980985	scaffold000009_1	1397600	GTCCTCACTCCCACGTTTCT	GGCACGGTAAAGGTTTCATT
794	23	CHR4	9.258	SSR19115		Cucumber	Chr1	28.1	[42]	Chr4	1021839	scaffold00919	1895225	scaffold000009_1	1033943	TGCCATTCTATTTGGTGCAA	GGAGTTGAAGCAACCCAGTC
795	24	CHR4	9.258	UW084762		Cucumber	Chr4	12.981	[28]	Chr4	1029281	scaffold00919	1887783	scaffold000009_1	1306101	AGTTTCAAGAGATAGGGCCA	CTTTGACAACCCGAATACGA
796	25	CHR4	9.258	SSR23549	4B05	Cucumber	Chr4	5.366	this study	Chr4	1070289	scaffold00919	1846775	scaffold000009_1	1267516	TCACCCCCACTTTACTCCTC	AGTCAATCAGTCAGCGCCTT
797	26	CHR4	9.258	UW083920		Cucumber	Chr4	6.141	this study	Chr4	1236603	scaffold00919	1680454	scaffold000009_1	1104434	GGGCAGAGTGTGGGATTAGT	GGGAAAGAAGAAAACAAAAGGA
798	27	CHR4	9.258	SSR14498		Cucumber	Chr4	4.4	[42]	Chr4	1238400	scaffold00919	1678664	scaffold000009_1	1102779	TGGTGGTCACTACTTTCACAGG	AACCCACCATCACCAGAAAA
799	28	CHR4	11.24	UW084402	4B06	Cucumber	Chr4	6.977	this study	Chr4	1492092	scaffold00919	1424972	No hit		CATCAACCAATCCAAAACC	TTTGCATTTATTTGAAGGTGAGA
800	29	CHR4	13.429	UW084279	4B07	Cucumber	Chr4	9.077	this study	Chr4	1660695	scaffold00919	1256369	scaffold000009_1	687094	CATGTGTGACGCTTCTTTATTTTT	TGGTGCTCCCTTTCTACACA
801	30	CHR4	14.744	SSR19083		Cucumber	Chr4	4.4	[42]	Chr4	1774817	scaffold00919	1142247	scaffold000009_1	1809652	GAAGAGAAGGAAGTAAGAGAAAGGC	TCCTCTCAGCTTTACTCCCAA
802	31	CHR4	14.744	UW084401	4B08	Cucumber	Chr4	9.707	this study	Chr4	1799998	scaffold00919	1117066	scaffold000009_1	550531	CTTCATTCCCCCTTCCAAAT	CGTCCATACATTGGGATCTTC
803	32	CHR4	14.744	UW084741		Cucumber	Chr4	20.453	[28]	Chr4	1836399	scaffold00919	1080665	scaffold000009_1	514984	TGGGTGAGGTGACAATCAAT	GGAGTCTGTGGAGTCCGAAT
804	33	CHR4	14.744	SSR19380		Cucumber	Chr4	4.4	[42]	Chr4	1858982	scaffold00919	1058082	scaffold000009_1	485679	CATGCAATTATCACGTGAAGG	AAATACCTTTTCACTTCTCCCTTTT
805	34	CHR4	14.744	SSR21062		Cucumber	Chr4	10.302	this study	Chr4	1869746	scaffold00919	1047318	scaffold000009_1	475438	TCACACAACAACTCCATAACACA	GGCCGCGTAGTAGAGTGAAG
806	35	CHR4	16.303	RGA-UWSNP0006		Cucumber	Chr4	10.903	This stduy	Chr4	2127986	scaffold00919	789078	scaffold000009_1	225801	TCCAATGCATCCTTTGCCTGA	ATCTTTTGTTGTCACATTCGTA
807	36	CHR4	16.303	UW084738	4B09	Cucumber	Chr4	9.707	this study	Chr4	2206780	scaffold00919	710284	scaffold000009_1	149044	CCAAATTCTGCTGCGATCTA	ATCGATGACCCACCCTTAAA
808	37	CHR4	16.303	SSR16936		Cucumber	Chr4	4.4	[42]	Chr4	2217813	scaffold00919	699251	scaffold000009_1	138110	TAGGCCGAGTTGGTGCTAGT	GCTGCATTTGGAATCCTTGT
809	38	CHR4	16.303	SSR14026		Cucumber	Chr4	14.379	[28]	Chr4	2341468	scaffold00919	575596	Scaffold000009_1	16443	TACCGGAGAAATCATCGAGC	TCGCTAAACTCCAACACGAA
810	39	CHR4	16.303	SSR11074		Cucumber	Chr4	7.5	[42]	Chr4	2514320	scaffold00919	402744	scaffold000080	605175	GCATGAACATGTGTATGTGCG	CGTTGTGCAAGCATACCTGT
811	40	CHR4	18.429	UW018193	4B10	Cucumber	Chr4	13.864	this study	Chr4	2748203	scaffold00919	168861	scaffold000080	373019	CATGCGATTCAATTGTGAAAA	TGCAATTTGTCTCTTACACCTG
812	41	CHR4	18.429	SSR17427		Cucumber	Chr4	5	[42]	Chr4	2879364	scaffold00919	37700	scaffold000080	246106	ACTTCACGGCTGGTGGTTAT	GGATTGTCTTTTGGGTTGGTT
813	42	CHR4	20.394	UW083876	4B11	Cucumber	Chr4	15.803	this study	Chr4	2985192	scaffold00397	43874	scaffold000133	67443	TCGACTTTATCGGGAAGTGC	GTGGTTGCTCCACCAGTCTC
814	43	CHR4	22.152	UW084415	4B12	Cucumber	Chr4	21.61	[28]	No hit		multicopy		multicopy		TTCATTGAGTTTTACTAATGCCAAA	GTCGTCGAAGCATTTTGTGA
815	44	CHR4	22.152	SSR05783		Cucumber	Chr4	24.013	[28]	No hit		scaffold01374	174126	scaffold000075	24501	AAAAGTCCCACAACATATGGAAA	TGGACAAACCAAGTCCCACT
816	45	CHR4	23.817	SSR19484		Cucumber	Chr4	4.4	[42]	Chr4	3343615	scaffold00930	47618	scaffold000075	250342	CAGAGAGCATTCCAAATCCA	CAGCTTCCAAGATGTACGGC
817	46	CHR4	23.817	UW084405	4B13	Cucumber	Chr4	19.301	this study	Chr4	3373562	scaffold00930	77565	scaffold000075	279914	GACCATGAATTTGAACTTCTC	GGTGCAAGCAAATCTAAATAATGA
818	47	CHR4	24.535	UW084406		Cucumber	Chr4	25.642	[28]	Chr4	3773062	scaffold00930	477065	scaffold000075	675961	GCACAGACGGTTTTTCCTCT	TCTGAATGACACAACATTTCG
819	48	CHR4	24.535	UW083926	4B14	Cucumber	Chr4	26.258	[28]	Chr4	3974763	scaffold00930	678766	scaffold000157	122465	AGATGATGTCACCGAACCAAG	TGTTTCTACTGAGACCCACAAAGA
820	49	CHR4	24.535	SSR17024		Cucumber	Chr4	4.4	[42]	Chr4	3974767	scaffold00930	678770	scaffold000157	122461	GATGTCACCGAACCAAGTGA	CCCACAAAGAAGGTTTCAGA
821	50	CHR4	25.764	UW085301	4B15	Cucumber	Chr4	20.408	this study	Chr4	4047208	scaffold00930	751189	scaffold000157	50496	TCTTGAGCCTTCTTGGAGTGA	AAATCGACGAGAAAGATGAACC
822	51	CHR4	25.764	SSR00012		Cucumber	Chr4	25.359	[28]	Chr4	3875912	scaffold01521	82	scaffold000157	217961	TCTCACCATGGTCACCTAATG	GGTCATTGAAGAGTCAAGTTGG
823	52	CHR4	27.081	SSR13023		Cucumber	Chr4	4.4	[42]	Chr4	4292683	scaffold00968	194182	scaffold000127	197462	GTGGGGAGTGGCATATTCAG	AACCCGGCAGGATAATTTTT
824	53	CHR4	27.081	UW085270	4B16	Cucumber	Chr4	20.814	this study	Chr4	4307438	scaffold00968	208566	scaffold000127	212422	AAAAATAATTAATGTCGGTGTTAAAGT	AAACAAAAAGTTGTCCCCTAAGC
825	54	CHR4	27.081	UW024693		Cucumber	Chr4	27.408	[28]	Chr4	4318438	scaffold00968	220102	scaffold000127	223531	TGAAaGAAAGATGGGGGAGA	TTCCCCCTCAAATATTGCTG
826	55	CHR4	27.081	UW084382		Cucumber	Chr4	29.46	[28]	No hit		scaffold00703	307	scaffold000127	168373	ATCCTCCTCCATGTCACCAA	CATCCTAAGATTGACAAAGACATGA
827	56	CHR4	28.049	SSR03952		Cucumber	Chr4	4.4	[42]	No hit		scaffold01936	43732	scaffold000224	43034	TGGGAGTTCCAACAACAAAA	CTAATGGTGTGCTCTGCCCT
828	57	CHR4	28.049	SSR19596		Cucumber	Chr4	4.4	[42]	No hit		scaffold01936	79696	scaffold000224	3753	ATTTTCGAATCAACGTCCGA	ACACACGGAATCTCCTTCCA
829	58	CHR4	28.049	SSR18187		Cucumber	Chr4	5	[42]	No hit		scaffold01936	29602	scaffold_repeat006122	162/840607/55999	TTCATTAATGTCTCACTTGACCAAC	AATCAACATGTTAGTTATGCCAATAAT
830	59	CHR4	28.049	UW049135	4B17	Cucumber	Chr4	29.756	[28]	No hit		scaffold01936	95441	scaffold000320	11567	TTATGAGGGGTCAGGTTGGA	AAAAGGGGAAGGGAATTGTG
831	60	CHR4	28.515	SSR03777		Cucumber	Chr3	90	[42]	Chr4	4433573	scaffold01233	550145	scaffold000320	2970	CAACCTAAAAGTGCCTGGGT	TGCTCCACACCATTCAGGTA
832	61	CHR4	28.515	SSR05899	4B18	Cucumber	Chr4	23.454	this study	Chr4	4447306	scaffold01233	536412	scaffold000380	9269	TAAGAGCAAAAATCCCACGC	AGCTCAATCAACGTCAAGAGAA
833	62	CHR4	28.515	SSR06642		Cucumber	Chr4	4.4	[42]	Chr4	4670987	scaffold01233	312731	scaffold000095	218782	GGCTGCTCCAACCATAACAG	GCCACCAGCTCAAGAAGAAC
834	63	CHR4	28.515	SSR17998		Cucumber	Chr4	5	[42]	Chr4	4745486	scaffold01233	238232	scaffold000095	296679	TTTTATGTCATTTTTCGAAAGTGTT	CAACCACTTTGTTTACCCACAA
835	64	CHR4	30.569	SSR22706		Cucumber	Chr4	30.73	[28]	Chr4	4733865	scaffold01233	249853	Scaffold000095	247622	CATAAGCCTTTCAAGCTGGG	CTGAGGTCTCCTGATGGAGG
836	65	CHR4	30.569	UW084454	4B19	Cucumber	Chr4	25.643	this study	Chr4	4832861	scaffold01233	150857	scaffold000095	381403	TTTGAGTGTGAAGGAAAACGTG	ACCCTGTCCCTTTCAAGGAT
837	66	CHR4	31.465	UW062252		Cucumber	Chr4	26.372	this study	Chr4	4985718	scaffold02764	11643	scaffold000012	2737987	TTAGAAGGGAAGACGCGGTA	AATATTTTCTTCCCCTCCTCCT
838	67	CHR4	31.465	SSR33769		Cucumber	Chr4	4.4	[42]	Chr4	5031260	scaffold02764	59345	scaffold000012	2692633	TCACAAATTAAAACAACATATGACACA	TGTTCGTATTTTTACGATCTCATCA
839	68	CHR4	31.465	SSR04251		Cucumber	Chr4	4.4	[42]	Chr4	5065872	scaffold00755	23739	scaffold000012	2658021	TGGGTATGCCAGCATAATTG	CACTGCCATCATCAAATCTCA
840	69	CHR4	31.465	UW058714	4B20	Cucumber	Chr4	27	this study	Chr4	5207868	scaffold02511	799959	scaffold000012	2516025	CAAGGGTTGGCCTGTTTTTA	GGGGTGTGTGTGTGTGAGAG
841	70	CHR4	32.609	UW058638		Cucumber	Chr4	28.541	this study	Chr4	5274335	scaffold02511	731918	scaffold000012	2449558	GGTGATGAGTTGGTTTTGTTCTT	GCCAAAATCGTGGCATAAGT
842	71	CHR4	32.609	SSR21240		Cucumber	Chr4	4.4	[42]	Chr4	5278063	scaffold02511	728166	scaffold000012	2445830	TCAATGGACCAACGATAATCA	CCACCCCTCTCTCATCATGT
843	72	CHR4	32.609	UW058682	4B21	Cucumber	Chr4	28.541	this study	Chr4	5377836	scaffold02511	626658	scaffold000012	2346057	AACTTCTTTTCTGGGAACAACG	ATATTCCTCGTCTGGAGGCA
844	73	CHR4	32.609	SSR02803		Cucumber	Chr4	5	[42]	Chr4	5437034	scaffold02511	565350	scaffold000012	2286859	ATTGCTCCCAAGCAACTTGA	ATTTCAAACCTCCAAGGCTG
845	74	CHR4	32.609	SSR07236		Cucumber	Chr4	4.4	[42]	Chr4	5446046	scaffold02511	556332	scaffold000012	2277847	TTGCCTGGTCAAGTGGGTAT	CACCTCCTCCCCCAACTATT
846	75	CHR4	32.609	SSR23603		Cucumber	Chr4	5	[42]	Chr4	5664599	scaffold02511	347903	No hit		GACCATTTACCTTGCCATTTT	GAAAGCGAGCTAGGGCTTTT
847	76	CHR4	34.29	SSR16982		Cucumber	Chr4	4.4	[42]	Chr4	5933005	scaffold02511	95072	scaffold000012	1790888	TTGAAGAAACCAAAGCCACC	CAAGCGAGCTCATCTTCTGA
848	77	CHR4	34.29	SSR00085		Cucumber	Chr4	5	[42]	No hit		scaffold02511	90711	No hit		ACGTGACCATTTGTGATTGG	TGATGAGACTGCAACGACAAC
849	78	CHR4	34.29	SSR16892	4B22	Cucumber	Chr4	30.196	this study	Chr4	5957696	scaffold02511	68198	scaffold000012	1766197	TGCAACCAACAATCACCAGT	TCCCAATTTGATTGTACATCCTT
850	79	CHR4	34.29	UW058481		Cucumber	Chr4	30.796	this study	Chr4	6009203	scaffold02511	15017	scaffold000012	1714690	GGATTGAGGATTTTGCTGGA	CGGAGACAAAATGGACTGCT
851	80	CHR4	37.802	UW083447	4B23	Cucumber	Chr4	37.899	[28]	Chr4	6397160	scaffold04158	387462	Scaffold000012	1326552	TGCTTGTGAAAGTCCTCGTG	CTTTTGCTTTGCATCCCAGT
852	81	CHR4	38.61	SSR01904		Cucumber	Chr5	7.9	[42]	Chr4	6600380	scaffold04158	600414	scaffold000012	1123513	TCTGAGTGTTTGACGGATGG	CAATCCCTTTGAGCCAGAGA
853	82	CHR4	38.61	SSR16847		Cucumber	Chr4	4.4	[42]	Chr4	6779510	scaffold04158	787285	scaffold000012	944383	GATGAAGAACGTTGGCGTTT	TCCCCTCACATCATTCATCA
854	83	CHR4	38.61	UW083597	4B24	Cucumber	Chr4	34.054	this study	Chr4	6869871	scaffold04158	887411	scaffold000012	853800	TCAACCGAGAAAGAGGGAGA	GAAAAACGGACGGAGATGTG
855	84	CHR4	42.3	SSR19044		Cucumber	Chr4	4.4	[42]	Chr4	7171278	scaffold01221	421073	scaffold000012	552615	TGAAAAGAACATATGGGGCA	TGCAAACATAACAATTCGATCC
856	85	CHR4	42.3	UW084361	4B25	Cucumber	Chr4	38.257	this study	Chr4	7851125	scaffold00493	38811	scaffold000183	126733	CATGTTTCAAAAAGCATTCC	TTACACGCACACAAGCATCA
857	86	CHR4	46.089	UW070212	4B26	Cucumber	Chr4	42.325	this study	Chr4	8212571	scaffold03312	247280	scaffold000131	316775	GCACGTAACCTTCATCTTCCA	AAGAAAGAGGGACAAGCGAA
858	87	CHR4	46.089	SSR17389		Cucumber	Chr4	47.779	[28]	No hit		No hit		No hit		AAGGACAAAGACAACATTAACAAAAA	GGGTTCTACGAAGGAGAGCA
859	88	CHR4	47.574	SSR15682		Cucumber	Chr4	43.825	this study	Chr4	8361052	scaffold01148	59567	Scaffold000142	91626	GACACACACAAGTTAATAAAGAAATGA	CAAGGCCCTGACTTAAGTTTC
860	89	CHR4	47.574	SSR15731	4B27	Cucumber	Chr4	44.557	this study	Chr4	8362401	scaffold01148	60916	scaffold000142	90608	CCTTCGAAATTCCTATCCCA	TAAATTTATGGCCCCCACAG
861	90	CHR4	47.574	SSR21644		Cucumber	Chr4	4.4	[42]	Chr4	8383058	scaffold01148	81573	scaffold000142	70034	TTGGTGAAGGAAAGGAGAAGTC	TTGGCGTCTCTTCGAGTTTT
862	91	CHR4	47.574	UW037969		Cucumber	Chr4	44.557	this study	Chr4	8386022	scaffold01148	84250	scaffold000142	66920	CTTTTCTTTGCCACGTCTCC	TTGCAGCTCAAATTTCAAAGA
863	92	CHR4	48.084	SSR06253	4B28	Cucumber	Chr4	43.478	this study	Chr4	8852757	scaffold03735	246016	scaffold000142	175432	TGTGGGTACTCCTCAAACCA	TGATATCCATATCTTTGAAATGTCTTT
864	93	CHR4	51.93	UW083854	4B29	Cucumber	Chr4	49.91	[28]	No hit		scaffold00048	55921	scaffold_repeat026016	373	GACTCTTGGTGAACCCGAAA	CGATTGAGGCATTTCATGATT
865	94	CHR4	52.325	UW084529		Cucumber	Chr4	49.43	this study	Chr4	9252306	scaffold02623	765	scaffold000091	306996	TCCTCACAACTAAATACACATAACAA	CTGATTAATGAATATGAAGTTGACACA
866	95	CHR4	52.325	SSR06225		Cucumber	Chr4	45.431	[28]	Chr4	9178421	scaffold00034	36266	scaffold000091	380881	TGTATCATTCCAATCCCTCCA	CGAAGTCCAAATTGATAAAGGC
867	96	CHR4	52.325	UW000319	4B30	Cucumber	Chr4	48.707	this study	Chr4	9176526	scaffold00034	38133	scaffold000091	382758	TCAAGTTTATGTCACACAATTCCA	TTTCTTCGTTAATGCTTTTAATATGG
868	97	CHR4	52.325	UW084127		Cucumber	Chr4	48.93	this study	Chr4	9116680	scaffold00034	97786	scaffold000091	442602	CAAAACTCCCTTTCGTTGACA	ATTGGACAATTCCGGTGGT
869	98	CHR4	54.378	SSR04385		Cucumber	Chr4	4.4	[42]	Chr4	9617502	scaffold01124	57701	scaffold000153	51359	ATGTGGGGTTAAAAATGGCA	ATGCCACGTACCTGTCACAA
870	99	CHR4	54.378	SSR05005		Cucumber	Chr4	5	[42]	Chr4	9619956	scaffold01124	60155	scaffold000153	53814	CAGATTTAGCCAGTGGGTCC	ATCAGGGATCAGTCAATGGC
871	100	CHR4	54.378	SSR03235	4B31	Cucumber	Chr4	51.676	this study	Chr4	9808156	scaffold01124	248355	scaffold000153	237756	ATCGGGAAGCTTCACTCAAA	TCCCCATTATGGTTCTTTTCC
872	101	CHR4	54.378	SSR11255		Cucumber	Chr4	4.4	[42]	Chr4	9941311	scaffold01124	381510	scaffold000036	1405268	CCAACAGGGCCAGATTGTAT	ATTTGCAACCCCTTGTCATC
873	102	CHR4	54.378	SSR07581		Cucumber	Chr4	53.494	this study	Chr4	9961536	scaffold01124	401735	scaffold_repeat017550	308	TTGAGAAGTGCTTCCCTACACA	ATTGATTGCCACCACTCACA
874	103	CHR4	54.378	UW084438		Cucumber	Chr4	53.608	this study	Chr4	9962492	scaffold01124	402691	scaffold000036	1384778	TTGGGTATCACATGCCATAAA	ATTGTTTGGCATTCCCACAT
875	104	CHR4	54.378	UW083957		Cucumber	Chr4	41.755	[28]	Chr4	10050946	scaffold01124	491145	scaffold000036	1297077	CCCTCTCAACCTCAAGATCG	AGGTACGAAACAACGGCAAT
876	105	CHR4	54.378	SSR11043		Cucumber	Chr4	48.044	[28]	Chr4	10051177	scaffold01124	491376	scaffold000036	7356	AGGTACGAAACAACGGCAAT	TCGCACTCACTCTTTACCGA
877	106	CHR4	56.213	SSR13456		Cucumber	Chr4	49.642	[28]	Chr4	10367174	scaffold00696	93894	scaffold000036	990171	ATGTGGGTGTGGAAAAATGG	TAAAGGGGCAATTTGGTGAA
878	107	CHR4	56.213	UW084379	4B32	Cucumber	Chr4	54.285	this study	Chr4	10425135	scaffold00696	151855	scaffold000036	930557	AAGGCCAACCTCCACAATAA	CGAACAAGAAAATGAAATGTCG
879	108	CHR4	58.252	SSR20307		Cucumber	Chr4	7.5	[42]	Chr4	10490729	scaffold00696	217449	No hit		CCAAAAGGTCATTCGGTTCA	CGAAAAGTCAAGAAGAAACACAA
880	109	CHR4	58.252	SSR23826		Cucumber	Chr4	7.5	[42]	Chr4	10568455	scaffold00696	295175	No hit		AAACATTTGGTGGAATGAATGA	CCCTTTGGAACATCCTTGG
881	110	CHR4	58.252	SSR17270		Cucumber	Chr4	7.5	[42]	Chr4	10613167	scaffold00696	339887	scaffold000036	746539	GGGGCATTTTGGACTTTACA	CTGAACGGAGACCCAAATGT
882	111	CHR4	58.252	SSR14617		Cucumber	Chr4	55.559	this study	Chr4	10741975	scaffold00696	468695	scaffold000036	605829	CAACTCCGGTTCAAAAGTTCA	TGTCTTCAATGCCCTTTCAG
883	112	CHR4	58.252	UW083899		Cucumber	Chr4	55.597	this study	Chr4	10801560	scaffold00696	528229	scaffold000036	543454	ATCCTCTCTCCCTCCACCAT	TTGAAAGAGTGTCGGTGATGTC
884	113	CHR4	60.233	SSR19034		Cucumber	Chr4	11.3	[42]	Chr4	11103183	scaffold00696	829903	No hit		TCTTGCTTATCCCACCGTTC	GGGTTTCAAAACATTAACCCA
885	114	CHR4	60.233	UW083898	4B33	Cucumber	Chr4	59.512	this study	Chr4	11227572	scaffold00696	954288	scaffold000036	140422	CACAACGATTGAGGGAGGA	CACCAAATAAAGAATGTCAAACC
886	115	CHR4	61.558	SSR19565		Cucumber	Chr4	16.2	[42]	Chr4	11556231	scaffold00696	1282951	scaffold000098	271591	ACACCCCGCTCTAGGTTTTT	CCATACAAGGGTGGAATTGTG
887	116	CHR4	61.558	UW085236		Cucumber	Chr4	60.212	this study	Chr4	11683717	scaffold00696	1410307	scaffold000098	145263	GCTGTCCATTAGCATAGGAAGG	CCACAAACCCACAAACAAGA
888	117	CHR4	61.558	UW084381	4B34	Cucumber	Chr4	62.054	this study	Chr4	11939420	scaffold00696	1666140	scaffold000115	396075	TGACACGCTACCTTGAATTCTG	AGGAACTGGAACTGCATGGT
889	118	CHR4	61.558	SSR05415		Cucumber	Chr4	57.865	[28]	Chr4	11959196	scaffold00696	1685916	Scaffold000115	377232	GGGCATCATGACTAAATTCTCC	GTCTTCCTGGGTTAGTGGGG
890	119	CHR4	61.558	SSR15420		Cucumber	Chr4	56.581	[28]	Chr4	11976751	scaffold00696	1703471	scaffold000115	360100	ATCGGGCAGTTTAGATCCCT	CCCTTTGTCCCTTCCAACTA
891	120	CHR4	62.849	UW084421	4B35	Cucumber	Chr4	62.538	this study	Chr4	12043410	scaffold01029	12261	scaffold000115	298247	CCGTTTAAATTTTGAGCACCA	CATTGCCAACTTATGCAAGTC
892	121	CHR4	62.849	SSR15737		Cucumber	Chr4	20.4	[42]	Chr4	12226491	scaffold01029	195342	scaffold000115	31344	TCCCACAACTTCAATGAGCA	TGTCGGTTCACTGTCAATCTT
893	122	CHR4	62.849	SSR03481		Cucumber	Chr4	58.698	[28]	Chr4	12089628	scaffold01029	19646	Scaffold000115	647455	TGTCTGTCCTTTTCCCTCCTT	AGAAACATGGTATGATATGTTGGA
894	123	CHR4	62.849	CMTCN56		Melon	Chr4	61.364	this study	No Hit		No Hit		No Hit		ATCCAAAAGGAATCGGAAAG	CTTTTCTCTTCTTCTATTCTC
895	124	CHR4	64.442	NR56	4B36	Melon	Chr4	61.368	this study	No Hit		No Hit		No Hit		CTTTTCTCTTCTTCTATTCTC	ATCCAAAAGGAATCGGAAAG
896	125	CHR4	65.995	UW029413	4B37	Cucumber	Chr4	67.176	this study	Chr4	12536441	scaffold01029	505251	scaffold000333	2279	GGAGTGAAATGAAAACAAAATGG	TCCTTTCACTTTTATCATTGCTCA
897	126	CHR4	65.995	SSR07130		Cucumber	Chr4	24.6	[42]	No Hit		No hit		scaffold000040	1933425	CCACACACACACACAGTCACA	TCCCATTGTCCCTCACTCTC
898	127	CHR4	68.136	SSR05125	4B38	Cucumber	Chr4	67.079	this study	Chr4	12658982	scaffold01029	627833	scaffold000040	1784575	TGGCTCCTTCACATTGTTGT	TGGGAAAAAGGGTATGGAAA
899	128	CHR4	71.848	UW084953	4B39	Cucumber	Chr4	71.237	this study	Chr4	12983773	scaffold00252	84578	scaffold000040	1459633	CAGCCCATTAAGCACACAAG	TGTTCTTTATCTAGTTTGGAATTGGA
900	129	CHR4	73.868	UW084951	4B40	Cucumber	Chr4	71.086	this study	Chr4	13446427	scaffold00252	548935	scaffold000040	996931	AGGCTTATGGGGATGTTTGA	CTCCTCTTTGTTGGCTTTGC
901	130	CHR4	73.868	SSR04482		Cucumber	Chr4	22.3	[42]	Chr4	12355207	scaffold00252	675331	No hit		GGAATGAATAAGTTCTGGAAGAAG	CTTCCCATCAAAAAGCCTCA
902	131	CHR4	73.868	SSR21501		Cucumber	Chr4	27.8	[42]	Chr4	13581559	scaffold00252	675190	scaffold000040	861998	CAGATCCCTAGGTCCCCAGT	CACCCAATGACAATTGTTGG
903	132	CHR4	73.868	SSR13021		Cucumber	Chr4	24.6	[42]	No Hit		scaffold01029	796712	No hit		CGGAAGTTGTAAAAGATTTTGTTAAT	GAAATGAACGGCCACAATTT
904	133	CHR4	78.56	UW083868	4B41	Cucumber	Chr4	73.653	this study	Chr4	13745497	scaffold00252	809392	scaffold000040	697856	TCGTTCACCCTTTAACTGTGG	GCTGAAGGAACAAACTACAGAGAAG
905	134	CHR4	78.56	UW084598		Cucumber	Chr4	67.56	[28]	Chr4	14143299	scaffold03709	36516	Scaffold000040	300258	TACCTCCATGCTCCATCACA	TGGTGAAGTTAAAGGGTAAATCG
906	135	CHR4	78.56	SSR04649		Cucumber	Chr4	34.4	[42]	Chr4	14173094	scaffold03709	66549	scaffold000040	270463	TTTGAAATTGATGACATCCCA	ACATGGAGGAAGACAGGCAC
907	136	CHR4	84.821	SSR07269		Cucumber	Chr4	35.1	[42]	No hit		scaffold03586	161528	scaffold000052	285991	TTGATTCTACCATAGGACCTTCG	GGGGAGATAGGGGAGATGAA
908	137	CHR4	84.821	UW084408	4B42	Cucumber	Chr4	78.634	[28]	Chr4	14494371	multicopy		scaffold000052	970959	TGGACCAAAATAATACGAATGG	TGTTTTCATCCAAAACTATGGGTA
909	138	CHR4	85.621	UW084449		Cucumber	Chr4	70.961	[28]	Chr4	14557907	scaffold01174	113851	scaffold000052	1035982	TTTGTTTGTCGACCCAAAATAG	TCCTTTATACTTGAAACCAAAAAGAAC
910	139	CHR4	85.621	SSR00299		Cucumber	Chr3	49.4	[42]	Chr4	14765950	scaffold01174	321894	scaffold000052	1232266	TGGTCGTTAACTCTCGTCCC	GGGAACAAGGAAGAAGGAGG
911	140	CHR4	85.621	UW083971	4B43	Cucumber	Chr4	89.071	this study	Chr4	14937001	scaffold01174	492944	scaffold000052	1412470	TGAGGGAGGCTAGAAAGCAG	TCTACAATTTCTTTCACCATCATTTC
912	141	CHR4	86.836	UW085155		Cucumber	Chr4	90.801	this study	Chr4	15101309	scaffold02532	169461	scaffold000073	923431	CCCTTTTTACTTTAAGTTGATTGAGG	TTTGCCAATGTAACCGAAGA
913	142	CHR4	86.836	SSR19993	4B44	Cucumber	Chr4	89.663	this study	Chr4	15224486	scaffold03537	112203	scaffold000073	800488	ATCCGTGTGATCCTCATCCT	CCACTTGGAAGTTGGAACAAG
914	143	CHR4	86.836	UW085160		Cucumber	Chr4	89.663	this study	Chr4	15337089	scaffold03537	243915	scaffold000073	687684	TTGTGTACCCTCCCTTGTGG	GGTTACATGTATAACCGTTAGATTCAA
915	144	CHR4	86.836	SSR00203		Cucumber	Chr4	35.1	[42]	Chr4	15568693	No hit		scaffold000073	456281	AATAGCTCGAAAATGATGGCA	CCTCAAAGAGGATCAAGCGA
916	145	CHR4	86.836	SSR21563		Cucumber	Chr4	89.663	this study	Chr4	15610780	scaffold02330	92330	scaffold000073	414194	GCAAGGAGTGAACAAACGGT	GTTCTCCACCATAACCCCCT
917	146	CHR4	86.836	SSR10368		Cucumber	Chr4	35.1	[42]	Chr4	15661479	scaffold02330	139871	scaffold000073	36349	TGTTCCGGCTCTTCAGAGAT	GCCCGTATTTTATAAATAGTTTCATTT
918	147	CHR4	86.836	UW085154		Cucumber	Chr4	89.675	this study	Chr4	15727818	scaffold02330	208652	scaffold000073	296952	ACGAATTATTCTCAAAAGAACACC	TCTTTTGTGTGACCAATTCAGTG
919	148	CHR4	89.927	SSR04534		Cucumber	Chr4	35.1	[42]	Chr4	17971809	scaffold03578	202865	scaffold000055	786848	GGTTCAAACCCCCTCAACTT	GGGGGTTGGGAGACAGTTAT
920	149	CHR4	89.927	SSR22948		Cucumber	Chr4	35.1	[42]	Chr4	17583086	No hit		scaffold000055	398125	GCTCCTCCAAGTCACGTTGT	CGTGGGTAGTGGAAAGCAAC
921	150	CHR4	89.927	SSR03820	4B45	Cucumber	Chr4	96.13	this study	Chr4	17648948	scaffold00715	88821	scaffold000055	463987	AGAGGGCAAATTGGTGAATG	TCCATCCTGTATGATTTGAGTTG
922	151	CHR4	90.883	UW084372	4B46	Cucumber	Chr4	106.986	this study	Chr4	18952198	scaffold00614	1009856	scaffold000055	87799	GGCTCCATATGCCAAATGAC	TGGTGAAAACTCCATGGTTG
923	152	CHR4	90.883	SSR01552		Cucumber	Chr4	35.1	[42]	Chr4	18967681	scaffold00614	994373	scaffold000055	72295	CACGACTTGCCATTAACCCT	CCCAAACTTTCCCCTCAAAT
924	153	CHR4	92.654	UW083894	4B47	Cucumber	Chr4	97.579	this study	Chr4	19299941	scaffold00614	662109	scaffold000148	229418	AAGATTGTTTTGTAGCTCGCAGA	ACAGACACACGAGCGATGAG
925	154	CHR4	92.654	SSR19938		Cucumber	Chr4	35.1	[42]	Chr4	19470744	scaffold00614	491310	No hit		GAAAACAAAAATAAAATTCATGAGCA	GATGAGTGCAGGGATGGAGT
926	155	CHR4	96.346	SSR18965		Cucumber	Chr4	31.172	[45]	Chr4	19588606	No hit		scaffold000069	251203	TTTTTCCCTTCCCCTACCTC	GAGGATTTCTGGCGTGTTGT
927	156	CHR4	96.346	SSR05515		Cucumber	Chr4	80.313	[28]	Chr4	19608843	scaffold00614	353211	scaffold000069	270889	TCATTTTGGCTGCAATTCAA	GATTCTCCATCTCCACGCAT
928	157	CHR4	96.346	SSR07550	4B48	Cucumber	Chr4	98.92	this study	Chr4	19633091	scaffold00614	328963	scaffold000069	293975	CTCCAGTTTCCCCATTTCAA	GGGGTTTCAACAAAGGAACA
929	158	CHR4	96.328	SSR13159		Cucumber	Chr4	99.992	this study	Chr4	19731725	scaffold00614	230329	scaffold000069	409694	TCAACCATTGTTTGGGTCAA	TGGGTGCTTGCTAATGTGAA
930	159	CHR4	96.328	SSR20413		Cucumber	Chr4	35.1	[42]	Chr4	19751496	scaffold00614	210558	No hit		CAGATTTTGCAAGCAAATAAGAAA	TTGATTTACATTTGGGGCCT
931	160	CHR4	98.113	UW042029		Cucumber	Chr4	99.536	this study	No hit		scaffold01243	85	scaffold000069	929845	CGTTGTCAAAATCTACAAATACCAA	AACACCCACCACCAGTGAAT
932	161	CHR4	98.113	SSR24042		Cucumber	Chr4	35.1	[42]	Chr4	20068440	scaffold01000	105887	No hit		AAAATCGTAAATAGAATCAAGCCAA	AAAGTTGGGGCTTCCTCATT
933	162	CHR4	98.113	SSR07543		Cucumber	Chr4	35.1	[42]	Chr4	20123661	scaffold01000	161108	scaffold000069	787715	TTTTGGCTTTCCTTTCACTCTT	CCTTTGCTTTGTCCCCAAAT
934	163	CHR4	98.113	SSR12180		Cucumber	Chr4	92.612	[28]	Chr4	20302143	scaffold01000	39703	scaffold000069	160051	ACGTCCTCCTCTTTGGGTTT	AAAGGAAAAATGAGGTGGGG
935	164	CHR4	98.113	SSR16038	4B49	Cucumber	Chr4	107.378	this study	Chr4	20039334	scaffold01000	76780	scaffold_repeat026900	576	TGGCAAAATATCACATTCTTGAT	TTGTTGTCATCTAATGCAATTTTTC
936	165	CHR4	98.113	TJ227		Melon	Chr4	100.643	this study	Chr4	20288901	scaffold01000	326348	scaffold000069	946196	CCCTCGAGAAACCAGCAGTA	CACCTCCGTTTTTCATCACC
937	166	CHR4	99.935	UW085099		Cucumber	Chr4	106.735	this study	Chr4	20498231	scaffold01000	535678	scaffold000032	161337	CCAATTTTCAATCCAAATCCA	TTAATTGAAATGATTTTATGTATCACG
938	167	CHR4	99.935	UW084851		Cucumber	Chr4	83.427	[28]	Chr4	20699311	scaffold01000	736758	scaffold000032	372649	CCCAAATTACCTCATCAATTTTT	TTTTTGAAGGATTTTGGGTATG
939	168	CHR4	99.935	SSR17406	4B50	Cucumber	Chr4	102.908	this study	Chr4	21222551	scaffold01000	796832	scaffold000032	426450	GAGCCATCCATCAGAGAGAGA	ACCCACAAGCTTCAGAGGTC
940	169	CHR4	99.935	UW084559		Cucumber	Chr4	86.971	[28]	Chr4	21422342	scaffold03044	2530	scaffold000032	626241	GGGGGAGATTGATAGTTGGAC	CGCCTGTTCTTTCAACCATT
941	170	CHR4	101.444	UW084025	4B51	Cucumber	Chr4	103.197	this study	Chr4	21282788	scaffold03533	106583	scaffold000032	486687	GCCTAGCAAATCACAAGAAT	ACTTTCACCCTCACTTCTCA
942	171	CHR4	101.444	SSR30478		Cucumber	Chr4	35.1	[42]	Chr4	21283025	scaffold03533	106635	scaffold000032	486924	AATTCCCACCACGCAATATC	AAATTACTTTTAAAACACAACCCTTT
943	172	CHR4	101.444	SSR06211		Cucumber	Chr4	35.1	[42]	No hit		scaffold03533	192041	No hit	86/29	TCGATCGAGATAGAGATCGAGA	CGCCCTCAAAAGTTTCCATA
944	173	CHR4	101.444	UW084028		Cucumber	Chr4	106.242	this study	Chr4	21288314	scaffold03533	111891	scaffold000032	492213	GTACATAATGCTCCAAAGGC	AAAGCAGTGGAAGATTGAAA
945	174	CHR4	101.444	SSR14257		Cucumber	Chr4	35.1	[42]	Chr4	21320187	scaffold03533	139365	scaffold000032	524086	CGCGAAGAGTGTTTTAGTCTCA	TACAATGGGGCTATGGGAAC
946	175	CHR4	101.444	SSR01254		Cucumber	Chr4	103.792	this study	Chr4	21358164	scaffold03533	178767	scaffold000032	562063	ATCTTCGGCAAAAAGCAAAC	ATACTCACCCCACCGTCACT
947	176	CHR4	101.444	SSR18551		Cucumber	Chr4	85.814	[28]	Chr4	21382878	scaffold03533	204744	scaffold000032	586777	GATGTGCATGTGATCCAACAG	TGAATCTACTTGGGTTCGTTGTT
948	177	CHR4	101.444	SSR18549		Cucumber	Chr4	85.814	[28]	Chr4	21383790	scaffold03533	205670	scaffold000032	587689	GACACATCGCATTTTCCAGA	ATTAGGGGCTCCACAAAACA
949	178	CHR4	101.444	UW084196		Cucumber	Chr4	88.142	[28]	Chr4	21639003	scaffold03533	473485	scaffold000032	842902	TATCACCGCTTTGGATTATT	CCCTTCCTCCTCATACTTTT
950	179	CHR4	101.444	SSR30388		Cucumber	Chr4	35.1	[42]	Chr4	21639047	scaffold03533	473878	No hit		AAACCAACGGCCATGTAAAA	TAATTTGTGGTTCGTTGGGG
951	180	CHR4	101.444	UW084189		Cucumber	Chr4	103.795	this study	No hit		scaffold03533	377552	scaffold_repeat027582	173	TGAACTAAATTGAACGACCC	CAACCAATCCCAATAAACAC
952	181	CHR4	101.444	UW084194		Cucumber	Chr4	103.892	this study	No hit		scaffold03533	377552	scaffold_repeat027582	345	TGAACTAAATTGAACGACCC	CAACCAATCCCAATAAACAC
953	182	CHR4	102.701	SSR16315		Cucumber	Chr4	35.1	[42]	Chr4	21665080	scaffold03533	500410	scaffold000032	868979	ATAGCTGCGTTGTGTTGGTG	TCACAAAGCCGAAGAAAGGT
954	183	CHR4	102.701	UW084200	4B52	Cucumber	Chr4	103.795	this study	Chr4	21672712	scaffold03533	585796	scaffold_repeat016451	191	AAAAATACTCTAACGGCCAA	CATGGTTAATTCGTTTCGAT
955	184	CHR4	102.701	UW084199		Cucumber	Chr4	103.798	this study	Chr4	21678035	scaffold03533	508617	scaffold000032	876611	CACATAAACGTGCAAAAGAA	AGATTAGGAAGCCATTTTCC
956	185	CHR4	102.701	UW084295		Cucumber	Chr4	89.827	[28]	Chr4	21766750	scaffold03533	615865	scaffold000032	970649	GAGCAAGAACAGGAACAATC	ATAGATATGTGGGTGTGGGA
957	186	CHR4	102.701	UW084212		Cucumber	Chr4	92.557	[28]	Chr4	21914559	scaffold03533	759582	scaffold000032	1118458	GACAACTGATAACCCATGCT	TAATCATCCCCAACAATACC
958	187	CHR4	103.55	UW084033		Cucumber	Chr4	104.613	this study	Chr4	21928719	scaffold03533	774474	scaffold000032	1132618	GATATTTTTCCAACCTTCCC	TGTGTGATTTTCATTGCTGT
959	188	CHR4	103.55	UW084662	4B53	Cucumber	Chr4	103.789	this study	Chr4	22000921	scaffold03533	849235	scaffold000032	1204820	CACGGCTCTTATCGGTTAGT	CACTAGGTCGTTCAAAGCAA
960	189	CHR4	103.55	SSR23770		Cucumber	Chr4	35.1	[42]	Chr4	22028612	scaffold03533	877285	scaffold000032	1232511	ACATCGATCATCAAGCCACA	GGCGTTTTTGTGAACCTTGT
961	190	CHR4	103.55	SSR02233		Cucumber	Chr5	31.3	[42]	Chr4	22018467	scaffold03533	867114	scaffold000032	1222366	GACGAAGAGACCGGATGGTA	GGCGGTTTTTACCCAAATCT
962	191	CHR4	103.55	UW062954		Cucumber	Chr4	105.003	this study	Chr4	22038517	scaffold02920	971	scaffold000032	1242416	ACAGCCAACAAAAACATCCC	ACATTGCTTTTGCCCAACTC
963	192	CHR4	103.55	UW062953		Cucumber	Chr4	105.109	this study	Chr4	22037675	scaffold02920	133	scaffold000032	1241574	ACCAAATCGCTTCTGAGGTT	GGCATGAAAGAAACACCGTT
964	193	CHR4	103.55	UW062963		Cucumber	Chr4	105.109	this study	Chr4	22048109	scaffold02920	10959	scaffold000032	1252008	CCATCTTCCCCTAACATGCTC	TCTTCAATCCTCATGTTTGTGC
965	194	CHR4	103.55	SSR07747		Cucumber	Chr4	35.1	[42]	Chr4	22131266	scaffold02920	90956	scaffold000032	1335165	GATGCACTGTTGGGATTCAA	TTTTTGCCAATTCACAGAGAT
966	195	CHR4	103.55	UW063063		Cucumber	Chr4	105.109	this study	Chr4	22248843	scaffold02920	213862	scaffold000032	1452742	TTCAACTGTCCAACCACACAA	CAGTGGCAGAGGACAAACAA
967	196	CHR4	103.55	UW084680		Cucumber	Chr4	92.557	[28]	Chr4	22256941	scaffold02920	222084	scaffold000032	1460840	TGAGGCTTGATGGTTGTGTT	CTTTATGCTGGATGATCCCC
968	197	CHR4	103.6	cp		Cucumber	Chr4	92.557	[28]	Chr4	22281774	scaffold02920	248074	scaffold000032	1485571
969	198	CHR4	104.405	UW084853		Cucumber	Chr4	105.175	this study	Chr4	22468170	scaffold02500	171453	scaffold000032	1672313	CGAAGAACATCATTTCACGA	GGACCCCTACCTAATGCTCA
970	199	CHR4	104.405	UW084686		Cucumber	Chr4	105.278	this study	Chr4	22468151	scaffold02500	171434	scaffold000032	1672050	AAACACCTTCTTGGTCCTACG	GGACCCCTACCTAATGCTCA
971	200	CHR4	104.405	UW084854		Cucumber	Chr4	105.314	this study	Chr4	22468329	scaffold02500	171612	No hit		AAGTTGGATTTAGGGGATGC	GGACCCCTACCTAATGCTCA
972	201	CHR4	104.405	UW084687		Cucumber	Chr4	105.314	this study	Chr4	22479366	scaffold02500	182649	scaffold000032	1680818	CTAGGGACGGAAGTGTGGTT	AGGAATGTCAGCTCCCTACG
973	202	CHR4	104.405	UW084866		Cucumber	Chr4	105.672	this study	Chr4	22565134	scaffold02500	268417	scaffold000063	23330	TCTTTGTGTGGGTTTCGTGT	TTTCTGCCCCCTAACACTTT
974	203	CHR4	104.405	UW084691		Cucumber	Chr4	95.99	[28]	Chr4	22695722	scaffold02500	399005	scaffold000063	152590	GTTGTCGTCGAGGTCCCTAT	CTTTGCATGTAACGCCAAGT
975	204	CHR4	104.405	UW058169		Cucumber	Chr4	105.692	this study	Chr4	22733698	scaffold02500	436981	scaffold000063	187657	CCCTTTTTGCATGGTTTGTT	TCATTCATCTCTGTTTTCTATGCTTT
976	205	CHR4	104.405	UW084698	4B54	Cucumber	Chr4	105.774	this study	Chr4	22751005	scaffold02500	454288	scaffold000063	204357	AGGGATCCATTGTTGTCGAT	ATGCTTTCAAGTTTAGCGGC
977	206	CHR4	104.405	SSR29080		Cucumber	Chr4	35.1	[42]	Chr4	22834310	scaffold02500	537593	scaffold000063	285672	TTTTGCAATCAACCATTTTCC	GCCCATTCCCAATATATCCC
978	207	CHR4	104.405	SSR16292		Cucumber	Chr4	35.1	[42]	Chr4	22881240	scaffold02500	584523	scaffold000063	330626	TTATTCCAAGCGTGCTTCCT	AGGGTTTGACGTAGTGACCG
979	208	CHR4	104.405	CSWACC2		Cucumber	Chr4	105.765	this study	No Hit		No Hit		No Hit		TTGGCGTTGGAACTCCTGATGTTT	CCTCCTCAAGACTTGAGAGACGAT
980	209	CHR4	104.405	SSR14015		Cucumber	Chr4	105.765	this study	No Hit		scaffold01330	35311	scaffold000063	899761	AACGCACCTCAACCGTATTC	CCCTAAGCGAAGAAATGCAG
981	210	CHR4	105.084	UW084716		Cucumber	Chr4	105.278	this study	Chr4	23044262	scaffold02500	747545	No hit		GATCCATTCCCCTTTCTTCA	GAAAAGCATAGGACACGTCG
982	211	CHR4	105.084	UW084519		Cucumber	Chr4	105.765	this study	Chr4	23048518	scaffold02500	751801	scaffold000063	491003	GGTAAGAGATGATCTTCGAAAGG	TTCCATTCATATTCTTCCAATGC
983	212	CHR4	105.084	SSR22155		Cucumber	Chr4	35.1	[42]	Chr4	23060073	scaffold02500	763356	scaffold000063	502022	AAACGGACATGTTAGGTGGC	TGGATTATTTAGGACAAACTGCAA
984	213	CHR4	105.084	UW084718	4B55	Cucumber	Chr4	103.537	[28]	Chr4	23065356	scaffold02500	768639	No hit		ACTGCCTTGTGTGAATCCAA	TCCTCATTACATGGCTCCAA
985	214	CHR4	105.084	SSR06347		Cucumber	Chr4	35.1	[42]	Chr4	23153173	scaffold02500	856456	scaffold000063	591859	TATGGGCCCAGTCCATCATA	CCCAAATCTGACCTTCCCTT
986	215	CHR4	105.084	SSR15203		Cucumber	Chr4	34.4	[42]	Chr4	23189634	scaffold02500	892917	scaffold000063	626012	AGTGACCTGAGGTTGCTGCT	AACGTTGTCCATCCAAATGC
987	216	CHR4	106.268	UW084725		Cucumber	Chr4	105.672	this study	Chr4	23249522	scaffold02500	952805	scaffold000063	684539	GGGCCGATGAGTAGAGAGAG	CTTCTTCTGCCTCCCTTTTG
988	217	CHR4	106.268	SSR21197		Cucumber	Chr4	35.1	[42]	Chr4	23249621	scaffold02500	952904	scaffold000063	684638	AAACCATTTGGTATTGGCGA	GTCCAACCAAACCAAGCCTA
989	218	CHR4	106.268	SSR13511		Cucumber	Chr4	105.777	this study	Chr4	23254704	scaffold02500	957987	scaffold000063	689679	ACAACCACAGAAGGCACTCC	GATTGCCAGAAGGAACCAAA
990	219	CHR4	106.268	UW084728	4B56	Cucumber	Chr4	105.77	this study	Chr4	23273049	scaffold02500	976332	scaffold000063	707612	CACTTGTCTGAGTCCCCAAA	ACGTATTCAATCCTGCCCTC
991	220	CHR4	106.268	UW084884		Cucumber	Chr4	105.765	this study	Chr4	23317347	scaffold02500	1020630	scaffold000063	751746	ACGTGGCCCATGTTATTGTA	GGCAGCAGAATCGTAGATGA
992	1	CHR5	0	UW085381		Cucumber	Chr5	0	this study	Chr5	110166	scaffold01376	388278	scaffold000068	770872	AACAGGTGCTTTGATTCTCCA	TCTTCCATTGTGTTGGCTGA
993	2	CHR5	0	SSR13086		Cucumber	Chr5	6	[42]	Chr5	218206	scaffold01376	280302	scaffold000068	665340	TGTCCTCGTCAACTGATTGC	TTTGTCTGTCTCCCTCCCAC
994	3	CHR5	0	SSR14247		Cucumber	Chr5	9.32	[45]	Chr5	98135	scaffold01376	400373	scaffold000068	782943	TCACATCCATTTCGGACAAA	TCACCAGTGACCTGTGAAGAA
995	4	CHR5	0	SSR17022	5Bin01	Cucumber	Chr5	5.155	[45]	Chr5	132369	scaffold01376	366139	scaffold000068	748736	CTCAACAAGTTCGGTCCCAT	AATCAAATGTGGGTGGTGGT
996	5	CHR5	0	SSR12222		Cucumber	Chr5	11.618	[45]	Chr5	169388	scaffold01376	329120	scaffold000068	713566	GAAAATCTTGCCACTCAGCC	TTGTCAATTTCCCTTCTCCG
997	6	CHR5	0	SSR11452		Cucumber	Chr5	6	[42]	Chr5	395713	scaffold01376	102795	scaffold000068	487636	AATCAAAATTAGCACATTAGGATAAAA	TTGCAAGGGTTGAGTACCATT
998	7	CHR5	0	CSWTA04		Cucumber	Chr5	6	[42]	Chr5	396139	scaffold01376	102369	No hit		TAAACATATGTGATTATACAGCAA	GTGTTTTGGTGTTATGTGAATATC
999	8	CHR5	0	SSR13340		Cucumber	Chr5	6	[42]	Chr5	487586	scaffold01376	10922	scaffold000068	401091	GCTTTACATGGCTTCTCCCA	TTTTCCTTGGCGACGATTAG
1000	9	CHR5	0	UW085380		Cucumber	Chr5	0.01	this study	Chr5	289373	scaffold01376	209010	scaffold000068	596072	TCATTTCTCTTGCTGGATTCAA	AAACACCCAAAACGAAGC
1001	10	CHR5	1.308	SSR22469	5Bin02	Cucumber	Chr5	6	[42]	Chr5	694432	scaffold01335	195423	scaffold000068	187122	TCACACCTGCATTTTTCATCA	GAGGCGTTCTCAACATACCC
1002	11	CHR5	1.308	UW085184		Cucumber	Chr5	1.671	this study	Chr5	526224	scaffold01335	27202	scaffold000068	356637	CATAAGCTCCCCTCATCTGC	GAATCAAAATGATAGATGAAGTGC
1003	12	CHR5	1.308	SSR16308		Cucumber	Chr5	7.9	[42]	Chr5	878104	scaffold01335	379095	No hit		CGAAACAAAAGTTTATGATTTTATCG	TTTTTAAAACAATCAATACATGTCAAG
1004	13	CHR5	1.308	SSR19538		Cucumber	Chr5	10.9	[42]	Chr5	755571	scaffold01335	256562	scaffold000068	127978	TGCATGCAAAATAGGCAAGA	GCCCTGCAGTTTCTTCAGTC
1005	14	CHR5	1.308	UW085185		Cucumber	Chr5	1.723	this study	Chr5	799179	scaffold01335	300158	scaffold000068	84480	CAATCGGTAAAAGCATGCAA	TTCGTATCATATTCTCCACGTTTC
1006	15	CHR5	1.308	SSR04654		Cucumber	Chr5	118.76	[45]	Chr5	753308	scaffold01335	254299	scaffold000068	130246	TTCTTTTCAACGTCGGTGGT	GGCCAACCTTTGTTGTCAAT
1007	16	CHR5	1.308	UW085182		Cucumber	Chr5	1.743	this study	Chr5	719053	scaffold01335	220022	scaffold000068	163257	TCCCTTCCTATGCACCAAAA	CCAAGCAATGTTTGCTCATC
1008	17	CHR5	3.106	UW084964		Cucumber	Chr5	2.77	this study	Chr5	916105	scaffold02951	1970031	scaffold000049	27874	CATCATCTTCAAGCAATCGTACA	TGTTGGATTTGAGCACCAGA
1009	18	CHR5	3.106	UW085415		Cucumber	Chr5	3.575	this study	Chr5	1044544	scaffold02951	1841592	scaffold000049	153671	AAGAACACACCCAAAGTGCAT	CCTCTCCTCATTTCCCAACTT
1010	19	CHR5	3.106	SSR02454		Cucumber	Chr5	6	[42]	Chr5	1370332	scaffold02951	1515804	scaffold000049	468386	AAGTTCCCCATCTCCCAATC	CACAGCTCACAATCACATGTAAAG
1011	20	CHR5	3.106	SSR00116	5Bin03	Cucumber	Chr5	15.844	[45]	Chr5	1304469	scaffold02951	1581667	No hit		CCCTCTCCCCTCCATGTAAT	GCCAATGGAACAAACCAACT
1012	21	CHR5	3.106	SSR04836		Cucumber	Chr5	6	[42]	Chr5	1360555	scaffold02951	1525581	scaffold000049	459121	GACAGTCTGACAGTTCCCCAA	GAGCATCTAGCTGGGGTCAC
1013	22	CHR5	5.727	SSR14876		Cucumber	Chr5	4.785	this study	Chr5	1417246	scaffold02951	1468890	scaffold000049	515335	TTTAGAAGGCAAAAATGTTGGTT	TGCTTCGTCAATGAATGAATG
1014	23	CHR5	5.727	SSR01243	5Bin04	Cucumber	Chr5	6.007	this study	Chr5	1479074	scaffold02951	1407062	scaffold000049	575133	AATCCTCAAACCCTCCAACC	TGCAGAAGGAAAACAATGGA
1015	24	CHR5	5.727	RGA-UWSNP0115		cucumber	Chr5	7.218	This stduy	Chr5	1863726	scaffold02951	1253173	scaffold000049	725640	TGGGTTTGTTTCATTCTTGCT	AAGAACCCCCAAAATCAAGC
1016	25	CHR5	5.727	SSR02602		Cucumber	Chr5	6	[42]	Chr5	2578322	scaffold02951	307814	scaffold000092	386035	ACTGCAAAACTCTGCATCCC	TGTGTGAATGAAGGAAACGC
1017	26	CHR5	5.727	SSR16842		Cucumber	Chr5	6	[42]	Chr5	2162262	scaffold02951	723874	scaffold000049	1247839	TGGGGTTAGGGTTTCAAGTG	CAAGCTCTTCCTCAACGGAC
1018	27	CHR5	5.727	SSR16032		Cucumber	Chr5	7.9	[42]	Chr5	1908839	scaffold02951	977297	scaffold000049	996420	TCATGTCATCAATCACACCTTTC	TTTTTATCTTTTGTCGAGACTTGTTTT
1019	28	CHR5	5.727	SSR10002		Cucumber	Chr5	6	[42]	Chr5	2138818	scaffold02951	747318	scaffold000049	1224619	CCAACTAAATGGAAGGTGCAT	CAATCCCTTGCATCATCGTA
1020	29	CHR5	5.727	SSR10007		Cucumber	Chr5	6	[42]	Chr5	2097972	scaffold02951	788164	No hit		GATGTTTGAAATGTGCAACAAAA	CCGGTACGTGGGAGTAAGAA
1021	30	CHR5	6.891	SSR12467		Cucumber	Chr5	6	[42]	Chr5	1507219	scaffold02951	1378917	scaffold000049	604043	CGTTTTTCAAACATGTTGAGCTAAT	GCCTTTTTGTCACAATTAAACG
1022	31	CHR5	6.891	SSR19719	5Bin05	Cucumber	Chr5	6	[42]	Chr5	1493902	scaffold02951	1392234	scaffold000049	591585	AGGCCCCCTAATTAATGGTT	GACTTTTTACGCCTTCGCTG
1023	32	CHR5	11.739	SSR03734		Cucumber	Chr5	7.9	[42]	Chr5	2403570	scaffold02951	482566	scaffold000092	215394	AAAGAGGTCACGTGAAACGG	AGAATTTGTTAATGAGATATGGTAGGT
1024	33	CHR5	11.739	UW085228		Cucumber	Chr5	12.109	this study	Chr5	2628179	scaffold02951	257884	scaffold000092	434074	TGTGCATGCTTCCTTAGCAC	TTGGCCTTTGGGTAACATTT
1025	34	CHR5	11.739	SSR21558		Cucumber	Chr5	7.9	[42]	Chr5	2290826	No hit		scaffold000092	97888	GTGGGGGATGTGATTCAGAC	CATCATCCATTCCCCTCAAC
1026	35	CHR5	11.739	SSR11969		Cucumber	Chr5	6	[42]	Chr5	2668069	scaffold02951	218067	scaffold000092	472552	GGGTCATACCCAAAAGGGAG	TGCTTTAGCCGACAACTCAA
1027	36	CHR5	11.739	UW085227	5Bin06	Cucumber	Chr5	12.109	this study	Chr5	2668073	scaffold02951	218050	scaffold000092	472369	AAATGGGTCATACCCAAAAGG	GCCAATGCAATTACTTCAGG
1028	37	CHR5	13.075	UW063407		Cucumber	Chr5	12.109	this study	Chr5	2758517	scaffold02951	127619	scaffold_repeat027142	737	AACTTAGGGAAGCTTGTGCAAT	AAAACATGATTATTTCCACCCAA
1029	38	CHR5	13.075	UW063382		Cucumber	Chr5	12.707	this study	Chr5	2822990	scaffold02951	251964	scaffold000009_2	251964	TGGAGTGTTCACCACAGCAG	TGATACCAAAACTGGCCCTC
1030	39	CHR5	13.075	UW063352		Cucumber	Chr5	12.912	this study	Chr5	2880549	scaffold02951	5587	scaffold000009_2	189550	GATCCGACGTCCGAAAATAA	TCCGCCTCTTGACACTCTTT
1031	40	CHR5	13.075	UW063357	5Bin07	Cucumber	Chr5	12.912	this study	Chr5	2822990	scaffold02951	251964	scaffold000009_2	251964	TGGAGTGTTCACCACAGCAG	TGATACCAAAACTGGCCCTC
1032	41	CHR5	13.075	UW063354		Cucumber	Chr5	12.912	this study	Chr5	2878899	scaffold02951	7237	scaffold000009_2	194988	TGCATGAAAGGTTGGAAACA	TTGATTACACAATGGCTCAACA
1033	42	CHR5	13.075	SSR05321		Cucumber	Chr5	22.082	[45]	No hit		no hit		no hit		TGGCAATATTTTCCAGCTCC	TAATTTGGTCGCATGTGTGG
1034	43	CHR5	16.888	SSR22172		Cucumber	Chr5	0	[42]	Chr5	3478907	scaffold01284	7185	scaffold000047	936974	CAACAATGAGTGGAATGACATTTT	GACTTGGCTTTGGGATTCAA
1035	44	CHR5	16.888	UW084458		Cucumber	Chr5	17.222	this study	Chr5	3480976	scaffold01284	9286	scaffold000047	934905	GAATGGATTGAAATGCCCTTTA	TTCAGAAACGTAGACTCAAATTAAAA
1036	45	CHR5	16.888	SSR19998		Cucumber	Chr5	6	[42]	Chr5	3405023	scaffold01028	69341	scaffold000047	1010858	GGCAAATTCCACAGAGCTTC	TACGCCCGATATTCTTCGTC
1037	46	CHR5	16.888	SSR00023		Cucumber	Chr5	6	[42]	Chr5	3297366	scaffold01028	172150	scaffold000047	1118515	GCACGGATTCTGGGTTTAGA	TCATCCTTCGGAATCGTACA
1038	47	CHR5	16.888	SSR00398	5Bin08	Cucumber	Chr5	17.129	this study	Chr5	3287115	scaffold01028	182168	scaffold000047	1128766	ATTCAAACCCCGTTTAACCC	AGTGAAAATGGCGGAAACTG
1039	48	CHR5	16.888	SSR01859		Cucumber	Chr5	6	[42]	Chr5	3167026	scaffold01028	302274	scaffold000047	1246977	CCCTTTCCTCGAATCTCCTC	ATCGAGAGTGGAAGCGTCAT
1040	49	CHR5	16.888	SSR12291		Cucumber	Chr5	6	[42]	No hit		scaffold01028	397464	scaffold000047	1339794	CGCACGAGAACCTTTATTGA	TCACATCAAATTAACACTTTCATCTC
1041	50	CHR5	16.888	CSWTAAA01		Cucumber	Chr5	7.9	[42]	Chr5	4630427	No hit		No hit		CAATGCCTCAATCTGATAGGAATG	ACTGGCTCTCTACATATTGTGAGG
1042	51	CHR5	18.228	SSR11132	5Bin09	Cucumber	Chr5	17.271	this study	Chr5	3440809	scaffold01028	31714	scaffold_repeat040626	169	TCAGTTAGTGTGTCTTAAATCGTTCA	TTTCTCATTCCCACGAGGAG
1043	52	CHR5	18.228	SSR02934		Cucumber	Chr5	7.9	[42]	No hit		No hit		No hit		ACAAGGGTTAAGATGCGTGC	AGATGTGGAAGTAGGTGCCG
1044	53	CHR5	21.586	SSR14137	5Bin10	Cucumber	Chr5	25.948	this study	Chr5	5292343	scaffold01153	151246	No hit		TGTTGTTGTAAACTCCCCAATTT	TTCATGGGCCTTTTGTATGG
1045	54	CHR5	21.586	SSR26642		Cucumber	Chr5	28.149	[45]	Chr5	4960036	scaffold01153	483553	No hit		CGAGATTATCGGTAAAATGTTGA	TTGAAATGATTGAAACAACCAA
1046	55	CHR5	21.586	UW085223		Cucumber	Chr5	22.898	this study	Chr5	4884613	scaffold01153	558688	scaffold000094	89865	CCAAACAATCGATTCGAAAAA	TTGATGACTAATCACCACATGTTAAA
1047	56	CHR5	21.586	SSR20208		Cucumber	Chr5	6	[42]	Chr5	4049206	scaffold01153	1394383	scaffold000047	369993	GAGCTCATGCCCAGAAGAAC	CCCATCAACAAAACCCATGT
1048	57	CHR5	21.586	SSR06447		Cucumber	Chr5	6	[42]	Chr5	5260155	scaffold01153	183434	rpt_5478	313	AAGTATGACGACACCCTTCG	CGCAAAACCGAAAGGTACATA
1049	58	CHR5	23.164	SSR15564		Cucumber	Chr5	7.9	[42]	Chr5	4856519	scaffold01153	587070	scaffold000094	114934	TGGATTGTCATCTCATTGGC	GGTGAGTGGTAATTTTATGAATTTTG
1050	59	CHR5	23.164	SSR16305	5Bin11	Cucumber	Chr5	23.684	this study	Chr5	4901685	scaffold01153	541904	scaffold000094	72829	CACGAACCCCAAAAAGAAAA	CAAATCCTCTGCCCTTTCAA
1051	60	CHR5	23.164	SSR07081		Cucumber	Chr5	31.5	[45]	Chr5	4506039	scaffold01153	937550	No hit		GGCGACTTTGGAGTGTAACAA	GGAAAGATATTCTCAGGGAATCTAA
1052	61	CHR5	23.164	SSR02118		Cucumber	Chr5	40.852	[45]	Chr5	4768482	scaffold01153	675300	No hit		GCAGGTCAGCACCTTCAACT	TCAGGAGGCTTTTTAAGCGA
1053	62	CHR5	23.164	SSR10795		Cucumber	Chr5	6	[42]	Chr5	4262382	scaffold01153	1181207	scaffold000047	160459	CATCAAAATACCTCCATCTCCA	GCATGAATAGCATGGGGTTT
1054	63	CHR5	24.5	UW038653		Cucumber	Chr5	19.306	this study	Chr5	4071888	scaffold01153	1371701	scaffold000047	346084	AAGGGTCCATGTCCTTTCCT	TTCCAATTCCCCCTCTTCTT
1055	64	CHR5	24.5	UW038692		Cucumber	Chr5	19.306	this study	Chr5	4027529	scaffold01153	1416060	scaffold_repeat013036	228	CCACACATGTTTTTGGTCACA	TCCATTTTTCATTTCCTGCAT
1056	65	CHR5	24.5	UW038723		Cucumber	Chr5	19.306	this study	Chr5	3953008	scaffold01153	1490581	scaffold000047	462995	AACACCCCCTAAATCCAACC	TTCCCTCTTCTCTCTTCACCA
1057	66	CHR5	24.5	UW038695		Cucumber	Chr5	19.306	this study	Chr5	4015208	scaffold01153	1428381	scaffold000047	399266	TGATCCAACCCCTTCTCTCA	AGTCAACCATGCAATCCACA
1058	67	CHR5	24.5	UW038733		Cucumber	Chr5	19.306	this study	Chr5	3940616	scaffold01153	1502973	scaffold000047	475349	TTGCTCCCACCTTTCATACC	TTAGGATATTTGCAGGCCGT
1059	68	CHR5	24.5	SSR07369		Cucumber	Chr5	7.9	[42]	Chr5	3856737	scaffold01153	1588264	scaffold000047	559144	TCACAACAATGGGGATGAGA	TTGAAATCGGAGAGAGAGAGAGA
1060	69	CHR5	24.5	SSR13639	5Bin12	Cucumber	Chr5	25.541	this study	No Hit		No Hit		scaffold000189	18232	CCTCTTCCTCCCCATCTCTC	ACCTGGGGACTTTCCTTCAT
1061	70	CHR5	24.5	SSR31609		Cucumber	Chr5	6	[42]	Chr5	2427160	No hit		No hit		TCAATGTGAAACCTTTTGGC	ACCTCCAAGGCCTCGAGTAT
1062	71	CHR5	24.5	SSR33237		Cucumber	Chr5	6	[42]	No Hit		No hit		scaffold000860	3570	TCTCTTGTAATCCACAGCCTGA	TTTTTAAAGCGTCCGTGGAA
1063	72	CHR5	26.007	SSR18593		Cucumber	Chr5	6	[42]	No Hit		scaffold00276	180876	scaffold000132	327172	TGGGCCTCAATCCTTGTCTA	ATAAGGTGTGTGGGCCAAAG
1064	73	CHR5	26.007	SSR03647		Cucumber	Chr5	6	[42]	No Hit		scaffold00276	8774	scaffold_repeat033594	500	TTAGGGCTCTGCTCCTTTCA	TAAAACGGGCAAACAGATCC
1065	74	CHR5	26.007	SSR01610		Cucumber	Chr5	6	[42]	Chr5	3601333	scaffold00988	150254	scaffold000047	814548	TGGTTGTATATAGAAGGAAGATGTTGA	CCCTTTGAACGAAATCCAAA
1066	75	CHR5	26.007	SSR20648		Cucumber	Chr5	6	[42]	Chr5	3522656	scaffold00988	230403	scaffold000047	893225	GAATCATTTCCCTCCGATCA	GATGCAGGAATCGTCAGGTT
1067	76	CHR5	26.007	SSR05819		Cucumber	Chr5	35.6	[42]	Chr5	6028995	scaffold03639	63223	scaffold000104	352746	AGATGCCAACTGATCTGCCT	CCAACCACGGTAGTTTCGAG
1068	77	CHR5	26.007	SSR07559		Cucumber	Chr5	6	[42]	Chr5	6044992	scaffold03639	47226	scaffold000104	331362	TTTTTGTTTTTGTTCCCATGC	CATGTCGAATGGCGAGTATG
1069	78	CHR5	26.007	SSR01691	5Bin13	Cucumber	Chr5	27.129	this study	Chr5	5911424	scaffold03639	180794	scaffold_repeat001812	378	TGAGACTCAAACATTGTGGACTT	AAACGTGCAGCTAAACCAAT
1070	79	CHR5	26.007	UW085124		Cucumber	Chr5	25.762	this study	Chr5	5602505	scaffold03639	489713	scaffold000136	263498	AAAAATGGATGGGAATAGAACAA	CCCTAAAAACAATTGACTTACCAA
1071	80	CHR5	26.007	SSR14899		Cucumber	Chr5	6	[42]	Chr5	5726852	scaffold03639	365366	scaffold000136	88213	ACACCGACAACACACAAAGC	CGATCTCAACCCTCCTCTTG
1072	81	CHR5	26.007	SSR16691		Cucumber	Chr5	7.9	[42]	Chr5	5827834	scaffold03639	264384	No hit		CATGTTGAGTGGAAAAATTGAAA	TTCGTACATTGTCAAATGCG
1073	82	CHR5	26.007	RGA-UW085118		cucumber	Chr5	27.732	This stduy	Chr5	5830690	scaffold03639	261528	Scaffold000252	39289	TCATTCAACATGGAAGCTAACG	TGAGTCAAGTTGGGGTATTGTG
1074	83	CHR5	27.304	UW084434		Cucumber	Chr5	29.466	this study	Chr5	6141172	scaffold01080	859118	scaffold000104	126636	ACCACTTCATAACTTCTAATTTTCATT	TAGCTTTTCCAAAGAGATTTTCC
1075	84	CHR5	27.304	SSR03341		Cucumber	Chr5	38.162	[45]	Chr5	6181094	scaffold01080	819196	scaffold000104	85370	TGCGAGTATTTCTGCATGTTG	TTCCTTGGGAAAGGGAAGAT
1076	85	CHR5	27.304	SSR10348	5Bin14	Cucumber	Chr5	32.675	[45]	Chr5	6693497	scaffold01080	306793	scaffold000074	467322	TCAATTCCGATTCCATTTCC	AATTTGGTCCAACCCAACCT
1077	86	CHR5	27.304	SSR07057		Cucumber	Chr3	77.1	[42]	Chr5	6751322	scaffold01080	248968	scaffold000074	407578	CCATTTGGGTTCTCACAACA	CCCATTTTCACAGCTCCATT
1078	87	CHR5	27.645	SSR10978		Cucumber	Chr5	6	[42]	No hit		scaffold01420	83	scaffold_repeat032244	272	CAAGATCCTACTTGTACACATTCTTCA	CGTTGATATTTTTGTTGGTTGC
1079	88	CHR5	27.645	SSR20465	5Bin15	Cucumber	Chr5	38.566	[45]	No hit		No hit		No hit		TACACAACCCCCACATCTCC	GGGGTTGGTAGAAGAGGAAAA
1080	89	CHR5	32.013	SSR21861		Cucumber	Chr5	7.9	[42]	Chr5	7573491	scaffold01286	121246	scaffold000027	1858600	TCTGGAAAAGCGAAGATGCT	GAGCTCGTGAGTCCCACTTT
1081	90	CHR5	32.013	SSR23615		Cucumber	Chr5	7.9	[42]	Chr5	7197905	scaffold01083	16649	scaffold000027	2234186	AACTCTGGGCAGCTTTTCAA	CTAAATCAGAAAGCCACGGG
1082	91	CHR5	32.013	RGA-UWSNP0009		cucumber	Chr5	36.82	This stduy	Chr5	8907945	scaffold02601	478202	Scaffold000027	524146	CACTAATACCTTGTCGGCTATTATGG	CTTCGGCAGATCACATTCAA
1083	92	CHR5	32.013	SSR03950	5Bin16	Cucumber	Chr2	5.9	[42]	Chr5	9020435	scaffold02601	366934	scaffold000027	411656	TCGGAGTTGAATATCCAGATTG	TAACTCACCCACCAAAACCC
1084	93	CHR5	32.013	SSR11167		Cucumber	Chr5	6	[42]	Chr5	9249593	scaffold02601	170622	scaffold000027	182498	GAGGAATGTCGAATGAGGGA	CAACTTAACCCAAACCCGAA
1085	94	CHR5	32.013	SSR14051		Cucumber	Chr5	6	[42]	Chr5	7489285	scaffold02911	27912	scaffold000027	1942806	TCTCTGGTGGTTTGAAATTGA	GGAAACCTCTCACAACTCACAA
1086	95	CHR5	32.857	SSR21291		Cucumber	Chr5	6	[42]	Chr5	15795500	scaffold00438	30246	scaffold000048	326363	CACTCCACAAGCAAACCAAA	CTATGGCGGAGAAGGAGTTG
1087	96	CHR5	32.857	SSR23148		Cucumber	Chr5	6	[42]	Chr5	15950009	scaffold00438	191183	scaffold000048	480872	TGCCGTTTGGATCACATAGA	CAATACGCACAAAAAGCGAA
1088	97	CHR5	32.857	SSR07711		Cucumber	Chr5	6	[42]	Chr5	15886255	scaffold00438	124775	scaffold000048	417118	CCCAGGCATTTTCAAACACT	ATGGTTGGTCCATCTTGCAC
1089	98	CHR5	32.857	UW085400	5Bin17	Cucumber	Chr5	34.13	this study	Chr5	8159649	scaffold03726	379288	No hit		TCATTTTTGGGTTTAGATTTTCA	CTTTGACCTCGGGTTGTGAG
1090	99	CHR5	36.221	SSR20075	5Bin18	Cucumber	Chr5	46.886	[45]	Chr5	11860138	scaffold01298	64713	scaffold000037	2065579	GTGAAACCGAGTACCCTCCA	TTTTTGAGGTTTGACTCACCC
1091	100	CHR5	38.929	SSR25222	5Bin19	Cucumber	Chr5	49.026	[45]	No hit		No hit		scaffold000786	4359	TGCATCAGAGAAAAGTTCCAAA	TTTTCGGAGCCCCTTAACAT
1092	101	CHR5	39.582	UW084347		Cucumber	Chr5	44.55	this study	Chr5	9714527	scaffold00320	281935	scaffold000152	39015	CCTTGGGGAGTTTCATTTTTG	TCCTTTAGTTGATGATATCCTAATTTC
1093	102	CHR5	39.582	UW084492	5Bin20	Cucumber	Chr5	44.313	this study	Chr5	7031013	scaffold02004	146179	scaffold000027	2401078	TGAAATTTACTTGTTATCCAAGTGTTC	AATGGACTGTTACACAAATCTCC
1094	103	CHR5	40.864	SSR20487		Cucumber	Chr5	6	[42]	Chr5	10369583	scaffold00123	295431	scaffold000037	575024	TTTTGCAAAGTTGTCAATGAGG	TGCCAAAAGCCAGTAGTCAA
1095	104	CHR5	40.864	SSR20895		Cucumber	Chr5	7.9	[42]	Chr5	10006232	scaffold01219	105209	No hit		CCTCTTCCTCCTCTTCCTCC	CCTTCCCCAATGTAGCAAAG
1096	105	CHR5	40.864	UW085421		Cucumber	Chr5	44.712	this study	Chr5	9906775	scaffold01219	6668	scaffold000037	112202	TTGGTGGATTACACGAACACA	TGTTGACTGAGACATTTTT
1097	106	CHR5	40.864	UW085134	5Bin21	Cucumber	Chr5	44.863	this study	Chr5	9849743	scaffold04070	78343	scaffold000037	55128	GAGAAGAATATAAACGAATGACATCAA	TTTTCTTTCCCTTTTGACCTT
1098	107	CHR5	40.864	UW085133		Cucumber	Chr5	46.09	this study	Chr5	10611218	scaffold03703	319445	scaffold000037	816459	GGTCATGGCTCCATCAAAAT	CCTTAAACACTTCAGGCTTGC
1099	108	CHR5	40.864	SSR20029		Cucumber	Chr5	44.707	[45]	Chr5	10654823	scaffold03703	283210	scaffold000037	860264	CTGGGACTTCGTCTTCTTCG	CCACATCTCCACCTTTGCTT
1100	109	CHR5	42.191	SSR04323	5Bin22	Cucumber	Chr5	53.499	[45]	No hit		scaffold02609	3973	No hit		TGGTGGAAAAGAAAAAGGGA	GCTAGGGCACAAGAACGAAG
1101	110	CHR5	42.191	SSR15163		Cucumber	Chr5	6	[42]	No hit		scaffold02609	115672	scaffold000223	46818	GATTAAAATTTGAGAAATTATGCCA	TTGAATGATATGGTTTGTATGGAGA
1102	111	CHR5	42.191	SSR21675		Cucumber	Chr5	7.9	[42]	No hit		No hit		No hit		AAAAATGGGGATGGCATTTC	TCAAATTCTATCGATAATCAAGCA
1103	112	CHR5	42.191	SSR24278		Cucumber	Chr5	7.9	[42]	No hit		No hit		No hit		TTCACGTTGTGAGCTTGAAGA	TGTTTTGAGGAGAGTGCAAAAA
1104	113	CHR5	42.831	SSR15390	5Bin23	Cucumber	Chr5	48.353	this study	No Hit		No Hit		scaffold_repeat002106	48	AAAAGTTGGGACCAAATTCAG	TGAGGAAAATGATATATCTCCAAACA
1105	114	CHR5	42.831	SSR19836		Cucumber	Chr5	6	[42]	Chr5	11240777	scaffold02265	252463	No hit		TGCAGAAACATGAAAAGGGA	TGATTGAGTCCCATATGCCC
1106	115	CHR5	45.002	SSR14269	5Bin24	Cucumber	Chr5	51.977	this study	Chr5	12473143	scaffold01209	275677	scaffold000124	220954	GGAAATGGGAGATACACGGA	GCACTTTCCAGTTCCATGCT
1107	116	CHR5	45.002	SSR07284		Cucumber	Chr5	7.9	[42]	Chr5	12264874	scaffold01209	67408	scaffold000124	454860	CTGCAGAATGTTTTGAGGCA	CCAACCTTGGAGGTGTTGAT
1108	117	CHR5	45.002	SSR18729		Cucumber	Chr5	6	[42]	Chr5	12476253	scaffold01209	278787	scaffold000124	217965	TCCAATCCCACTCTGGTTTC	TCTTTCCAACACTAACCTTGGATT
1109	118	CHR5	45.002	SSR18792		Cucumber	Chr5	52.296	this study	Chr5	12450729	scaffold01209	253263	scaffold000124	243869	CTAAGTCTCGCCTCTTGCGT	GTTGTTGGATGGCCTAGCAT
1110	119	CHR5	45.334	UW083730	5Bin25	Cucumber	Chr5	50.532	this study	Chr5	12166594	scaffold00699	292990	scaffold000250	48943	CTGCCTCTTGCCTTGTTGAG	ACGAACCCAACCCAACCTAT
1111	120	CHR5	46.959	UW084342		Cucumber	Chr5	52.711	this study	Chr5	12607169	scaffold00178	232455	scaffold000715	1223	GCTTGGAAAACAAGGATGACA	TGGAGTTTGTTAGAGCTGGAAA
1112	121	CHR5	46.959	UW002455		Cucumber	Chr5	52.939	this study	Chr5	12713147	scaffold00178	126482	scaffold000164	129310	TTGGAAGATTGATTCCCCTG	ACACACTCCCAATTCCCAAA
1113	122	CHR5	46.959	SSR03298		Cucumber	Chr4	4.4	[42]	Chr5	12810033	scaffold00178	29596	scaffold000164	22856	CTGCTGTGGCTGTAGCTTCTT	CGGGATAGGTGCATGAATTT
1114	123	CHR5	46.959	UW002481	5Bin26	Cucumber	Chr5	52.296	this study	Chr5	12604078	scaffold00178	235551	No hit		TGAATCTGCACCACATCCAT	GGAGGTAACCAAATGCTGCT
1115	124	CHR5	46.959	UW002466		Cucumber	Chr5	53.346	this study	Chr5	12686674	scaffold00178	152955	scaffold000164	156782	TGGAACCCAGAATCTAGCCTT	GCCTACAATGACACACCAACC
1116	125	CHR5	47.501	UW083711	5Bin27	Cucumber	Chr5	53.346	this study	Chr5	12686512	scaffold00178	152667	scaffold000164	156871	AGCCTTGGTGAAAAGGAAAT	GCCTACAATGACACACCAACC
1117	126	CHR5	47.501	SSR19684		Cucumber	Chr5	7.9	[42]	No hit		No hit		No hit		TTAACCAAGTCAAATGAATTTCTG	CCACAACCACAACATTCACAA
1118	127	CHR5	48.921	SSR01534		Cucumber	Chr5	6	[42]	Chr5	15272479	scaffold03223	35480	scaffold000026	196150	CTTCTGCTTCCGCTTCCTTA	GGAAGAAACCCACCAGAACA
1119	128	CHR5	48.921	SSR15893	5Bin28	Cucumber	Chr5	59.011	[45]	Chr5	14713193	scaffold00067	136782	scaffold000026	755436	ATGGGAGCTACACGTTGAGG	ATAGGCTTCCATTCCAGGGT
1120	129	CHR5	48.921	SSR32717		Cucumber	Chr5	6	[42]	Chr5	15381825	scaffold03324	62453	scaffold000026	86804	TGGAGGGAGTGAGAAGAAAAA	GCTGTACAGATTTGGGGGAA
1121	130	CHR5	48.921	SSR16110		Cucumber	Chr5	7.9	[42]	Chr5	14812334	scaffold00067	35683	scaffold000026	656295	GGAATATGGAAGGAAAGCCA	ATCCCCAATTCCTCCAAAAC
1122	131	CHR5	48.921	SSR23132		Cucumber	Chr5	6	[42]	Chr5	14970430	scaffold00020	113689	scaffold000026	498199	GCCCTATCACTTCTTTGTTTTCA	CAAGAAATGGGGTGGAAGAA
1123	132	CHR5	50.095	SSR19178	5Bin29	Cucumber	Chr5	56.038	this study	Chr5	13007279	scaffold02207	79307	scaffold000026	2461350	CCGTTCCTAGAATAGCGTGT	CCCACGCCTTCTATTCTACA
1124	133	CHR5	50.095	SSR12921		Cucumber	Chr5	6	[42]	Chr5	13250809	scaffold02207	304015	scaffold000026	2217820	AGCCCTAAGGGAGCAAAAAC	CGTCAAAAGACGTCCTCCTC
1125	134	CHR5	50.095	SSR10720		Cucumber	Chr5	6	[42]	Chr5	13412828	scaffold02207	461663	scaffold000026	2055801	TGGGTATTGGGAACTGGTTT	CATCCAACCAACCCAAAGTT
1126	135	CHR5	50.095	SSR13420		Cucumber	Chr5	56.594	this study	Chr5	13442914	scaffold02207	492226	scaffold000026	2025715	GGGTTTGGGTTGGTTTAGGT	CTTTCATCACACCCTCCTCC
1127	136	CHR5	50.646	UW084351		Cucumber	Chr5	56.038	this study	Chr5	13539148	scaffold00366	85040	scaffold000026	1929481	GAAACACAAAGTTAAAACAAAAATCC	GACATCACGACGTGGAACC
1128	137	CHR5	50.646	UW085349		Cucumber	Chr5	56.727	this study	Chr5	14171445	scaffold00444	473285	scaffold000026	1296986	AACAGTTCACGGAAGATCCAG	AACAAACACCGCTCTCAGTG
1129	138	CHR5	50.646	UW085350	5Bin30	Cucumber	Chr5	57.135	this study	Chr5	14233831	scaffold00444	534247	scaffold000026	1234590	AAGCAAAGTCATGAGATTGTATGC	GAAAAATGAAGTGTCTTTTTGTGG
1130	139	CHR5	50.646	SSR00680		Cucumber	Chr5	6	[42]	Chr5	14264300	scaffold00444	562067	scaffold000026	1204329	GGTTCCCAGAAAGGAAAACC	TTGGCAACTATTTAACCCTAACAA
1131	140	CHR5	50.646	SSR11264		Cucumber	Chr5	7.9	[42]	No hit		scaffold00444	764143	scaffold000501	7356	CAATGAGTTAAAAGCCACCACA	TGCCCCATTTGTCTCTTTTT
1132	141	CHR5	50.646	SSR21164		Cucumber	Chr5	56.34	[45]	Chr5	13698199	scaffold00444	60094	No hit		ATCCAAGAGGTTTCCAACGA	TGGTCAATGAGCTTAGCTTTCTC
1133	142	CHR5	54.909	UW005172	5Bin31	Cucumber	Chr5	61.165	this study	Chr5	15982981	scaffold00438	222631	scaffold000048	513841	TTCCTCCTTTCTCCAACACG	CCGGAAATTCAAAAGCTACG
1134	143	CHR5	54.909	SSR20165		Cucumber	Chr5	6	[42]	Chr5	12055075	scaffold00699	181488	scaffold000180	198572	CAATGGAGGAGGAGTTGGAG	GGGGCAGGGTAGAAGAAATC
1135	144	CHR5	54.909	SSR23101		Cucumber	Chr5	6	[42]	No hit		scaffold00368	191180	scaffold000182	37660	GTGGGGGTTTCATGTCAGTT	ATAGAACAATGGTGGCGCAT
1136	145	CHR5	54.909	SSR11750		Cucumber	Chr5	6	[42]	No hit		scaffold01517	40	scaffold000182	70826	TTGTGGTCGTGTCTTTTCCA	TTGTGGTCGTGTCTTTTCCA
1137	146	CHR5	58.016	SSR15321	5Bin32	Cucumber	Chr5	65.006	this study	Chr5	17033707	scaffold02581	649423	scaffold000048	1564570	TCAATGTAGGTAGAGCACCACG	TCCAATTGCTTGACCAATGA
1138	147	CHR5	58.016	RGA-UWSNP0049		cucumber	Chr5	72.655	This stduy	Chr5	16923985	scaffold02581	559152	scaffold000048	1451195	TTTCCCAGTCACGACAATGGATATTGAAAGAGAAGTC	TGAGCACATCATACACAAATAC
1139	148	CHR5	58.016	RGA-UW084852		cucumber	Chr5	73.224	This stduy	Chr5	16886168	scaffod02581	523922	scaffold000048	1417031	TCCACTAAATTTAACTTGGTATCAAAA	CACTTGTGTGCAAGAAAATATTGAA
1140	149	CHR5	58.016	SSR22518		Cucumber	Chr5	7.9	[42]	No hit		scaffold02581	572912	No hit		TTGTGTTAACATCCATAGCAAGG	TGCCCTTTGGCTATTCACTT
1141	150	CHR5	58.016	SSR07531		Cucumber	Chr5	6	[42]	No hit		scaffold02581	411477	No hit		GAGTCCGTTGGCTTATTTCAA	TCCCTCTTTGTCGGTCCATA
1142	151	CHR5	58.016	SSR20054		Cucumber	Chr5	65.453	[45]	Chr5	16468570	scaffold02581	121578	scaffold000048	999433	GTTTGTGAGGGAAACGCAAT	TCAAAAAGCTTCCTTCCTTCA
1143	152	CHR5	58.016	SSR05513		Cucumber	Chr5	6	[42]	No hit		No hit		No hit		TCTTCTTATTTGCATCCGGC	CTCGCTTTCTCTCGAGCTGT
1144	153	CHR5	58.016	SSR10542		Cucumber	Chr5	6	[42]	Chr5	7201558	scaffold01083	20324	scaffold000027	2230533	CTCAAAAGAAGGCAATGAACA	GGCCACAGTCCTTGAATCTG
1145	154	CHR5	58.016	SSR14517		Cucumber	Chr5	6	[42]	No hit		scaffold01254	4922	scaffold000104	308872	TCCCCATATGTTCTTCTCGC	AAGCTAAGGCAAACCAACCA
1146	155	CHR5	60.195	SSR01957		Cucumber	Chr5	6	[42]	Chr5	17147634	scaffold00033	33547	scaffold000161	52385	ACGGACAGGTGAGGAAGCTA	CGGTTCGGATACCTCAGAGA
1147	156	CHR5	60.195	UW083747	5Bin33	Cucumber	Chr5	66.285	this study	Chr5	17201367	scaffold01157	21066	scaffold000161	106118	GAACGAGAGAGACTTGTTTTATTTCTT	ATGTGCATGTGTGGTTGAGG
1148	157	CHR5	62.669	SSR00182	5Bin34	Cucumber	Chr5	68.847	this study	Chr5	18153119	scaffold00154	802120	scaffold000041	916500	ATGACAGCGGAAAGGGTTTA	CCAGCTTCACCAGCTGTTCT
1149	158	CHR5	62.669	UW084138		Cucumber	Chr5	68.662	this study	Chr5	18120483	scaffold00154	769481	scaffold000041	842249	TGAATCGATGAATGAAATCCA	TGTCATGTCCACCAATAACACA
1150	159	CHR5	62.669	SSR19982		Cucumber	Chr5	69.591	[45]	Chr5	18051962	scaffold00154	700963	scaffold000041	774414	GGAAAGAGGGGAGAATGAGG	CAATTCTCCCAACCAACTCC
1151	160	CHR5	62.669	UW083862		Cucumber	Chr5	69.038	this study	Chr5	18152838	scaffold00154	801833	scaffold000041	916249	CTCTTCCTCTGCTCATCCAA	GAGCCCCAGTAAGTGAAACAA
1152	161	CHR5	64.298	SSR15818	5Bin35	Cucumber	Chr5	75.281	[45]	Chr5	18432928	No hit		scaffold000041	1180923	GGACATGTCAACTCCCCTGT	GCCTCTAGCCTGAAAGACCA
1153	162	CHR5	64.298	CS28		Cucumber	Chr5	7.9	[42]	Chr5	18889806	scaffold00154	1538807	scaffold000041	1635300	TTACAGAAATGGCGCAAACA	TTGGAGCCGTTGCTTCTACT
1154	163	CHR5	65.278	SSR11012	5Bin36	Cucumber	Chr5	73.055	[45]	Chr5	19161258	scaffold02633	104080	scaffold000179	133132	TCGTAATTTATGAAAATAGAACGGT	CGATTGCGCAAAATGTGTAT
1155	164	CHR5	65.278	SSR06947		Cucumber	Chr5	10.9	[42]	Chr5	19331529	scaffold02633	274351	No hit		TGAAGCCAAAATTAAGATAAGAAAA	TCGCCGACTTGTTATTCTCC
1156	165	CHR5	65.278	SSR18377		Cucumber	Chr5	7.9	[42]	Chr5	19258876	scaffold02633	201698	scaffold000179	41365	GCCATGGATGATGGAGTTTT	TCCCTTTCTCTCTGTTTTCCC
1157	166	CHR5	65.278	SSR02788		Cucumber	Chr5	7.9	[42]	Chr5	19257643	scaffold02633	200465	scaffold000179	42575	TTATGAGCATCACTGGCTGG	GCGAGTTGAAGAGGTGGAAG
1158	167	CHR5	67.932	UW085324	5Bin37	Cucumber	Chr5	74.903	this study	Chr5	19434267	scaffold02633	376718	scaffold000215	83891	TTATTTCCCTTTTGACTTTCTTC	GGGTCCAAATATTTTCAATCCA
1159	168	CHR5	67.932	SSR13495		Cucumber	Chr5	13.1	[42]	Chr5	19581970	scaffold02633	524792	scaffold000243	4726	TGATTTGGGTTTCATTGGCT	TCAAAGAATCGCCCAGAAAT
1160	169	CHR5	67.932	SSR14611		Cucumber	Chr5	7.9	[42]	Chr5	19747530	scaffold02633	690352	scaffold000083	504036	ATTTGGCTTCCAGGTTGATG	GAATCGAAAACCGATGAGGA
1161	170	CHR5	67.932	SSR17219		Cucumber	Chr5	7.9	[42]	Chr5	19314423	scaffold02633	257245	scaffold000230	2777	CACTTAAACCAGCCGTCCAT	CTCCCCCGAAATTTAGGAAT
1162	171	CHR5	67.932	SSR17321		Cucumber	Chr5	10.9	[42]	Chr5	19938296	scaffold02633	881118	rpt_37814	142	TTCCTTGTGAAGAAAACTCAACA	TGCTTTAAGCCAGTGAGTGC
1163	172	CHR5	67.932	SSR16203		Cucumber	Chr5	10.9	[42]	Chr5	19941761	scaffold02633	884583	scaffold000083	321623	TCGAGGTAAATCAAAACCGA	ATGTGTCAAACCCACCCATT
1164	173	CHR5	67.932	SSR11439		Cucumber	Chr5	13.1	[42]	Chr5	20061158	scaffold02633	1003980	scaffold000083	206601	CGTAATTCCGCATCGTTTTT	CGAGAACATGATCGTCTCCA
1165	174	CHR5	68.088	fr	5Bin38	Cucumber	Chr5	79.039	[45]			No hit		No hit
1166	175	CHR5	69.253	u	5Bin39	Cucumber	Chr5	80.124	[45]			No hit		No hit
1167	176	CHR5	69.803	d	5Bin40	Cucumber	Chr5	80.779	[45]			No hit		No hit
1168	177	CHR5	71.014	H	5Bin41	Cucumber	Chr5	81.385	[45]			No hit		No hit
1169	178	CHR5	71.014	CMGA172		Melon	Chr5	17.7	[42]	No hit		No hit		No hit		CAATCGCAGATACTTCCACG	TGCTTGTCCCAACGGTGTCAT
1170	179	CHR5	71.014	SSR16068	5Bin42	Cucumber	Chr5	81.698	this study	Chr5	20361672	scaffold00789	517466	scaffold000003	3189987	TATAACCCCGTCTTCTCCCC	GGGAAACCCCTTTGACTCTC
1171	180	CHR5	71.014	SSR02244		Cucumber	Chr5	14.7	[42]	Chr5	20740110	scaffold00789	129570	scaffold000003	2811549	GATCGTAGGATTGATTGGCA	TGGCACCAATTCAGATACCA
1172	181	CHR5	71.014	SSR17464		Cucumber	Chr5	13.1	[42]	Chr5	20549912	scaffold00789	321776	scaffold000003	3001747	ATCTCAGCCCTTGGATCCTT	TCTTCGAGAAATGGGATTTTG
1173	182	CHR5	71.014	UW084957		Cucumber	Chr5	85.764	this study	Chr5	20764449	scaffold00789	100601	scaffold000003	2787177	CACAAACAAAGTTGCCAACAA	TCAATTGGGCACAAATCCTT
1174	183	CHR5	71.014	UW013295	5Bin43	Cucumber	Chr5	85.396	this study	Chr5	20772176	scaffold00789	92915	scaffold000003	2779483	AAATCCCCTCACCTCATTCC	TCAATTAAAGTAGACGTTTCGAATAA
1175	184	CHR5	71.014	SSR06660		Cucumber	Chr5	10.9	[42]	Chr5	20444285	scaffold00789	431337	scaffold000003	3107374	GATCGTTGCAAAACTCACGA	CGATTGACAGTTCGCTGAAA
1176	185	CHR5	73.644	SSR23706		Cucumber	Chr5	15.5	[42]	Chr5	20855531	scaffold00789	15545	scaffold000003	2696128	TGAGATTGGATTGTGGTGTTG	CTTCAATTCCGCAGCACATA
1177	186	CHR5	73.644	SSR07184	5Bin44	Cucumber	Chr5	17.7	[42]	Chr5	21002393	scaffold02653	1780/2638150	scaffold000003	2549266	CACCATTTTCCACAAAACGA	GCCATACCCTTCAACATAGGA
1178	187	CHR5	73.644	SSR03529		Cucumber	Chr5	17.7	[42]	Chr5	21053094	scaffold02653	2587147	scaffold000003	2498565	TGAATTGAATAGACACAACAATATGC	ACATGTTGGGACTCCATGTG
1179	188	CHR5	76.516	SSR19172		Cucumber	Chr5	20.1	[42]	Chr5	21444774	scaffold02653	2169493	scaffold000003	2106885	CGAGGAGAAGGACTACGACG	CGTGTGGAGCTTTCTCACAA
1180	189	CHR5	76.516	SSR06003	5Bin45	Cucumber	Chr5	86.787	[45]	No hit		No hit		No hit		TGAGGGGCAAAATTGGTAAA	TTGGGTGTCAAATGGAAGAA
1181	190	CHR5	76.516	SSR00772		Cucumber	Chr5	21.7	[42]	Chr5	21501096	scaffold02653	2114153	scaffold000003	2050563	AGAAGCGTTGGGGGAAAATA	TGCTACCTCACATGGTTTTG
1182	191	CHR5	76.516	SSR07100		Cucumber	Chr5	87.026	this study	Chr5	21372001	scaffold02653	2256679	scaffold000003	2179658	CACACCATTTACGGTTATGGG	CATTTGGTTCAGAAAGGGGA
1183	192	CHR5	76.516	SSR17014		Cucumber	Chr5	87.026	this study	Chr5	20982312	scaffold02653	2658993	scaffold000003	2569347	CCGAATGTAGATAGACACAAGGAA	CCAAGGTTTTGGGCAAAGT
1184	193	CHR5	79.914	SSR00670		Cucumber	Chr3	2.2	[42]	Chr5	21971657	scaffold02653	1634922	scaffold000003	1580002	TCTCAAACCAAGAATTGGGG	TCCATGGAAGCAGATCTTAAAAA
1185	194	CHR5	79.914	SSR01498		Cucumber	Chr5	26.5	[42]	Chr5	22005513	scaffold02653	1600028	scaffold000003	1546146	GGCGCCACAAATATTCAACA	CCACAAACGTAAAGAGATTCACA
1186	195	CHR5	79.914	SSR00556	5Bin46	Cucumber	Chr5	27.3	[42]	No hit		No hit		No hit		GCCTGCAGGTCAGCTAGATT	ATATCTGTACGCCGCGATTC
1187	196	CHR5	79.914	SSR20859		Cucumber	Chr6	47.9	[42]	Chr5	21939104	scaffold02653	1668613	scaffold000003	1612555	CACTGATTGATCCCATGTGC	TCGCTGCATATCTTCCTGTG
1188	197	CHR5	79.914	SSR04816		Cucumber	Chr5	28.1	[42]	Chr5	22002021	scaffold02653	1603578	scaffold000003	1549638	GCCTCGCTTGCAAAGATAAA	GGGGTTTTTCCAGTCTCTCC
1189	198	CHR5	81.356	UW084535		Cucumber	Chr5	88.799	this study	Chr5	21555414	scaffold02653	2058505	scaffold000003	1996245	CCTTACCTTATTGCTTCCCACA	TCCAATTGGTTAGAGTTTTCAAGA
1190	199	CHR5	81.356	UW085065	5Bin47	Cucumber	Chr5	89.412	this study	Chr5	21681130	scaffold02653	1929658	scaffold000003	1870514	CCACTTTATTTCAATTTTCATTGG	TCAAAAGCTTAATCGTTTCGAGT
1191	200	CHR5	81.356	SSR02834		Cucumber	Chr5	31.3	[42]	Chr5	22217012	scaffold02653	1385149	scaffold000003	1334647	TGCTCATCAATGAAGCAATG	TCTGTCAAGTCACAAAGATCTGA
1192	201	CHR5	81.356	UW084954		Cucumber	Chr5	95.68	this study	Chr5	22638379	scaffold02653	951511	scaffold000003	913241	GGTTGCTGCCTAATTCAACC	TGGATTCCTCTCCTATGATGG
1193	202	CHR5	82.8	CSWCT17	5Bin48	Cucumber	Chr5	91.831	[45]	Chr5	23041247	scaffold02653	542051	scaffold000003	510412	TTGAATTATGGGTTCATTTTT	GACAATGATAAACTTCCCTGA
1194	203	CHR5	82.8	SSR26904		Cucumber	Chr5	101.42	[45]	Chr5	23031470	scaffold02653	552463	scaffold000003	520189	CCACCATGTTGTGCTTATCAA	GACCCTTCCAAAAGTAATAAACAA
1195	204	CHR5	82.8	SSR23265		Cucumber	Chr5	101.576	[45]	Chr5	23025625	scaffold02653	558128 c	No hit		CCTCCCTCCATTTTCCACTA	TGAGCCAGTTGGGGTTTTAG
1196	205	CHR5	82.8	CSWCT13Balt		Cucumber	Chr5	101.775	[45]	Chr5	23040989	scaffold02653	542637	No hit		ATAGGGCAATTTGTCTCT	CACTGGGATCCTAACAAC
1197	206	CHR5	82.8	SSR10911		Cucumber	Chr5	101.046	[45]	Chr5	23041083	scaffold02653	542543	scaffold000003	510576	CAGTACCAAGTCCCTTCCCA	TGGGATCCTAACAACTCCATTT
1198	207	CHR5	84.417	SSR20486	5Bin49	Cucumber	Chr5	102.651	[45]	Chr5	23511348	scaffold02653	62875	scaffold000003	40311	ATAAACAGGGATCACGGCTG	CAGTTCAAGTGCAATCACCG
1199	208	CHR5	84.417	SSR01826		Cucumber	Chr5	36.3	[42]	Chr5	23317878	scaffold02653	262193	scaffold000003	233781	TTGTTCTCTTTTGGAGTGCTCA	CCAAACATTGCTAATCCAACC
1200	209	CHR5	84.417	SSR18259		Cucumber	Chr5	36.3	[42]	Chr5	23271959	scaffold02653	310247	scaffold000003	279700	CGGTTTCTTCTGGCAAATGT	TTCCCTCAGCAGTCTCCAAT
1201	210	CHR5	84.417	SSR00170		Cucumber	Chr5	31.3	[42]	Chr5	22695466	No hit		scaffold000003	856193	TTGCAATTTGTGCAGGGATA	AGGTATTATGGCCCAAAGGG
1202	211	CHR5	84.417	SSR00648		Cucumber	Chr5	33.7	[42]	Chr5	22953200	scaffold02653	632253	scaffold000003	598459	ACCTTGTCCATTCTTGTCCG	ACGCGCCGTATTCTCATATC
1203	212	CHR5	84.417	SSR14180		Cucumber	Chr5	33.7	[42]	Chr5	22875318	scaffold02653	712098	scaffold000003	676341	TGGCAACATTGTGAATTGTG	GAAGGGAGTACTGAGTTGCGA
1204	213	CHR5	86.036	SSR13078	5Bin50	Cucumber	Chr5	38.3	[42]	Chr5	23642711	scaffold02978	961134	scaffold000216	41570	CTATTGCACCCACCTCCCTA	CCACAAGGAAAATTGGAAAA
1205	214	CHR5	87.215	SSR17975	5Bin51	Cucumber	Chr5	103.324	[45]	Chr5	23839793	scaffold02978	764052	scaffold000038	1407270	GAGGACAACTCTGCTACGGC	CACCTCCATAGCCAGAAACC
1206	215	CHR5	87.215	SSR13266		Cucumber	Chr5	111.287	[45]	Chr5	24114691	No hit		scaffold000038	1141086	CAAGGAAGGAGAGAGCAACC	TCATTTCTTGTGAGACGTTTTC
1207	216	CHR5	87.215	SSR06303		Cucumber	Chr5	39	[42]	Chr5	24215900	scaffold02978	387945	scaffold000038	1042308	AGCTCTCAACAACGAAGGGA	TGACTTTCTTGATGGTACCGC
1208	217	CHR5	87.215	UW085331		Cucumber	Chr5	98.413	this study	Chr5	24416528	scaffold02978	187264	scaffold000038	848791	AAACTGTTTCTTATGAGATCAAGTCAA	CCCTAAACAAGGCCACATGA
1209	218	CHR5	87.215	SSR06184		Cucumber	Chr5	93.407	[45]	Chr5	24560821	scaffold02978	43024	scaffold000038	704638	ACTAACCAAACCAACGTCCG	CAGGCTTAATTGTTAAGAAAACAGAA
1210	219	CHR5	89.611	SSR31415		Cucumber	Chr5	46	[42]	Chr5	24458383	scaffold02978	145462	No hit		TAGTTTCACGTCCAATGCGA	CAATGGGATATCTGCATGACC
1211	220	CHR5	89.611	SSR21834	5Bin52	Cucumber	Chr5	102.943	[45]	Chr5	23588704	scaffold02978	1015141	No hit		CCATTATAAATTGTTGGAGAGATTTT	GGGTGTTAGTTTCCAAAGGC
1212	221	CHR5	90.119	SSR04973	5Bin53	Cucumber	Chr5	102.352	[45]	No hit		No hit		No hit		TGGACTCGTTCGTTGGTAGA	TCCCATCAACCCAAATTGTT
1213	222	CHR5	91.43	SSR15196	5Bin54	Cucumber	Chr5	105.021	[45]	No hit		No hit		No hit		TTCACCAACCCAGATCATCA	GTGAGCCGTTGATTTCTCGT
1214	223	CHR5	92.489	CMGA165	5Bin55	Melon	Chr5	105.64	[45]	No hit		No hit		No hit		CTTGTTTCGAGACTATGGTG	TTCAACTACAGCAAGGTCAGC
1215	224	CHR5	92.688	SSR13237	5Bin56	Cucumber	Chr5	104.65	[45]	Chr5	24523593	scaffold02978	80252	scaffold000038	740753	AGGGAGTTGGAAGAGGTGGT	AGTGAAAACAGTCAGGAGGTGA
1216	225	CHR5	94.044	UW085322	5Bin57	Cucumber	Chr5	100.911	this study	Chr5	24871606	scaffold01142	977969	scaffold000038	179934	TGGACTGAACCCTTTGGTTG	TCGGAATTGTGTCATCTCC
1217	226	CHR5	95.023	SSR10224	5Bin58	Cucumber	Chr5	107.804	[45]	Chr5	25922406	scaffold01142	283543	scaffold000033	72168	AAGTGAGTTGCAATGGCTGA	TCCATTGAGGTGATCTGAAAAA
1218	227	CHR5	95.997	SSR02166		Cucumber	Chr5	50.3	[42]	Chr5	25632025	scaffold01142	217705	No hit		TCGATTTCAAACACTCCACTTG	TCAAACAAACTACATGCCACAA
1219	228	CHR5	95.997	CMTC47		Melon	Chr5	53.1	[42]	No hit		No hit		No hit		GCATAAAAGAATTTGCAGAC	AGAATTGAGAAGAGATAGAG
1220	229	CHR5	95.997	SSR03943	5Bin59	Cucumber	Chr5	48.4	[42]	Chr5	25530812	scaffold01142	318918	scaffold000033	39510	TTTTTGGTGAAAAGGAACGTG	CACAAAGCAAAATTGAGGGAA
1221	230	CHR5	95.997	SSR15467	5Bin60	Cucumber	Chr5	48.9	[42]	Chr5	25424943	scaffold01142	424787	No hit		TGGGTAACAAAGCAACCACC	TTGAGGAAAAGATTAACCTGTCTG
1222	231	CHR5	96.63	UW085238		Cucumber	Chr5	102.886	this study	Chr5	25321449	scaffold01142	528281	scaffold000117	312952	TTTTGGATGATGGGTTTGCT	TGGGGAAAAGTGAAGAAAAAG
1223	232	CHR5	96.63	UW085239		Cucumber	Chr5	101.66	this study	Chr5	25059249	scaffold01142	790428	scaffold000117	164	TTCCAAATACGTGTGTGATGG	TGGAGACGATATTTCAACTAAAAGAA
1224	233	CHR5	96.63	SSR21219	5Bin60	Cucumber	Chr5	109.705	[45]	Chr5	25812502	scaffold01142	37228	scaffold000033	308915	CCATTTCAATCCGCATAACC	CGCAATTGACGGCTATGTTA
1225	234	CHR5	97.603	SSR03514	5Bin61	Cucumber	Chr5	110.83	[45]	Chr5	26216331	scaffold02023	1101490	scaffold000033	366093	TAGGGTCCCCTTCCCTCATA	GGGTACCCAAAAGCAAGTGA
1226	235	CHR5	97.603	SSR13409		Cucumber	Chr5	53.8	[42]	Chr5	26314894	scaffold02023	996514	scaffold000033	464656	CCCTGTGAATTTGATTCGGT	TTCACGAGTGGCAATTTTGT
1227	236	CHR5	98.871	SSR14193	5Bin62	Cucumber	Chr5	112.575	[45]	Chr5	26779029	scaffold02023	547036	scaffold000033	928791	GTCCAAGCCCAGGATTTACA	TTTTTGGATGAGGTGGATTTT
1228	237	CHR5	99.511	UW084175		Cucumber	Chr5	106.298	this study	Chr5	27440816	scaffold00651	97617	scaffold000033	1590378	TCAAAATTACAAAAAGGTCCATGA	CTCACATTTGGGTAGCCTGT
1229	238	CHR5	99.511	SSR20897	5Bin63	Cucumber	Chr5	106.348	this study	Chr5	27453831	scaffold00651	83822	scaffold000033	1603593	GGACGACATTCCAACCAAAG	CTTAAGTTGCTCCCCCATTG
1230	239	CHR5	100.348	SSR02895	5Bin64	Cucumber	Chr5	105.71	this study	Chr5	26792520	scaffold02023	533512	scaffold000033	942282	GAGTTGGCAAGTCACGTTGT	TTTCCCTCATTATGCCATCC
1231	240	CHR5	100.348	SSR16143		Cucumber	Chr5	54.5	[42]	Chr5	26793858	scaffold02023	532171	scaffold000033	943620	ACAAAAGAGAGAGCCCACCA	GTGCAAACCAACGAAATCAT
1232	241	CHR5	100.348	UW084826		Cucumber	Chr5	105.739	this study	Chr5	26774389	scaffold02023	552456	scaffold000033	924151	CTCCCTCTTAGCCCTCACCT	GACGAAAGTAAGAGAAAATTTAAGCA
1233	242	CHR5	100.348	SSR02459		Cucumber	Chr5	0	[45]	Chr5	27320945	scaffold02023	120	scaffold000033	1470707	TCGGAAGATGGGTTATTTGG	TGACCCCTCACATTCTCTCC
1234	243	CHR5	100.964	RGA-UWSNP0007		cucumber	Chr5	106.243	This stduy	Chr5	26951089	scaffold02023	370958	Scaffold000033	1100851	TCACTTATCACCTAAAATCTACAG	ATCCCACTATCATTATTGTCTATC
1235	244	CHR5	100.964	RGA-UW084820		cucumber	Chr5	106.243	This stduy	Chr5	27159491	scaffod02023	158258	Scaffod000033	1309253	AACCCTATGATTTAATTGGTTTTTC	ACAAAACGCCAAAGTGGTTC
1236	245	CHR5	100.964	RGA-UW084820		cucumber	Chr5	106.243	This stduy	Chr5	27075162	scaffod02023	246718	Scaffod000033	1224924	TCACCAAAACTCAACAAATCTCC	CCCGCCCTTTTCTTATTCTT
1237	246	CHR5	100.964	RGA-UW084645		cucumber	Chr5	106.243	This stduy	Chr5	26950506	scaffod02023	371529	Scaffod000033	1100268	CATAGACAAAGGACGGCCATA	GCCTCTTGATCGACAACCAT
1238	247	CHR5	100.964	SSR19343		Cucumber	Chr5	59.9	[42]	Chr5	26996607	scaffold02023	321659	scaffold000033	1146369	ACCACGTGTATCTTCGCCTC	TCAAATGCATTGAAGGCTGT
1239	248	CHR5	100.964	SSR12502		Cucumber	Chr5	54.5	[42]	Chr5	27157846	scaffold02023	160736	scaffold000033	1307606	ACTCCTCTTTCATGCTCCCC	GTACGTGTGTACGAGCATGTG
1240	249	CHR5	100.964	SSR20434	5Bin65	Cucumber	Chr5	113.819	[45]	Chr5	27159938	scaffold02023	157805	No hit		CCAAATTAAAAGAATGATGGTGTG	CAACTTAGGAAAAATCCAACAAAAA
1241	250	CHR5	100.964	SSR03758		Cucumber	Chr2	57.5	[42]	Chr5	27176582	scaffold02023	140547	scaffold000033	1326344	TTCCAAATGAAACGTGGACA	CTTGCCTTCTGCAATTTTCC
1242	1	CHR6	0	SSR16163	6Bin01	Cucumber	Chr6	0	this study	Chr6	155062	scaffold01044	155062	No hit		CCAATATTTGCATATGGTTTATCA	CAATCTTTGCATTTTGCTTTTG
1243	2	CHR6	0	UW083941		Cucumber	Chr6	1.139	this study	Chr6	479726	scaffold01044	479721	scaffold000016	1958082	CAATGGAAGATTCTCAAATTGTTG	TTGAGAGGCACTTGATGTTCA
1244	3	CHR6	0	SSR05210		Cucumber	Chr6	1.4	[42]	Chr6	516187	scaffold01044	516358	scaffold000016	1915218	TTTATGCCATTGTGCGTGAT	TCAAATCAACGTCAACCCAA
1245	4	CHR6	1.299	SSR02764	6Bin02	Cucumber	Chr6	3.619	[45]	No Hit		No Hit		No Hit		CCAAGAACCACAAAAGTGGC	AGGACCTTGCCAGACTTGAG
1246	5	CHR6	1.299	SSR17962		Cucumber	Chr6	1.8	[42]	Chr6	780749	scaffold01044	780749	scaffold000016	1658219	CAAAAGAAAAGCGCAAAAGG	GTCCCACTCCCAAAAACAGA
1247	6	CHR6	2.779	SSR11858		Cucumber	Chr6	0	[42]	Chr6	870662	scaffold01044	870481	scaffold000016	1570430	CCCTTCTCTCTCCTTCAATCC	GTTTGCATGGTGAAATGTGG
1248	7	CHR6	2.779	UW084968		Cucumber	Chr6	5.008	this study	Chr6	1388189	scaffold01044	1388361	scaffold000016	1067116	AAGCTGTCTAATCCCATGCCTA	TGCGCAATGGTGATACTCTC
1249	8	CHR6	2.779	UW084967		Cucumber	Chr6	3.308	this study	Chr6	999816	scaffold01044	1000055	scaffold000016	1444212	GGGTGAGGAATTGGAGGATT	CCTAAACATGGCTTCCTCCTC
1250	9	CHR6	2.779	SSR02021	6Bin03	Cucumber	Chr6	2.748	this study	Chr6	1000053	scaffold01044	1000053	scaffold000016	1444214	TAAACATGGCTTCCTCCTCC	CTCTCTTTTCTCACACCCACAG
1251	10	CHR6	2.779	SSR21760		Cucumber	Chr6	1.8	[42]	Chr6	1370482	scaffold01044	1370482	scaffold000016	1084675	TTCCATCACTTTTTACATCCAAGA	TGGTCGATGTAAACCGACTTT
1252	11	CHR6	2.779	UW084423		Cucumber	Chr6	3.79	this study	Chr6	1035904	scaffold01036	3409	scaffold000016	1428893	GAGGTATTACAAATCAATAATGCACA	TCACGTATTTGAACATATCATATCAG
1253	12	CHR6	2.779	SSR22275		Cucumber	Chr6	1.8	[42]	No Hit		scaffold01036	664	scaffold000016	1426143	ATACTTCGCCATTGACGCTT	ATACTTCGCCATTGACGCTT
1254	13	CHR6	4.066	UW084460	6Bin04	Cucumber	Chr6	5.008	this study	Chr6	1842018	scaffold01290	3557	scaffold000016	613355	GACTAAAGACTTAAGCGAGGAAGC	GCTCATTTTCAAATTCAATTCAT
1255	14	CHR6	4.066	SSR18718		Cucumber	Chr6	4.609	this study	Chr6	1609539	scaffold03132	249969	scaffold000016	845834	TGAAGCAAAGTAACCCCACA	CACAAATGGATTACAGAGCGAA
1256	15	CHR6	4.066	SSR25694		Cucumber	Chr6	1.8	[42]	Chr6	1506813	scaffold03132	357622	No hit		TCATGAACTGAGTGTTAGATTTGGA	GGGGATTTCATCATCGACAC
1257	16	CHR6	4.066	CS_EST370		Cucumber	Chr6	4.3	this study	Chr6	1042574	scaffold01044	1042574	Scaffold000016	1404029	TGAGGGGATAATAGCTTCTTGA	TGCTGTCTAGAGGTGAGATTTGA
1258	17	CHR6	5.037	CSWCT29		Cucumber	Chr6	5.008	this study	Chr6	1972992	scaffold03611	3767410	scaffold000016	482381	TGGACGAGTTGCTCTTGTAAGCCT	ATCAAACTTGGCATGTGGCATGAC
1259	18	CHR6	5.037	SSR18949		Cucumber	Chr6	0	[42]	Chr6	2433551	scaffold03611	3342321	scaffold000016	21822	CTATGGGATCTGGCTCTGGA	GGGTTCACGCCAGTATTGTT
1260	19	CHR6	5.037	SSR17869		Cucumber	Chr6	6.2	[42]	Chr6	2805276	scaffold03611	2969770	scaffold000030	39184	TTTTGCAAATTTCATGGATGT	TGCACATTTTTCTCATAGGTGG
1261	20	CHR6	5.037	SSR02384	6Bin05	Cucumber	Chr6	5.821	this study	Chr6	2825622	scaffold03611	2948865	scaffold000030	56557	AAAAATCCGACAAATCGTGC	GGTCAAATGTTGCCTTTTGC
1262	21	CHR6	5.037	CM21		Melon	Chr6	5.242	this study	No Hit		No Hit		No Hit		CGGGGAATTTGTGCTCTATG	CCCAAACAAAGCCAAAAGAA
1263	22	CHR6	5.892	SSR01012	6Bin06	Cucumber	Chr6	6.2	[42]	Chr6	3908627	scaffold03611	1866056	scaffold000030	1152296	TCCAAAAATCGCGACCTAAA	GTGAGCCGTTGATTTCTCGT
1264	23	CHR6	5.892	SSR03527		Cucumber	Chr6	6.2	[42]	Chr6	3895892	scaffold03611	1878452	scaffold000030	1140538	TTGAGCACTTTGAATTATGGGA	GGCCAACCTTTGTTGTCAAT
1265	24	CHR6	6.63	SSR01191	6Bin07	Cucumber	Chr6	3.2	[42]	Chr6	2688410	scaffold03611	3086244	scaffold000242	44887	TTCTTTCAAATGCCCATCAA	AAAGATATGGGTGGGAGCAA
1266	25	CHR6	6.63	SSR10476		Cucumber	Chr6	3.2	[42]	No hit		No hit		No hit		ACAATGTTGAGTGGGTGGTT	TGGTTCACTGATGATGACCTG
1267	26	CHR6	8.268	SSR01784	6Bin08	Cucumber	Chr6	8.676	this study	Chr6	3941221	No Hit		scaffold000030	1184709	AGCACTGAGACGAATTATGCC	AGTGCAGGCTTGTTGGTTCT
1268	27	CHR6	8.268	SSR11219		Cucumber	Chr6	6.2	[42]	Chr6	3401162	scaffold03611	2372788	scaffold000030	651997	GCCATTCAAGGTGTAAGACCA	ATGTTGGTTGGGTTGGGTTA
1269	28	CHR6	8.268	SSR16005		Cucumber	Chr6	75.538	[45]	Chr6	22593667	scaffold03611	16376	No hit		CTCCACGAACCTTCCTTCAC	ATTGTTGGGCTTGGTTCAAT
1270	29	CHR6	8.268	UW084474		Cucumber	Chr6	7.445	this study	No hit		scaffold01398	1063	scaffold000030	764610	CCCCCAAATTGTATCCCTAC	AAAGGTTTCCACATGAGCTCTAA
1271	30	CHR6	9.223	SSR11343	6Bin09	Cucumber	Chr6	10.445	this study	Chr6	4187780	scaffold03611	1586707	scaffold000030	1426307	GTGGGGTTGCTTTTGGATAA	CAATGGTTGCTTTGCTTCAA
1272	31	CHR6	9.223	SSR15245		Cucumber	Chr6	6.2	[42]	Chr6	4095588	scaffold03611	1679221	scaffold000030	1339447	TCCTTAAGGGGCTTGTGAGT	GAGAGAGTAGTCCTAATTGGCATGT
1273	32	CHR6	12.4	SSR30495		Cucumber	Chr6	9.631	[45]	Chr6	3772367	scaffold03611	2002121	No hit		ACCAACTTGTGAAAGGGCAT	CACATGATTCACTTCCTTTCATTT
1274	33	CHR6	12.4	SSR23471	6Bin10	Cucumber	Chr6	13.167	[45]	Chr6	4237787	scaffold03611	1536700	No hit		TCATGGAAATCTCTACGCTATTTG	TCACTGCTCCACGAAGCTAA
1275	34	CHR6	12.4	SSR26654		Cucumber	Chr6	11.227	[45]	Chr6	4246762	No hit		scaffold000030	1487016	CACATGAATCGGATTTTGGA	TGCATGATTATGATCTTAGAAAACG
1276	35	CHR6	12.4	CSWCT10		Cucumber	Chr6	8.4	[42]	Chr6	4401441	scaffold03611	1373046	scaffold000030	1636549	AGATCGGAATTGAAAAAG	AAAGGGGCTTCCTCTCTA
1277	36	CHR6	12.4	BC592		Cucumber	Chr6	14.195	this study	Chr6	4527737	scaffold03611	1246750	No hit		GGGCGAGTGCAATATCTAAAATGG	GGGCGAGTGCATGCGAACACAAAA
1278	37	CHR6	15.031	SSR32912		Cucumber	Chr6	11.9	[42]	Chr6	4902666	scaffold03611	871821	scaffold000058	294279	TTTCCTCAACAAATGAGGGG	GCATCTGCCACTTAAGCTGAT
1279	38	CHR6	15.031	SSR19672	6Bin11	Cucumber	Chr6	15.786	this study	Chr6	5007628	scaffold03611	766859	scaffold000058	426364	AAGGCAGCAGAAAACTTGGA	CCCTCACTCTCGCTCACTCT
1280	39	CHR6	15.031	SSR18875		Cucumber	Chr6	11.9	[42]	Chr6	5091034	scaffold03611	683591	scaffold000058	502613	TATGCAATGCAAGGTGGGTA	TCCAACCACTTGTGGGAGA
1281	40	CHR6	15.372	SSR14949	6Bin12	Cucumber	Chr6	16.314	this study	Chr6	5108081	scaffold03611	666406	scaffold000058	16744	CGACTTGCTCAACTCGGTCT	TCCTTCCTCCCTTCGTTAAAA
1282	41	CHR6	15.372	SSR15238		Cucumber	Chr6	11.9	[42]	Chr6	5283968	scaffold03611	490519	scaffold000058	683717	TGGGAGACAATTTATCAGTCCA	TGGTCTTCCTTATGCAAGCTCT
1283	42	CHR6	15.372	SSR23037		Cucumber	Chr6	11.9	[42]	Chr6	5130364	No hit		scaffold000058	540381	GGGTAATGATCCAAATACCAAA	CCTTCCCTCATCTGTTGTTTT
1284	43	CHR6	15.372	SSR05267		Cucumber	Chr6	11.9	[42]	Chr6	5164975	scaffold03611	609512	scaffold000058	572996	TGCAGCCTAATTTAAACCCC	TGTGAAGAAGTCAGACGCAAA
1285	44	CHR6	15.372	SSR17448		Cucumber	Chr6	11.9	[42]	Chr6	5132067	scaffold03611	642420	scaffold014004	7720	TTTCAAAACGTATTATGCTTGTTAGC	ATTTGCTTGCATTTACCGGC
1286	45	CHR6	16.419	SSR11610	6Bin13	Cucumber	Chr6	17.696	this study	Chr6	5202291	scaffold03611	572196	scaffold000058	606768	ACCAAACCCAAACCCAAAAC	AGATCCAAGGAAAGGAAGGA
1287	46	CHR6	16.419	SSR02237		Cucumber	Chr6	11.9	[42]	Chr6	5199587	scaffold03611	575653	scaffold000058	604140	CTGAAAACTGGGGAATGGAA	GTTTGTTGCCTCGAAAAGGA
1288	47	CHR6	16.419	SSR02940		Cucumber	Chr6	11.9	[42]	Chr6	5200147	scaffold03611	574134	scaffold000058	604696	GAGAGAGGGCATAGTTTTTGC	TCCTTCTCCTGTTGTGTGTGA
1289	48	CHR6	17.278	SSR14536		Cucumber	Chr6	11.9	[42]	Chr6	5294771	scaffold03611	480062	No hit		CATTTGTGAAGACATTAGTTTTTGG	CATACAATCACAGCCGTTGG
1290	49	CHR6	17.278	SSR07198	6Bin14	Cucumber	Chr6	18.802	this study	Chr6	5338298	scaffold03611	436189	scaffold000058	6767	AACAACAGTTGCATTTTTAGATTTT	GGTGAGAATTTGTTGGTCTATCG
1291	50	CHR6	18.373	SSR02309	6Bin15	Cucumber	Chr6	20.034	this study	Chr6	5595757	scaffold03611	178730	scaffold000058	982850	TGAAATGCCTCTGCAATGAC	TCATGACTAGACACGCCAGC
1292	51	CHR6	19.36	SSR16020	6Bin16	Cucumber	Chr6	20.877	this study	Chr6	5501822	scaffold03611	272665	scaffold000058	17101	ACACCATTTTTCATCGAGATTT	GGGATGAGGAGCAAATGGTA
1293	52	CHR6	20.866	bi	6Bin17	Cucumber	Chr6	21.517	[45]			No hit		No hit
1294	53	CHR6	21.464	TJ147		Melon	Chr6	21.75	this study	Chr6	5956808	scaffold03487	58759	scaffold000028	1731695	GAAAGGTAGGAAGAAAGTGAAGA	ACTCTTGAAGCTGACCGATG
1295	54	CHR6	21.464	SSR01903		Cucumber	Chr6	10.8	[42]	Chr6	6055194	scaffold03487	158230	scaffold000028	1633309	CATTGTCCTGATGGGGAAAG	ACCCTTTCTCAGCGGCTATT
1296	55	CHR6	21.464	SSR24776		Cucumber	Chr6	10.8	[42]	Chr6	6030850	scaffold03487	133794	scaffold000028	1657653	GTTCCTTGGTGCCATTGTTT	TCCAATTCCCTCTCTCTTCG
1297	56	CHR6	21.464	SSR07183	6Bin18	Cucumber	Chr6	14.5	[42]	Chr6	6190320	scaffold03487	297726	scaffold000028	1498183	TGAAGTCCACACAAATCGGA	AAAAAGTTAAAGAATCGATGGAAGTC
1298	57	CHR6	22.361	SSR07513		Cucumber	Chr6	10.8	[42]	Chr6	6224619	scaffold03487	332171	No hit		GGAGCCATTGAAGAACAAGC	AAAAGGTCCAACCCAAAACC
1299	58	CHR6	22.361	SSR17481		Cucumber	Chr6	13.2	[42]	Chr6	6411950	scaffold03487	527615	scaffold000028	1276553	GAGGTGGCAGCTGAAAAGAG	TTCATTCGAATAACCTGCCTC
1300	59	CHR6	22.361	SSR31064		Cucumber	Chr4	35.1	[42]	Chr6	6411657	scaffold03487	527485	scaffold000028	1276846	TGCCAAAATATGAGTTTAGCCC	GGCCATTGAAGGTGAATTTG
1301	60	CHR6	22.361	SSR00004	6Bin19	Cucumber	Chr6	10.8	[42]	Chr6	6557272	scaffold03487	677816	scaffold000028	1131231	TTCATTGCAAAGCACACACA	TGAAAAGAGGGAACAAAAGCA
1302	61	CHR6	24.605	SSR00019	6Bin20	Cucumber	Chr6	25.96	this study	Chr6	6604056	scaffold03487	726610	scaffold000028	1084447	ATTCTCGTGAACCATCACCC	ACTTTTGCCACTTGGCACTT
1303	62	CHR6	24.605	SSR33284		Cucumber	Chr6	10.8	[42]	Chr6	6846056	scaffold03487	942974	No hit		TGGGAAATGGATAATTTGGTG	GGCATCCATCATTTCTTTGG
1304	63	CHR6	24.605	SSR22832		Cucumber	Chr2	58.2	[42]	Chr6	6858177	scaffold03487	955957	No hit		TTTGGACTAGCTACGGAACAG	CATCTCAATTTGGAACCTCCAT
1305	64	CHR6	24.605	SSR07291		Cucumber	Chr6	13.2	[42]	Chr6	6880553	scaffold03487	978500	scaffold000028	807950	CCAAGGAGAAAGAAGGGCTC	AATCCAATCCAAAATGCACC
1306	65	CHR6	24.605	SSR14084		Cucumber	Chr6	10.8	[42]	Chr6	6935122	scaffold03487	1031847	scaffold000028		GGGTATTTGTCCAATTTCCTAATG	TTTGTGTGGTACCCCAAGTAAT
1307	66	CHR6	26.276	SSR16381		Cucumber	Chr4	24.6	[42]	Chr6	7263370	scaffold00998	2963210	scaffold000028	425133	TATGCCATCAAAACGACACC	GTAGAGATGGGTTGCGAAGC
1308	67	CHR6	26.276	SSR20852	6Bin21	Cucumber	Chr6	29.577	this study	Chr6	8927162	scaffold00998	2681162	No hit		AATGGAGCCAAAAATGTGGT	CCAAGCAATTGAATTTTCCC
1309	68	CHR6	26.276	UW085008		Cucumber	Chr6	29.144	this study	Chr6	8515737	scaffold00998	2384147	scaffold000024	2014129	GCGAAGGAGTTTTTAGCATA	TGTTAGGAATTAGCCCACAC
1310	69	CHR6	26.276	SSR02385		Cucumber	Chr6	21	[42]	Chr6	9981014	scaffold00998	919016	scaffold000024	603105	CGCTCTCTCTCCACTTTTGG	AAAAGTGACCGTTGGAGTGC
1311	70	CHR6	27.625	UWSTS0225		Cucumber	Chr6	29.155	this study	Chr6	8651849	scaffold00998	2248035	scaffold000024	1886089	CCTCTTTTTGGGTCATTGAAAG	GGTAATCGGCCATATCTTGA
1312	71	CHR6	27.625	UWSTS0215		Cucumber	Chr6	29.173	this study	Chr6	8524269	scaffold00998	2375615	No hit		GCATCTTGAAGCCATGAATCTC	GTTTCAAAGAAACCTGCCACAT
1313	72	CHR6	27.625	SSR14061	6Bin22	Cucumber	Chr6	27.945	this study	Chr6	8549350	scaffold00998	2350534	scaffold000024	1981847	CCCAAGTTCTTGTGTTCTATGC	TGCACGTGATTTGGTTTTGT
1314	73	CHR6	27.625	SSR21758		Cucumber	Chr6	6.2	[42]	Chr6	8272713	scaffold00998	2627171	No hit		TGACAAAAAGTGACGATGTTCATA	TTGATCAAGGCTACATTTACCG
1315	74	CHR6	29.86	SSR03940		Cucumber	Chr6	24.9	[42]	Chr6	10183120	scaffold00998	716552	scaffold000024	403793	GATTCTCCGGAAACGGATTT	GTCGTTTTCCGCGATTCTAC
1316	75	CHR6	29.86	SSR14290	6Bin23	Cucumber	Chr6	26.6	[42]	Chr6	10408957	scaffold00998	490792	scaffold000024	181528	TGAAACAAAATTCGAGGTGTGA	TCACCACATTCTTTTTGGCA
1317	76	CHR6	29.86	SSR21318		Cucumber	Chr6	26.6	[42]	Chr6	10311134	scaffold00998	588750	scaffold000024	278433	GACACCCCATTCCTCATCAT	GCTTCATCACTCCCAATTCAG
1318	77	CHR6	30.027	UW083799		Cucumber	Chr6	31.09	this study	Chr6	8900244	scaffold00998	1999640	scaffold000024	1644254	AAATTCCTATTTCTGGGAGC	AATGGAAAGGCTTAGGAAAG
1319	78	CHR6	30.027	SSR00499		Cucumber	Chr6	30.523	this study	Chr6	8927162	scaffold00998	1972722	scaffold000024	1618120	TTAAGCGGTCCTTCCTACCA	CATGCAATTAACTCATGCGG
1320	79	CHR6	30.027	UW083805	6Bin24	Cucumber	Chr6	31.689	this study	Chr6	9019465	scaffold00998	1880419	scaffold000024	1530230	AGATGACAAATGGGAACTTG	CACATGACAGCAAAAACCTA
1321	80	CHR6	30.877	SSR03177		Cucumber	Chr6	30.137	[45]	No hit		No hit		No hit		CCGTTCTCTTTCCCAAATCA	AAGTGGGTGTTGAAGCTCGT
1322	81	CHR6	30.877	UW085004		Cucumber	Chr6	29.144	this study	Chr6	10094720	Scaffold00998	805164	scaffold000024	491381	GGAAAAATGGATGATGAAGA	CGTTTTGGGAAACTAACAAC
1323	82	CHR6	30.877	SSR10954		Cucumber	Chr6	28	[42]	Chr6	10397082	scaffold00998	503190	scaffold000024	193244	TGCAAAACCAATTATTTGATATAGAGA	TTTCGGCAAAAGAACTAGGAG
1324	83	CHR6	30.877	SSR21747		Cucumber	Chr6	49.7	[42]	No hit		scaffold00998	318781	scaffold_repeat028911	47	CAGCTGTTCGAGATTCCGAG	GAACAAATGGGGAGAGCAAA
1325	84	CHR6	30.877	UW085171		Cucumber	Chr6	38.309	this study	Chr6	10842265	scaffold00998	57618	scaffold000066	49972	TCTTGATTTTGTGTTTGTGAGAGG	ATAAGAGAAAATGATTGCCGTGA
1326	85	CHR6	30.877	SSR16451		Cucumber	Chr6	28	[42]	No hit		No hit		scaffold000024		CGTGGCATAAAACCACGAAT	TTTCATCAAATTCAACAAAACCC
1327	86	CHR6	30.877	SSR21186	6Bin25	Cucumber	Chr6	34.223	this study	Chr6	10136422	scaffold00998	763462	scaffold000024	450409	TTTGAGCAACACTTCGCAAC	GCATGTTTTCATGTCATTGGA
1328	87	CHR6	31.957	UW084267		Cucumber	Chr6	34.042	this study	Chr6	9896713	scaffold00998	1003171	scaffold000024	680463	TCATTTTTGTTCTCACACCA	CTCTCCATCTCCCAATAACA
1329	88	CHR6	31.957	UW084265	6Bin26	Cucumber	Chr6	34.11	this study	Chr6	9869527	scaffold00998	1029912	scaffold000024	707669	CCAACTACAGCCTACCTGAG	ATTCCTTTTTAGAGATGGGG
1330	89	CHR6	31.957	UW084122		Cucumber	Chr6	33.174	this study	Chr6	9690696	scaffold00998	1208754	scaffold000024	880306	TCGCAAACTAACACCCTTAT	TTTTAACTCCAACGCATCTT
1331	90	CHR6	32.41	UW084257	6Bin27	Cucumber	Chr6	33.174	this study	Chr6	9752966	scaffold00998	1146918	scaffold000024	767572	TTTTACAAATCCACCAAACC	ACTCAACGGCCACTAATAAA
1332	91	CHR6	32.41	UW083813		Cucumber	Chr6	32.413	this study	Chr6	9726217	scaffold00998	1173191	scaffold000024	842164	GCAACCGATTAATCACAAGT	GACAAGAAGGTAGCTTTCCA
1333	92	CHR6	32.41	UW084119		Cucumber	Chr6	32.734	this study	Chr6	9675153	scaffold00998	1224537	scaffold000024	893345	GGTGGGACCTTCTACTCTTT	CAAAATTCTCATCCTCAACC
1334	93	CHR6	34.426	v-1	6Bin28	Cucumber	Chr6	36.653	[45]			No hit		No hit
1335	94	CHR6	35.085	SSR04637		Cucumber	Chr6	39.6	[42]	Chr6	10912297	scaffold03904	1348818	No hit		ATCTGGTACCGCTGTTTTGC	GTGTTTGATGTACGCGGTTG
1336	95	CHR6	35.085	SSR18405	6Bin29	Cucumber	Chr6	36.987	[45]	Chr6	10998648	scaffold03904	1262401	scaffold000066	206319	CGCAGGTGCATCTCATGTAA	GACAAACAAGGGGACGAAAA
1337	96	CHR6	35.085	SSR10829		Cucumber	Chr6	33.3	[42]	Chr6	11078232	scaffold03904	1183026	scaffold000066	289045	TGTAATGCCACGTCACACCT	AAGCCAAAGGGGTTTGAAAT
1338	97	CHR6	36.057	SSR01331	6Bin30	Cucumber	Chr6	35.09	[45]	Chr6	11501970	scaffold03904	759288	No hit		CGGGATTTACCCCTCACATT	GTGGGACCGAGAAGTTTGAT
1339	98	CHR6	36.057	SSR18780		Cucumber	Chr6	35.6	[42]	Chr6	11612570	scaffold03904	648880	scaffold000066	805385	CCCATCATGTGATCTACTCAGAA	AAATGAAAAACAAATGAAAATAGGA
1340	99	CHR6	36.057	SSR00259		Cucumber	Chr6	35.6	[42]	Chr6	11690945	scaffold03904	570313	No hit		TCCACGTAGACATTGTGAGGTC	CGAGTGTAGCTCAATTAATATGGTG
1341	100	CHR6	37.178	SSR06500	6Bin31	Cucumber	Chr6	38.869	this study	Chr6	11207900	scaffold03904	1053358	scaffold000066	414339	TGACAAAACACTACCCACCG	AGCAAATTCAACCGTTCATGT
1342	101	CHR6	37.178	UW085174		Cucumber	Chr6	38.891	this study	Chr6	11170600	scaffold03904	1090582	scaffold000066	377700	TCCAAAACAAGAGACGACCA	AAGGGTGGGAGAAAAATGAA
1343	102	CHR6	38.803	UW085172		Cucumber	Chr6	39.018	this study	Chr6	11672606	scaffold03904	588652	scaffold000066	862704	GCCCTTTTGGTGTCTATATAATTCTC	AAAACGGAAAAGGTAGAGCAA
1344	103	CHR6	38.803	CMN04-35		Melon	Chr6	39.457	this study	No Hit		No Hit		No Hit		TGAATTTTGCTCCCCAAATC	GGGGAATTTGGCATTTTCTT
1345	104	CHR6	38.803	SSR07248	6Bin32	Cucumber	Chr6	39.607	this study	Chr6	11740142	scaffold03904	521116	scaffold000137	9104	CGATTGGAAAATATCGGCAC	CGAATCGCCTTCAGTTCTTT
1346	105	CHR6	38.803	SSR04245		Cucumber	Chr5	7.9	[42]	Chr6	11775072	scaffold03904	486186	scaffold000137	55377	TGCTTCTGGGGAAATGACTT	GCAATTCCCGGACGTATATTT
1347	106	CHR6	38.803	SSR18896		Cucumber	Chr6	39.448	this study	Chr6	11960502	scaffold03904	300756	scaffold000137	244456	CTCCATCTTCATCATCCGGT	TTGAAGGAAGAAGCGCCTAA
1348	107	CHR6	38.803	CS31		Cucumber	Chr6	39.456	this study	Chr6	11770913	scaffold03904	490345	No hit		TCATTTGGGTGAGCATTTGA	GCCAAAGTCGACATGCTTCT
1349	108	CHR6	39.637	CSWGAAA2	6Bin33	Cucumber	Chr6	39.457	this study	Chr6	11855437	scaffold03904	405823	scaffold000137	142021	AGGGCGTGTGAAAATTTGATATAA	TTCGAGAGTGGAGGGCACTTTCGT
1350	109	CHR6	39.637	SSR14239		Cucumber	Chr6	37.2	[42]	Chr6	11870396	scaffold03904	390713	scaffold000137	154419	GGAGCCGAGAACATCAAAAG	AGAGATCCTCTCACGCCTTG
1351	110	CHR6	39.637	SSR13884		Cucumber	Chr6	37.2	[42]	Chr6	12035067	scaffold03904	226012	scaffold000253	2427	GGATAATCCTGATTCCTGTGG	TGTGCAACTGAAAACGAAGC
1352	111	CHR6	41.789	SSR30353	6Bin34	Cucumber	Chr6	43.447	[45]	Chr6	12523778	scaffold01066	1039893	scaffold000043	1354115	GGACCATTAACTTCCACCCC	ATGGGATTTGCCTGTAATGC
1353	112	CHR6	41.789	SSR00647		Cucumber	Chr6	30.4	[42]	Chr6	12528657	scaffold01066	1034862	scaffold000043	1349235	CGATTTTCCAGCATTGATGT	TAGTTTTGGGCTTTCGATGG
1354	113	CHR6	41.789	SSR00134		Cucumber	Chr5	36.3	[42]	Chr6	12611246	scaffold01066	946936	scaffold000043	1266646	CCAGAAGGCTAAAGGTGGAG	GTAATGTTCTGGCCAAGCG
1355	114	CHR6	43.209	SSR14008		Cucumber	Chr6	39.6	[42]	Chr6	12786379	scaffold01066	794974	scaffold000043		TCGTATAAAACAAAACATCCACC	TTTTCAAATAAATGATCCCAACAA
1356	115	CHR6	43.209	SSR17909		Cucumber	Chr6	43.031	[45]	Chr6	12816955	scaffold01066	764227	scaffold000043	1060937	ACAACCATTGGATTTGACCC	AAAAGGGATCACAGAGCTTCA
1357	116	CHR6	43.209	SSR33694		Cucumber	Chr6	43.721	[45]	Chr6	12710537	scaffold01066	860044	No hit		TGAAAATTGGATGAAGGGGA	GCTTTTGCTTGTTCTTTGGG
1358	117	CHR6	43.209	SSR31399	6Bin35	Cucumber	Chr6	45.75	[45]	Chr6	12710467	scaffold01066	860114	No hit		CCGAGGATACCCATCTCTGA	AGAAGAACACCTGGAACAGACA
1359	118	CHR6	43.927	SSR21886	6Bin36	Cucumber	Chr6	42.185	this study	Chr6	13236067	scaffold01066	340269	scaffold000043	641825	TCAGAGAAATGGAGAGGGAAA	CAGGATTTTTGTTTGGGGAA
1360	119	CHR6	43.927	SSR11623		Cucumber	Chr6	46.7	[42]	No Hit		scaffold01196	5503	No hit		AAAATTATTTGCACGTCATCTTCA	TTTGTGCTTTTAAAATTGAATTATGC
1361	120	CHR6	43.927	UW084450		Cucumber	Chr6	42.574	this study	Chr6	13668243	scaffold01196	245268	scaffold000043	209649	TTGGACGGACGACAGTAGAAT	GCTTTGGGATTTTGGTCCAT
1362	121	CHR6	45.291	SSR15067	6Bin37	Cucumber	Chr6	43.618	this study	Chr6	13943883	scaffold02244	65492	scaffold000197	69283	AACCACTCCCACTTGCCTAA	AAAAATATTCAAACCCAATTTTTGA
1363	122	CHR6	45.959	SSR17023	6Bin38	Cucumber	Chr6	44.17	this study	Chr6	14824653	scaffold00095	22746	No hit		CCCACAATTTTAATTGACTCCAA	AATTACCCAATCCAGCCATTC
1364	123	CHR6	45.959	SSR11798		Cucumber	Chr6	44.07	this study	Chr6	14778607	scaffold00035	61593	scaffold000297	3627	TCCAAGCAAGTTCAATGCAA	CCCATTTTTCCTCTCCATTTC
1365	124	CHR6	45.959	UW084128		Cucumber	Chr6	44.075	this study	Chr6	14777944	scaffold00035	60760	scaffold000297	2963	TGGTGGCAAAGATAGATTGG	GCATTTGGAATTTGTTGATGG
1366	125	CHR6	45.959	UW084340		Cucumber	Chr6	43.856	this study	Chr6	14304688	scaffold00175	61153	scaffold000141	229222	TGATCAAGAAGCTAAAAGTATGTCAA	TTTGTAGTTTTCAATCTTTAATTCCAA
1367	126	CHR6	45.959	UW084125		Cucumber	Chr6	44.816	this study	Chr6	14257579	scaffold00009	9603	scaffold000141	181943	AAAACAAGGATGAGGCGAAT	GTTGCATCCTCCAAAGATCA
1368	127	CHR6	47.156	SSR20721		Cucumber	Chr6	47.4	[42]	Chr6	14481484	scaffold00328	106639	scaffold000141	406018	AAGATGCATGGTGAAGAGGG	GGAGGTTGTTTGTTATGGTGG
1369	128	CHR6	47.156	SSR14652	6Bin39	Cucumber	Chr6	46.789	this study	Chr6	15545097	scaffold02188	96059	scaffold000121	90193	CCAATTGAATGCACGAACAA	TCATTACATTTCCCCCATTTT
1370	129	CHR6	47.156	SSR20680		Cucumber	Chr6	52.459	[45]	Chr6	15552956	scaffold02188	103918	scaffold000121	97747	GATTTGTTCAATTCATAACTTCTTGAC	AAAAATGGGAGATTTAAAGTTGTG
1371	130	CHR6	47.156	CS41		Cucumber	Chr6	47.4	[42]	Chr6	15457573	scaffold02188	8535	scaffold000121	7830	TGGTGGTGGGACTCCACTAT	GTGGAGGAAGCAGGAGATGA
1372	131	CHR6	47.156	SSR00842		Cucumber	Chr6	48.7	[42]	No Hit		scaffold00294	22122	scaffold000121	145697	CGCCCAAATTGAACGAATAA	CCTCCGCCTTTCTTTCTTTT
1373	132	CHR6	47.156	SSR22930		Cucumber	Chr6	48.7	[42]	Chr6	15943107	scaffold00791	72925	scaffold000121	355270	CCCACTCCCACTCTCACTTT	GGGGGTTTTAGGTGAAAAGG
1374	133	CHR6	48.607	F62-11		Melon	Chr6	45.41	this study	Chr6	14783205	No Hit		No Hit		TTTGCCGTCATTGTTTCCAC	GATGGTGATCTGACCGATGA
1375	134	CHR6	48.607	UW084170		Cucumber	Chr6	46.087	this study	Chr6	15060932	scaffold00577	213541	scaffold000149	195278	AAACATTTTTCACCACCATCA	TGAAAAAATTATCGTGGAGTCTT
1376	135	CHR6	48.607	SSR22801		Cucumber	Chr6	47.4	[42]	Chr6	15099209	scaffold00577	251821	scaffold000149	156393	GGGTGAGACATAGTTCTGTGTGAA	CTTGACCAAGAGGTCAAAGC
1377	136	CHR6	48.607	SSR21918		Cucumber	Chr5	26.5	[42]	Chr6	15231859	scaffold03837	99876	scaffold000105	350939	TGCCACATTTGTATCCTCCA	GAGAGAAATGGGGAAAAGGC
1378	137	CHR6	48.607	UW085222	6Bin40	Cucumber	Chr6	46.587	this study	Chr6	15409068	scaffold03837	277073	scaffold000105	187097	GGAGAGAGAAATATCCATTCAACC	GTAATGCCCCAACATCTCA
1379	138	CHR6	48.607	CMBR71		Melon	Chr6	48.7	[42]	No hit		No hit		no hit		GCATACGACTCTTGGAAATCG	GAATCACGAAGAGAGCTGCAC
1380	139	CHR6	48.607	SSR21977		Cucumber	Chr6	49.694	[45]	No hit		No hit		No hit		GGTGTACCGCATAATCCACA	TTCATCCAACTTTTATTGCATCT
1381	140	CHR6	48.607	SSR14684		Cucumber	Chr6	47.4	[42]	No hit		scaffold01970	45787	scaffold_repeat005614	147	TCCAATGATTAGCAGGGTCA	TCGATGCGTCTCTTCTGCTA
1382	141	CHR6	48.607	SSR06545		Cucumber	Chr6	47.4	[42]	No hit		scaffold02848	478	No hit		GGGTTTACTCTTGGTCCTTTATG	GCACCACCAAACTTATTTAATGC
1383	142	CHR6	48.607	SSR00973		Cucumber	Chr6	47.4	[42]	No hit		scaffold00560	85660	scaffold000521	6200	TTGGGGCTGTTCTAATTTCG	TCGTTGTTGAAGCCAAAGAA
1384	143	CHR6	49.625	UW085138		Cucumber	Chr6	49.009	this study	Chr6	16185032	scaffold00791	314849	scaffold000051	1289094	TGGTGATTAGTAGAGGGTCAAATTC	TGTCCTTTCCTTCTACTTCTTGC
1385	144	CHR6	49.625	SSR23109		Cucumber	Chr6	49.7	[42]	Chr6	16590642	scaffold00791	718910	scaffold000051	874378	AGTGGCTCCATTGTTGGAAG	CCTGCAAAATCAAGACCGTT
1386	145	CHR6	49.625	SSR16710		Cucumber	Chr6	50.6	this study	Chr6	16744346	scaffold00602	65998	scaffold000051	720674	TTGGAGAGTGTGGTTTCTGTT	AAAATGTTGATTGGAAGAGCC
1387	146	CHR6	49.625	UW083909	6Bin41	Cucumber	Chr6	49.939	this study	Chr6	16577158	scaffold00791	705019	scaffold000051	887616	TGAGGTGAAGCGTGAGAAGA	TTCAACTCATTATGGATTGGATT
1388	147	CHR6	49.625	SSR10335		Cucumber	Chr6	43.6	[42]	Chr6	16141281	scaffold00791	271282	scaffold000248	30293	AAATGGAACCCCAACAATCA	TAGATTAATTTGGGCAGCCG
1389	148	CHR6	49.625	UW083908		Cucumber	Chr6	50.317	this study	Chr6	16149271	scaffold00791	279079	scaffold000248	38258	GAAAATCATCGTTACAACAGAAACA	CTTTGACTGCCTCCATTGAT
1390	149	CHR6	49.625	SSR15492		Cucumber	Chr6	47.4	[42]	Chr6	15986750	scaffold00791	117624	scaffold000121	398738	TGATTGGTATGTCCAATCGAA	CATGGACCTAAGCTTATAAAACTCAA
1391	150	CHR6	49.688	SSR16890		Cucumber	Chr6	47.9	[42]	Chr6	15841230	scaffold00714	263988	scaffold000177	52774	GAGTTTCAACAAATGTTTGCTCTT	CTTTTCGCTTTGTGGACCAT
1392	151	CHR6	49.688	SSR16889		Cucumber	Chr6	47.9	[42]	Chr6	15839199	scaffold00714	261743	scaffold000177	52889	TCACATATTGGAATTTGAGGACA	AAGAGCAAACATTTGTTGAAACTC
1393	152	CHR6	49.688	UW084385	6Bin42	Cucumber	Chr6	47.567	this study	Chr6	15680826	scaffold00714	103370	scaffold000217	6805	AGAATCTTTACTTATCAACATTCCAAA	TGGCTTCTTTTTAATCTCTGGAC
1394	153	CHR6	49.688	SSR02591		Cucumber	Chr6	48.7	[42]	Chr6	15633189	scaffold00714	55586	scaffold000217	56755	CCATCACTCACACAATCCGT	AGGCTCCTTGGTTGGATTCT
1395	154	CHR6	52.427	UW083827	6Bin43	Cucumber	Chr6	52.676	this study	Chr6	18090641	scaffold03159	625115	scaffold000144	21404	AAACATCTCTCTTCCACTCTCCA	TTTTGTCCAAAGCACATAAATGA
1396	155	CHR6	52.427	SSR18534		Cucumber	Chr6	50.5	[42]	Chr6	17165978	scaffold03159	53156	scaffold000051	299042	GCCCTGAAACTGAAGCTGAG	CTGATTGCCAAAGTCAAGCC
1397	156	CHR6	52.427	SSR03593		Cucumber	Chr2	33.6	[42]	Chr6	17902142	scaffold03159	436623	scaffold_repeat040426	156	GATGATCAAATTTACAATCTTGCC	GGCAGCCTAATTAGAATAACTCAGA
1398	157	CHR6	52.427	SSR12283		Cucumber	Chr6	50.5	[42]	Chr6	17121211	scaffold03159	7564	scaffold000051	343809	GACAATTGATGTCCCATTACCA	GCAGCAAGAATCATGTCACC
1399	158	CHR6	52.456	SSR06270	6Bin44	Cucumber	Chr6	50.5	[42]	Chr6	17104668	scaffold00602	452107	scaffold000051	360352	GGATGGAAGCAAACAGAGGA	TGTTGCTTCATTCTCAACGC
1400	159	CHR6	52.456	SSR01569		Cucumber	Chr6	50.5	[42]	Chr6	17015651	scaffold00602	349248	scaffold000051	449369	TTCGTTCATCAAAGTTGGGA	TTGAAAACCCACCAATCCAT
1401	160	CHR6	52.456	SSR04910		Cucumber	Chr6	50.5	[42]	Chr6	17056836	scaffold00602	391375	scaffold000051	408184	CAACACCCATTCATTGACAAA	TCTGCAAAGCTCAGAAGCAA
1402	161	CHR6	52.456	SSR28064		Cucumber	Chr6	50.5	[42]	Chr6	17028570	scaffold00602	362752	scaffold000051	436450	GAAATTAATTAAGATCAAGAAAGGGA	ATCACTTGCATCACGTCTGG
1403	162	CHR6	52.456	SSR20074		Cucumber	Chr6	49.7	[42]	Chr6	16789810	scaffold00602	113464	scaffold000051	675210	TGGGTGTTTTTGTATGCCCT	AACGTAAAGCACTCCACAAGC
1404	163	CHR6	53.37	UW083726	6Bin45	Cucumber	Chr6	53.77	this study	Chr6	18249615	scaffold00635	141644	scaffold000160	89967	CATATCCACATCTGCAGAAAACA	CAAGCCCAGACACTCACAGA
1405	164	CHR6	53.958	SSR00300	6Bin46	Cucumber	Chr6	51.6	[42]	No hit		No hit		No hit		TGCCGACAAAGAGTTTTTCA	TGCTAATTCATTCATACTTTGTCACTT
1406	165	CHR6	54.444	UW084131	6Bin47	Cucumber	Chr6	54.834	this study	Chr6	18627407	scaffold00055	22120	scaffold000078	596170	AAGCCAAGAAAAGGGTAAAAAGA	AAAATGTGGTGGTTGGAGGT
1407	166	CHR6	54.444	UW084132		Cucumber	Chr6	57.794	this study	Chr6	19153077	scaffold00055	547951	scaffold000078	91974	GGTACGCATCCCTTGCTAGA	CACCAGAAAAGGCCAATCAA
1408	167	CHR6	54.988	UW043074	6Bin48	Cucumber	Chr6	54.395	this study	Chr6	18303099	scaffold01294	18438	scaffold000211	43020	ATTTCTTTTGAGGCCCCATT	TTTTCACAATGGTAGCTTTCG
1409	168	CHR6	54.988	CS23		Cucumber	Chr6	55.145	this study	Chr6	18426648	scaffold01201	5946	scaffold000211	68765	GGAGTGCCGATCAATGAGAT	TCCAGTGCTCAAGCAGAATAAA
1410	169	CHR6	54.988	SSR01179		Cucumber	Chr6	53.4	[42]	Chr6	18548108	scaffold01201	127578	scaffold000078	681978	ACCAAAATGCCAACCACTTC	CGTCCCTCACACCTTCTTTC
1411	170	CHR6	54.988	UW039897		Cucumber	Chr6	55.667	this study	Chr6	18544807	scaffold01201	124102	scaffold000078	684994	CCCAGTTCGTGACTTTTCGT	CGGATTTTCTCACGTCTGTG
1412	171	CHR6	54.988	SSR27117		Cucumber	Chr6	52.7	[42]	No hit		No hit		scaffold000078	596193	GGTTGGAGGTGTTGCTGATT	GGCAAAAGGAAAACTCAAAAA
1413	172	CHR6	56.508	SSR01566	6Bin49	Cucumber	Chr6	56.893	this study	No Hit		No Hit		No Hit		TGGAAAAGCTCAGTTTGTTTGA	TGAGTGCGAACCAACCTACA
1414	173	CHR6	56.508	SSR19803		Cucumber	Chr6	53.4	[42]	Chr6	19083167	scaffold00551	478103	scaffold000078	163055	GGGGTTCGTTCGATCCTATC	TGGGGAAAGTTAGAAGAGGAAA
1415	174	CHR6	56.508	SSR32935		Cucumber	Chr6	53.4	[42]	No hit		No hit		scaffold000078	286355	TTCTGTGGTTCATCTGGACG	CACACCAACCAGAATCATCAA
1416	175	CHR6	57.726	SSR05913		Cucumber	Chr6	54.3	[42]	Chr6	19309988	scaffold01053	64446	No hit		GGACCAAATCCTCAGGGAAT	TGGTGGGAGGGAGATTATTG
1417	176	CHR6	57.726	UW085308	6Bin50	Cucumber	Chr6	60.753	this study	Chr6	19725374	scaffold01053	479811	No hit		GAGAGAGAGGTCAATCCAGA	GAGGGGGTAGGTGAGGTAGAA
1418	177	CHR6	57.726	CSWCT16B		Cucumber	Chr6	54.3	[42]	No hit		No hit		No hit		CTTATGGTCGGAGAAG	CTCAGATAACCCAAAATA
1419	178	CHR6	59.849	SSR12834		Cucumber	Chr6	54.3	[42]	Chr6	19253693	scaffold01274	7966	scaffold000025	263616	CAAAGAGGCCAATTCTCCAG	TGGTGGAAGATCAAAGAGGC
1420	179	CHR6	59.849	SSR15955	6Bin51	Cucumber	Chr6	61.959	this study	Chr6	20246290	scaffold01274	249833	scaffold000025	515061	TTTGAGCCTTGAGGCAAAGT	GCAATTCAACGTAATGGGCT
1421	180	CHR6	61.913	SSR18619		Cucumber	Chr6	55.7	[42]	Chr6	20520095	scaffold01274	529502	scaffold000025	788866	AAGCTGGAGTCGATACCCCT	GCCTGAATTTCGACCACAGT
1422	181	CHR6	61.913	CMTC51		Melon	Chr6	57.9	[42]	Chr6	20693406	scaffold01274	699796	scaffold000025	962177	ATTGGGGTTTCTTTGAGGTGA	CCATGTCTAAAAACTCATGTGG
1423	182	CHR6	61.913	SSR05949		Cucumber	Chr6	58.6	[42]	No hit		scaffold01274	1046590	scaffold036812	421	TGTCTAACTATTGCTTCCCCG	GGACTCGACCCTTCGATTTT
1424	183	CHR6	61.913	SSR00126	6Bin52	Cucumber	Chr6	85.025	[45]	Chr6	20657022	scaffold01274	667629	scaffold000025	925793	TCCACTCTTGACCAATTTTGAG	CACAAGAGGAAGCTATCGCA
1425	184	CHR6	61.913	SSR19174		Cucumber	Chr6	56.4	[42]	Chr6	29008136	scaffold01274	516554	No hit		TGCCGTACACAAATTTCAAATAC	GAAGTATAATATGCACAAATCCCA
1426	185	CHR6	61.913	SSR05348		Cucumber	Chr6	57.9	[42]	Chr6	20848031	scaffold01274	667629	scaffold000025	1116802	ACTGCTGGAAAAAGCTGGTG	AGCCTATTTCCCCGCTCTTA
1427	186	CHR6	61.913	C31		Melon	Chr6	57.9	[42]	Chr6	20909461	No hit		scaffold000025	1178232	TTGATTTGAGTGTTTGAAATTGAG	ATAGCTTCGTTGGCATTGACATT
1428	187	CHR6	61.913	C80		Melon	Chr6	57.9	[42]	Chr6	20909461	No hit		scaffold000025	1178232	TTGATTTGAGTGTTTGAAATTGAG	ATAGCTTCGTTGGCATTGACATT
1429	188	CHR6	64.615	SSR13941	6Bin53	Cucumber	Chr6	64.799	[45]	No hit		scaffold01274	1239489	scaffold001719	1683	ATCAAAGAAGGAAGAGGGGC	AAAGCATGGAGAGTAACATCCAA
1430	189	CHR6	64.615	SSR02123		Cucumber	Chr6	62.5	[42]	Chr6	21205077	scaffold01274	1223285	scaffold000025	1473848	TGGAAAATGACAGCAACCAA	CCATTCTTCCTTTCCACGAA
1431	190	CHR6	64.615	SSR03932		Cucumber	Chr6	64.014	this study	Chr6	21173426	scaffold01274	1191242	scaffold000025	1442197	CTTTTTGGGGACCCTTCATT	CACGAATGCTGCTCTAACCA
1432	191	CHR6	64.615	SSR01582		Cucumber	Chr6	62.5	[42]	Chr6	21316390	scaffold01274	1342101	scaffold000025	1585161	AATGCGAATTATGCGATATGA	AATGCCGGTCTCTACAATGC
1433	192	CHR6	64.615	SSR02780		Cucumber	Chr6	62.5	[42]	No Hit		No Hit		No hit		TCACATATCAATGGAATTCAGGA	CCCGTCCCGAACAAAAATA
1434	193	CHR6	64.615	SSR03962		Cucumber	Chr6	59.8	[42]	No hit		No hit		No hit		ATGGAGCCCTAATCACGTTG	CCGGCCAAACCCTATAAGAG
1435	194	CHR6	67.787	SSR04252		Cucumber	Chr6	62.5	[42]	Chr6	21319043	scaffold00873	37	scaffold000025	1587814	AAAGAACACACATGGTGGTGG	AAGGAGTGTTTGAATAGGCCG
1436	195	CHR6	67.787	UW016108	6Bin54	Cucumber	Chr6	66.926	this study	Chr6	21346156	scaffold00873	27854	scaffold000025	1614862	TTCAAATCCGCCATTTTCTC	GAAGGAGGCTGAAGAGGAGAG
1437	196	CHR6	67.787	SSR18208		Cucumber	Chr6	62.5	[42]	Chr6	21396423	scaffold00873	78976	scaffold000025	1665194	TGCTGGCTAAGGTGTCATCA	ACCAGAATGACACCGGAAGA
1438	197	CHR6	68.42	SSR01698	6Bin55	Cucumber	Chr6	68.193	this study	No Hit		No Hit		No Hit		ACGATGAATTTTGCCGTAGC	GAAGAATCACTGAACCCCGA
1439	198	CHR6	68.42	SSR14859		Cucumber	Chr6	62.5	[42]	Chr6	21809123	scaffold01001	130173	scaffold000025	2077894	CAAACCTAGCCTTAACCTTTGG	AAACCTTTTTGACGTTGAAGGA
1440	199	CHR6	68.42	SSR11985		Cucumber	Chr6	71.339	[45]	Chr6	21878052	scaffold01001	222422	No hit		GCTGCATTTCATTTAACGCTT	TGGTCCATCCTCACCAATTT
1441	200	CHR6	68.42	UW085354		Cucumber	Chr6	68.223	this study	Chr6	21917152	scaffold01001	262546	scaffold000044	101118	TGGAGCATATAAGTAAGGTTTAGGG	TGGGCAAATAGTCATATTTTGAT
1442	201	CHR6	68.42	SSR15199		Cucumber	Chr6	62.5	[42]	Chr6	21972535	scaffold01001	317808	scaffold000044	156530	TGGGGATTGAACTGACAATG	TGGTGATTGTTTGAGGAAGG
1443	202	CHR6	69.827	SSR18289		Cucumber	Chr6	68	[42]	Chr6	22067384	scaffold01001	415698	No hit		TGGTTTTGAAGACGGAACAA	CCACCCACCCTTACACAGTA
1444	203	CHR6	69.827	UW085355	6Bin56	Cucumber	Chr6	69.008	this study	Chr6	22181800	scaffold01001	531620	scaffold000044	365742	TCATCCAACACTTTAAAATACCAAA	GAAGGCTATGAATTTGGATGG
1445	204	CHR6	69.827	SSR16096		Cucumber	Chr6	72.99	[45]	Chr6	22192257	scaffold01001	542559	scaffold000044	376252	GCGTGCCCTTCTACTGTTTC	TCAAGCCGATTTCTCTTCGT
1446	205	CHR6	71.223	SSR17818	6Bin57	Cucumber	Chr6	69.613	this study	Chr6	22250617	scaffold01001	601504	scaffold000044	434612	GGTCTAGATTTGACCCTCTCCA	CTTCACCTTCACCTTCCCAG
1447	206	CHR6	71.223	SSR21885	6Bin58	Cucumber	Chr6	74.605	[45]	Chr6	22440029	scaffold01001	761534	scaffold000044	624024	AAGATTCAGGAGGAGGGGAA	AGTTCCACAAGGCACAGGTC
1448	207	CHR6	72.26	SSR19165	6Bin59	Cucumber	Chr6	71.359	this study	Chr6	22595088	scaffold00858	17923	scaffold000044	779083	AATCCACGTTGGTTGTCGTT	GAAGGGCCAAAAATGTTTCA
1449	208	CHR6	72.26	SSR13741		Cucumber	Chr6	72.3	[42]	Chr6	23186748	scaffold00858	625418	scaffold000044	1370743	TTTCGCCCATGAAATTCTTC	CAAAGAGGTTCACGTGGGTT
1450	209	CHR6	72.26	SSR19842		Cucumber	Chr6	70.2	[42]	Chr6	23060872	scaffold00858	489483	scaffold000044	1244867	CCCCACCTAAACCTTTCCAT	GTTTGTGCAAAACCCAATCC
1451	210	CHR6	72.26	SSR10449		Cucumber	Chr6	72.696	this study	Chr6	23017837	scaffold00858	445663	scaffold000044	1201832	CACAATTTCCTCCGCTGTTT	CCTTTTCAGCTTCTTCTAATTTCTC
1452	211	CHR6	76.607	CM04		Melon	Chr6	77.462	this study	No hit		No hit		No hit		CATGGCGATGTTTTCTTTCA	AAGGGAAAATTTTGGAAGTGG
1453	212	CHR6	76.607	SSR30097		Cucumber	Chr6	75.1	[42]	No hit		No hit		No hit		AAAGCAATTCTCATGTTTTCCC	TTCGTCCTATTTGTACGACGTG
1454	213	CHR6	76.607	SSR17604	6Bin60	Cucumber	Chr6	74.945	this study	Chr6	23515890	scaffold00927	281965	No hit		TTGAAGTGGGAGAGGAAGGA	TTCATTTTGATATTGAAGTTAACACG
1455	214	CHR6	76.607	UW020605		Cucumber	Chr6	75.1	[42]	No hit		No hit		No hit		AAAGCAATTCTCATGTTTTCCC	TTCGTCCTATTTGTACGACGTG
1456	215	CHR6	76.608	SSR00584		Cucumber	Chr6	79.981	[45]	No hit		scaffold01943	7884	scaffold000035	1559134	CTAGCCCCGGTCATAATCAA	TTCTTGGAGGATTTGCAGAAA
1457	216	CHR6	77.768	UW020559		Cucumber	Chr6	75.763	this study	Chr6	23855913	scaffold00927	621988	scaffold000035	1503844	CCGAAATTGAACCGAGAAAA	AAAATCGAACGGATAATTAGTCTCA
1458	217	CHR6	77.768	SSR23401	6Bin61	Cucumber	Chr6	77.3	[42]	Chr6	23940700	scaffold00927	462813	scaffold000035	1419508	AAGTGGGCCCTGCTCTAGTT	GGAAGAAAAATTGAAAGCAATG
1459	218	CHR6	77.768	SSR14009		Cucumber	Chr6	77.3	[42]	Chr6	24725228	scaffold00927	1491141	scaffold000035	636084	TTGATAATACTGGGCGGGAG	GGCTATCGCATTAGAACACCA
1460	219	CHR6	78.948	SSR06424	6Bin62	Cucumber	Chr6	82.22	[45]	No hit		No hit		No hit		GCTCCCTCAATTGGGTAACA	AACCGAAATTCATATGTGGAAAA
1461	220	CHR6	80.351	SSR18079	6Bin63	Cucumber	Chr6	78.521	this study	Chr6	24737584	scaffold00927	1503659	scaffold000035	623944	GGTAATATGACAAAACAAAATTACAAA	TCATCACTATCCATGCCATCA
1462	221	CHR6	80.351	SSR19970		Cucumber	Chr6	78.8	[42]	Chr6	24594432	scaffold00927	1360507	scaffold000035	760472	TACCCGGTAATCTTCCCCTC	CAACAGAAGCAAAGTAGGTGGA
1463	222	CHR6	80.351	RGA-UW084801		cucumber	Chr6	78.023	This stduy	Chr6	24571046	scaffold00927	1337121	Scaffold000035	783738	CGC TGT CTG GAT TCA TTG G	GGA GAG GTG AAG GGG AAA GA
1464	223	CHR6	80.351	SSR23284		Cucumber	Chr6	78.8	[42]	Chr6	24802864	No hit		scaffold000035	561296	TCCTTCTTTCATACAATGTTTATGTT	CATTAGATTAGCTAGTTGGAAGGG
1465	224	CHR6	80.351	SSR14934		Cucumber	Chr6	78.8	[42]	No hit		No hit		No hit		ATACCTTGCCGGAGCCTTAT	ACTTTTTCAGCAGAGCAGCC
1466	225	CHR6	81.531	SSR18956	6Bin64	Cucumber	Chr6	80.2	[42]	Chr6	25028967	scaffold00927	1795223	scaffold000035	341062	CGTATGTACGACAAAATGTGAACAG	TCGAAACCTCAATACTTCTACCAA
1467	226	CHR6	81.531	SSR25043		Cucumber	Chr6	80.2	[42]	Chr6	25084767	scaffold00927	1850842	scaffold000035	285765	CACTCCTACCTCTCTGTTTTTGG	TTTCCAATAATCCCCCATCC
1468	227	CHR6	82.97	SSR23856	6Bin65	Cucumber	Chr6	81.1	[42]	Chr6	25351229	scaffold00927	2117304	scaffold000035	19737	GAAACGAACAGATGATGGGAA	TTGCTATAGATTCCTTCTCGGTC
1469	228	CHR6	83.988	SSR03147	6Bin66	Cucumber	Chr6	82.572	this study	Chr6	25214044	scaffold00927	1980119	scaffold000035	153182	GCAAAGCTTTAAGGTTGTTTTTG	GCAAAATGATGTGTGCTTTACC
1470	229	CHR6	83.988	SSR15482		Cucumber	Chr6	82.3	[42]	Chr6	25256683	scaffold00927	2024082	No hit		AAAAACAGCAGGGCAGAAGA	GTTGAGCTGTCTATGGGGGA
1471	230	CHR6	83.988	UW021450		Cucumber	Chr6	82.713	this study	Chr6	25501520	scaffold00927	2267595	scaffold000045	142856	GAGGTGTTTGGAATACATTTTCA	CCCTGATTTTTGTTTCATGTCA
1472	231	CHR6	85.266	SSR21936	6Bin67	Cucumber	Chr6	83.146	this study	Chr6	25666744	scaffold00927	2432819	scaffold000045	304220	TTGGTTGGAAAAAGGAAGGTT	GGGCAGAGGCTTTTTCAATA
1473	232	CHR6	85.266	SSR02906		Cucumber	Chr6	84.5	[42]	Chr6	25479636	scaffold00927	2246198	scaffold000045	121330	GAAAAGTGCACTCGGTCCAT	CGCATAAAATCCTCCACGTT
1474	233	CHR6	85.266	SSR12833		Cucumber	Chr6	84.5	[42]	No hit		No hit		No hit		TCCCGACCTCTTCACGTAAC	GGAAGGCTCATACAGTGGGA
1475	234	CHR6	86.139	SSR15516		Cucumber	Chr6	88.671	[45]	Chr6	25731557	scaffold00927	2497632	scaffold000045	368598	TGAGGGTTTAAAAGAAAAAGGTG	GCCAATTCCCCAATTCTTAAT
1476	235	CHR6	86.139	SSR13251	6Bin68	Cucumber	Chr6	81.983	this study	Chr6	25551046	scaffold00927	2317121	scaffold000045	190722	GGTCAATCCAAAAGAGAAAGCA	ATCAACACCATTGACGACCA
1477	236	CHR6	86.139	SSR15316		Cucumber	Chr6	85.1	[42]	Chr6	25840074	scaffold00927	2605672	scaffold000045	464998	TCCAATTTTCTGGCGAAGAC	CAACCGAAACAACGTCTCCT
1478	237	CHR6	86.87	SSR12898		Cucumber	Chr6	86.3	[42]	Chr6	26035134	scaffold00927	2801004	scaffold000045	659151	AAGAGGGGAAAATGGGAAGA	TTGTTTTCGTTTACTAATTTCTTTTG
1479	238	CHR6	86.87	UW084969	6Bin69	Cucumber	Chr6	85.889	this study	Chr6	26056511	scaffold00927	2822727	scaffold000045	680062	GGCCATTGCATAAAAGGAAA	CCCCAAACCCTAAAAAGCTC
1480	239	CHR6	87.074	F	6Bin70	Cucumber	Chr6	87.112	[45]			No hit		No hit
1481	240	CHR6	88.971	SSR12944	6Bin71	Cucumber	Chr6	87.6	[42]	Chr6	26133652	scaffold00927	2899576	scaffold000045	217957	AAGTTTATATTACAGTTGCAACAACCA	TGCACATGTTTAATGGTCCAA
1482	241	CHR6	88.971	SSR12510		Cucumber	Chr6	87.6	[42]	Chr6	26176363	scaffold00927	2942438	scaffold000045	798303	TCCTGTAAGCAATCTCCGGT	GGTGGCGACGATATGTCTTT
1483	242	CHR6	88.971	SSR20599		Cucumber	Chr6	89.8	[42]	No hit		scaffold01019	130372	No hit		CATGGTAACTGGTTAGCTCATTTG	TTTATATGGTGTGAATTGAATTTTGA
1484	243	CHR6	88.971	SSR13611		Cucumber	Chr6	89.8	[42]	No hit		scaffold01019	20157	scaffold_repeat036036	102	ACGGGAACACTCATGTCTCA	TTTCGTTGTTTAGTAGACGTTAAAAGA
1485	244	CHR6	89.034	SSR19723		Cucumber	Chr6	93.028	[45]	Chr6	26602453	scaffold00542	84304	scaffold_repeat044231	20	TCCTTTTTGTACTTTTCAAATTTTGTC	TTTTAAAGGATATTTAATTGGGTCC
1486	245	CHR6	90.137	SSR20218	6Bin72	Cucumber	Chr6	89.8	[42]	Chr6	26571710	scaffold00542	53561	scaffold000171	137554	CTGGTGGGTTTTCTGAAACG	TCGCCCACGTCCTCTATATC
1487	246	CHR6	90.137	SSR00045		Cucumber	Chr6	89.8	[42]	Chr6	26578066	scaffold00542	60132	scaffold000171	131191	CGGTTCTTGGAGGTCTGTTG	GACCCACTCGACTCAACCTC
1488	247	CHR6	91.605	CSWCT28	6Bin73	Cucumber	Chr6	91.74	[45]	Chr6	26342788	No hit		No hit		GAATTCAAAAGCATTTCAAAACTA	GAATTCAATTGGGTTTTTGAACCC
1489	248	CHR6	91.605	SSR20964		Cucumber	Chr6	47.9	[42]	Chr6	15754306	scaffold00542	176850	scaffold000177	134332	TTTTCTGACACATCCTTTTGCT	ATTCTGCCAACTCCCATGTC
1490	249	CHR6	92.968	SSR00233	6Bin74	Cucumber	Chr6	89.885	this study	Chr6	26756867	scaffold00542	238718	scaffold000002	3371139	AACCATAAAGTCGGGAGGGT	GGGAAAGGCAGGAGAAAAAC
1491	250	CHR6	92.968	SSR01148		Cucumber	Chr6	94.2	[42]	Chr6	27025218	scaffold00542	508024	scaffold000002	3099076	CGGAGAAAGGCTCAGAAACA	TGCACGCACATAAACTAGGG
1492	251	CHR6	92.968	SSR15606		Cucumber	Chr6	94.2	[42]	No hit		No hit		No hit		GTGGATCCATGGGGATACTG	CCCCCACTTCTCTCTCCTCT
1493	252	CHR6	94.142	SSR06632		Cucumber	Chr6	92.5	[42]	Chr6	26882211	scaffold00542	363857	scaffold000002	3247566	TCAGATGTTGATTGGCTCTCA	AGGGCCAACATTAAAGGGTC
1494	253	CHR6	94.142	SSR11244	6Bin75	Cucumber	Chr6	94.2	[42]	Chr6	27547707	scaffold00542	1029956	No hit		TGTGGGACCCTCCAATTAAG	AGATTTTGTCGCCACGTGAT
1495	254	CHR6	94.142	SSR04751		Cucumber	Chr6	93.4	[42]	Chr6	27428113	scaffold00542	910321	scaffold000002	2703274	TGGTTGAACATACATCATCTTGTG	CACGCATTTGAAAACTGATG
1496	255	CHR6	94.89	SSR17133		Cucumber	Chr6	96.245	[45]	Chr6	27326351	scaffold00542	808202	scaffold000002	2802145	GCAGAGGAAAAGAAGCAAGC	CAATCTTCACAGGAAGGGGA
1497	256	CHR6	94.89	SSR16683	6Bin76	Cucumber	Chr6	93.193	this study	Chr6	27192691	scaffold00542	674542	scaffold000002	2933762	TATTCTCATCGGAAAACGCC	TTTGCCCTACTACCCCTCCT
1498	257	CHR6	94.89	SSR19755		Cucumber	Chr6	93.4	[42]	Chr6	27291289	scaffold00542	773140	scaffold000002	2835947	TATCAGCGAGGGAAGGAAGA	TAATTGCTGCATCGAAGACG
1499	258	CHR6	94.89	SSR21115		Cucumber	Chr6	93.4	[42]	Chr6	26764094	scaffold00542	245945	scaffold000002	3364253	GCAGCAGTCACCCAACCTAT	CACTGTGAACATATGGGAAGGA
1500	259	CHR6	95.921	SSR06240		Cucumber	Chr6	93.4	[42]	No hit		scaffold00542	387613	scaffold000002	3415594	TTGAACATGAAAAGTATTGGCG	TTGCAACTAAGGTGTGCTATTCTC
1501	260	CHR6	95.921	SSR01234	6Bin77	Cucumber	Chr6	95.514	this study	Chr6	27273769	scaffold00542	755620	scaffold000002	2853079	TTGCTTGGTAAGAAGAGTTGAGG	ATGGGTGCAAATAGCAGCTT
1502	261	CHR6	95.921	SSR02460		Cucumber	Chr6	93.625	this study	Chr6	27323492	scaffold00542	805343	No hit		CTCAGAAACCCTTCCACCAA	CTGTACCGCGAGGACAGTTT
1503	262	CHR6	97.658	SSR04454	6Bin78	Cucumber	Chr6	94.803	this study	Chr6	26610656	scaffold00707	92923	scaffold000052	810117	GGAAAGTGTTGTGTTGCTCTTG	GATCCATTTGATGCATTGCT
1504	263	CHR6	97.658	UW084383		Cucumber	Chr6	94.803	this study	Chr6	26544414	scaffold00707	26245	scaffold000052	883347	GCTCTACCCTCCTTCCCCTA	ACTGACCAGACCCAAAATGG
1505	264	CHR6	99.02	SSR01101	6Bin79	Cucumber	Chr6	93.997	this study	Chr6	27820746	scaffold00542	1302597	scaffold000002	2325607	TGTGACCACTCATTACACCCA	TTTATTGTTTGGCCCATTCC
1506	265	CHR6	99.02	SSR21561		Cucumber	Chr6	93.997	this study	Chr6	27847240	scaffold00542	1329091	scaffold000002	2301226	TTGGAATCAAACAAAGAAAGAAA	GGCAAATTTTGGGTAGACGA
1507	266	CHR6	99.02	UW007281		Cucumber	Chr6	94.06	this study	Chr6	27998243	scaffold00542	1479929	scaffold_repeat033957	1	GAGGAGGGTGGTGAGTTGAG	CCCTGTGGGTTCCACTCTAA
1508	267	CHR6	99.02	SSR22498		Cucumber	Chr6	95.8	[42]	Chr6	27821825	No hit		scaffold000002	2324909	ATTGAAAATTCCCGCTTGC	TGGTGGATTGTTACTTTTTAGCTT
1509	268	CHR6	99.968	SSR16882	6Bin80	Cucumber	Chr6	96.268	this study	Chr6	28524947	scaffold00542	2006798	scaffold_repeat037355	153	CACCTCAACTCCTCCATTCAA	TGGAGGTCATTGAGACTTGCT
1510	269	CHR6	99.968	SSR00723		Cucumber	Chr6	98.8	[42]	Chr6	28272270	scaffold00542	1754313	scaffold000002	1890277	AAATAATGAACATGCGTTAATCC	GGTCCGAGTGAGTGAGGTGT
1511	270	CHR6	99.968	SSR05195		Cucumber	Chr6	98.8	[42]	Chr6	28282251	scaffold00542	1763931	scaffold000002	1880581	ACCAGAAACCCTGCTCCTTT	AACCACGTCCTTCTGCATTC
1512	271	CHR6	101.262	SSR14001		Cucumber	Chr6	98.8	[42]	Chr6	28057653	scaffold00542	1538940	scaffold000002		GGCTTGATTTTCGGTTACGA	CTTTTTCCGGTACACATCCG
1513	272	CHR6	101.262	CSWCT5B	6Bin81	Cucumber	Chr6	96.6	[42]	Chr6	27855238	scaffold00542	1337089	scaffold000002	2292874	ATACGAACTCTTTTATTTTATAGG	ATTAAGGAGATAAGAATTGTGTTG
1514	273	CHR6	102.542	UW083886	6Bin82	Cucumber	Chr6	99.711	this study	Chr6	29204271	scaffold00542	2686121	scaffold000002	947536	TTGCCCTTTGTCCTAGGTTG	GGGTCGGTGCAGTTTTGTAA
1515	274	CHR6	102.542	SSR11556		Cucumber	Chr6	101.5	[42]	Chr6	28685543	scaffold00542	2167609	scaffold000002	1476958	TTTCCTGGTTCAAGGGTTTG	CCCATCACTGGTCTGCTTCT
1516	275	CHR6	102.867	SSR15802	6Bin83	Cucumber	Chr6	99.9	[42]	Chr6	28693797	scaffold00542	2175648	scaffold000002	1469137	CAACAAAGCCCTAACAAAAGC	TGCATCTGGTCTCCTTCTTCT
1517	276	CHR6	102.867	SSR17408		Cucumber	Chr6	101.5	[42]	Chr6	28908733	scaffold00542	2390107	scaffold000002		TTCTTCTCCATAAATTTAAACTGCAA	CAAATAAAACAAAACGCAAAAA
1518	277	CHR6	102.867	SSR17835		Cucumber	Chr6	105	[42]	Chr6	29062878	scaffold00542	2544568	scaffold000002	1110563	AAAACAACTCCTCGTGTGGC	CCATTTAGGGCCCAGGTTTA
1519	278	CHR6	104.233	SSR02821	6Bin84	Cucumber	Chr6	100.888	this study	Chr6	29404900	scaffold00542	2886751	No hit		AAAATGGGAACGAAGGACAA	TCCCTCCCACCCTATTTTTC
1520	279	CHR6	104.233	CS_EST276		Cucumber	Chr6	100.888	this study	Chr6	29292077	scaffold00542	2773928	scaffold000002	861385	TTTTGGGGACACTGATCACA	GGATTGCCCAAATGAGAGAG
1521	280	CHR6	104.909	SSR18251	6Bin85	Cucumber	Chr6	101.208	this study	Chr6	29283529	scaffold00542	2765380	scaffold000002	870008	AAATGGCAAAATAATGCATGG	GAGACAGCCACAGAGATTTGG
1522	281	CHR6	104.909	SSR04314		Cucumber	Chr6	101.5	[42]	Chr6	28812443	scaffold00542	2294141	scaffold000002	1353235	CCATGGGGTTCTGTAGCTGT	TGCAGGTGTGGAGAAAAGAA
1523	282	CHR6	104.909	SSR16615		Cucumber	Chr6	101.5	[42]	Chr6	28846107	scaffold00542	2327958	No hit		CTTTCTTTTTGCAAATTGTTTTC	GGACGAAATTTATAGGTTTATTTTCAA
1524	283	CHR6	104.909	SSR01643		Cucumber	Chr6	101.5	[42]	No Hit		No Hit		No hit		TGCAGGTCGACAATTCAATAA	TCAAAAGGCACATGTGATGTC
1525	284	CHR6	105.38	SSR23639		Cucumber	Chr6	102.162	this study	Chr6	30016520	scaffold00542	3498371	scaffold000002	149763	TGCTCACTACCAAGTGACCAAT	TCCACCATACCCCATTTTTC
1526	285	CHR6	105.38	SSR23750	6Bin86	Cucumber	Chr6	102.1	[42]	Chr6	28987011	scaffold00542	2468862	No hit		TCCTCATCACAAGGAGGAAAA	CTGAACTCTGTACGATGGATGG
1527	286	CHR6	105.38	SSR05946		Cucumber	Chr6	102.1	[42]	Chr6	29182318	scaffold00542	2664169	scaffold000002	993603	CCTGAGAATCGAAGGTCACA	GCCATCACTAACTGACGCCT
1528	287	CHR6	107.647	SSR20704		Cucumber	Chr6	105	[42]	Chr6	28802709	scaffold00542	2284560	scaffold000002	1363546	ATTGGCCGACCTTATCCTCT	GCCTCTCCTTTTCCTCAACC
1529	288	CHR6	107.647	SSR01873		Cucumber	Chr6	102.8	[42]	Chr6	29181084	scaffold00542	2662935	scaffold000002	994671	TTTTCTCTCCCACGTTTGTTG	CAAGTGGGCTCGGTTCACTA
1530	289	CHR6	107.647	SSR03150	6Bin87	Cucumber	Chr6	103.5	[42]	Chr6	28918228	scaffold00542	2400079	scaffold000002	1252760	TTGATTGAATGAATGGTTTGGA	TCAAAATTGATTGGTAAGAAGAAGC
1531	290	CHR6	109.129	SSR20993		Cucumber	Chr6	105	[42]	Chr6	29667398	scaffold00542	3149249	No hit		TCTCATTTAATCCCTTAGTTTTAACAT	TGGTCAGTTGGTTACTTGGTCA
1532	291	CHR6	109.129	SSR00193	6Bin88	Cucumber	Chr6	105	[42]	Chr6	29653562	scaffold00542	3135554	scaffold000002	504924	GCCAATCCAATGGAACAAGT	TTGTAAACCAAAACCTTACCCC
1533	292	CHR6	110.743	SSR07477		Cucumber	Chr6	106.5	[42]	Chr6	30098474	scaffold00542	3580325	scaffold000002	69146	CGTTTCATTCATTGCTGCAC	GCCCAGATTTGGTCATTTCTT
1534	293	CHR6	110.743	SSR03357	6Bin89	Cucumber	Chr6	106.5	[42]	Chr6	29904596	scaffold00542	3386663	scaffold000002	261513	AAAAGGGCAAGTCAAAACCC	GGGGAGGAAGAGAGACCCTT
1535	294	CHR6	110.743	SSR06271		Cucumber	Chr6	106.5	[42]	No hit		No hit		scaffold000213	76651	TCGTGCTTCGTTCCATTTTT	CCAATGTCATTTTATTTACCCAAA
1536	295	CHR6	110.743	SSR23742		Cucumber	Chr6	106.5	[42]	No hit		No hit		No hit		CAACAAATACCCGCCAAATC	GCAGCGGGGAGAGATACATA
1537	1	CHR7	0	SSR30647		Cucumber	Chr7	4.752	[45]	Chr7	552549	scaffold03866	229921	No hit		GAAATGAGAGCAAGTTGCAAAA	AGGCGTAAATCTGACCGTTG
1538	2	CHR7	0	SSR14209		Cucumber	Chr7	5.6	[42]	Chr7	669831	scaffold03866	112639	scaffold000057	107892	GAAATGGAAAGTTTGTAGGTGGA	CATTTTTGTAAGTTTAGCAGCCA
1539	3	CHR7	0	UW085408	7Bin01	Cucumber	Chr7	0.65	this study	Chr7	727009	scaffold03866	55379	scaffold000057	168189	TGAACACACACGATTATTGTCA	TTTCATAAAGTTGGAGGTAGTATTCC
1540	4	CHR7	6.14	SSR20286		Cucumber	Chr7	11.45	[45]	Chr7	1427221	scaffold00926	352682	scaffold000057	853360	AAACGTCGATCGAGAGAGGA	AAAGAACCGCCATGTCTTTG
1541	5	CHR7	6.14	SSR15170		Cucumber	Chr7	5.6	[42]	Chr7	1285861	scaffold00926	211322	scaffold000057	726281	TTTTCTCTTCAAGACTTGGTCC	AAAAGGCTGCTAAACAAAAGAAA
1542	6	CHR7	6.14	CM33	7Bin02	Melon	Chr7	1.746	this study	Chr7	1088554	scaffold00926	8911	No hit		TTGGCTTTTGGCTAATCTCC	TGAAGGGGTAAAAAGGTTAAAAA
1543	7	CHR7	8.174	SSR03917	7Bin03	Cucumber	Chr7	0	this study	Chr7	352515	scaffold03806	352515	scaffold000113	222889	CCCTGCAGCTCTTCTTTGTC	TGGTTACAGAAGCAAAAGGGA
1544	8	CHR7	8.174	SSR29620		Cucumber	Chr7	5.6	[42]	Chr7	327026	scaffold03806	327026	scaffold000113	198676	AATTGGACCTTTTGAAGCCC	ATCATCCCATGTGAGGAAGC
1545	9	CHR7	8.174	SSR17201		Cucumber	Chr7	5.6	[42]	Chr7	27942	scaffold03806	27942	scaffold000422	1092	CGGGTAGGGTTCTTTGAATG	TTGGAAAGGGAAATGGAAAA
1546	10	CHR7	8.174	SSR00084		Cucumber	Chr7	5.6	[42]	Chr7	133652	scaffold03806	133652	No hit		AAGTGTCAGCATGTCGTTCG	AAACGTCAGCCACACCTTTC
1547	11	CHR7	10.349	SSR16174		Cucumber	Chr7	5.6	[42]	No hit		No hit		No hit		CATGGAGAAGAAATTTGCATGA	CCCCTATCCCACTTTTTCATT
1548	12	CHR7	10.349	SSR22777	7Bin04	Cucumber	Chr7	1.781	this study	Chr7	842252	scaffold03678	253930	scaffold000057	283654	CTTCTCTCGGCCCAGTACAC	TTAATGTCCCACACTTGGCA
1549	13	CHR7	10.355	SSR20583	7Bin05	Cucumber	Chr7	1.783	this study	Chr7	1188027	scaffold00926	113488	scaffold000057	62943	AACGTAATCGAAGGGTTGGA	CGCTTTAATTTTCAATGGGC
1550	14	CHR7	11.611	SSR20018	7Bin06	Cucumber	Chr7	15.462	[45]	Chr7	2220673	scaffold01239	114598	No hit		TGTTTTGCTATATTTGCAATTGTTT	CACCGTTCTTTCTCTAAAACCTT
1551	15	CHR7	12.795	SSR10066	7Bin07	Cucumber	Chr7	4.231	this study	Chr7	1448163	scaffold00926	373624	scaffold000057	874218	CCATCAGAACTGTCCATCCG	TTCTGACTGCACAACCAACC
1552	16	CHR7	14.149	SSR01099	7Bin08	Cucumber	Chr7	5.394	this study	Chr7	1694338	scaffold00926	619799	scaffold000054	1206195	TTTCCTAGCCAAATCATGCC	CTCGGGTCAGCATCTTTTTC
1553	17	CHR7	15.767	UW041955	7Bin09	Cucumber	Chr7	7.031	this study	Chr7	2192061	scaffold01239	85858	scaffold000054	704746	CATCTCCCTCAATGCATCCT	CACTTTTCACGTACAAAACACG
1554	18	CHR7	20.058	UW084972		Cucumber	Chr7	11.361	this study	Chr7	2576153	scaffold01107	652387	scaffold000054	321007	CAAAGACACAAACTGACACAACAA	TGATTGGCCCCTCAATCTTA
1555	19	CHR7	20.058	SSR20042		Cucumber	Chr7	18.689	[45]	Chr7	2612376	scaffold01107	614916	No hit		GCAAAACCCAAAATCCAAAA	TCAATCTTTGCCTCCTTCGT
1556	20	CHR7	20.058	SSR07502		Cucumber	Chr7	6.3	[42]	Chr7	3180131	scaffold01107	39067	scaffold000010	276864	GGGAAAAATAAAAGCGCCAT	CAAGAATCCGAAGGGTTTCA
1557	21	CHR7	20.058	UW083951	7Bin10	Cucumber	Chr7	11.993	this study	Chr7	2748188	scaffold01107	475108	scaffold000054	148836	TGGAGCACTTCTTTCAATGC	TCATTCATCCAATTTGCTATTCA
1558	22	CHR7	20.058	SSR23722		Cucumber	Chr7	25.033	[45]	No hit		No hit		No hit		GCATTTGAAAGATGTGTCATCG	AAGGCAAATTAATTAACGAGGG
1559	23	CHR7	21.467	SSR12994	7Bin11	Cucumber	Chr7	13.237	this study	Chr7	3042684	scaffold01107	176514	scaffold000010	143759	TCATCCTGCAATGCAAAGAC	ACCGTGGATCTTAAGCCAGA
1560	24	CHR7	21.467	SSR16001		Cucumber	Chr7	5.6	[42]	Chr7	3262905	scaffold01352	98977	scaffold000010	361617	GCCTGTTTTCGGGCTAAACT	TCCAACTAATTTAATTTTGGGCTT
1561	25	CHR7	21.467	SSR19963		Cucumber	Chr7	5.6	[42]	Chr7	3286439	No hit		scaffold000010	385151	GAAAGGGAACCAACATCATCA	CAATTGGTGATTGTTGTGGAA
1562	26	CHR7	21.467	CSWTA11A		Cucumber	Chr7	13.237	this study	No hit		No hit		No hit		GGTAGGCAATCAAAGAGTGGATGG	AACATATAGGAATCTAACAAAGTG
1563	27	CHR7	22.833	SSR14797	7Bin12	Cucumber	Chr7	14.341	this study	Chr7	3419526	scaffold03443	281785	scaffold000010	518238	CCCTAAACCAGAAGTCACCAA	TGTGTTTGTAAATGGTAAAGTCTTCAA
1564	28	CHR7	22.833	SSR21708		Cucumber	Chr7	6.3	[42]	Chr7	3459049	scaffold03443	242127	scaffold000010	557761	CGCAATTATGATTACAATGTTCA	AGTGCACCAATTCGAATAAAA
1565	29	CHR7	22.833	SSR19437		Cucumber	Chr7	6.3	[42]	Chr7	3626857	scaffold03443	58603	scaffold000010	725569	TGATTGATCCCACTTCAGCA	TTGGGTGTACAACTCGAAGG
1566	30	CHR7	22.833	SSR00015		Cucumber	Chr7	15.155	this study	Chr7	3605198	scaffold03443	84223	scaffold000010	703910	CCAAACTGGAGGCAAACCT	GAAAAGCACAGCAAAAATCCA
1567	31	CHR7	24.444	SSR22831	7Bin13	Cucumber	Chr7	9.8	[42]	No hit		No hit		No hit		TTTGGAAATTAGTATAATGTATGGTGA	AACCAATACTTTTAATATCAACCTCG
1568	32	CHR7	24.444	UW084483		Cucumber	Chr7	16.254	this study	Chr7	3745275	scaffold01658	49693	scaffold000010	843987	GGTCTTCCTTTTCAAATCATTG	AAAAATTCCTAAGACGACGATCA
1569	33	CHR7	28.701	SSR21006	7Bin14	Cucumber	Chr7	5.6	[42]	No hit		scaffold01658	592896	No hit		CGTAAACGTATGTTGCACGTATC	TGTTTCTTTAAAGTTGTTCTTTCTCAA
1570	34	CHR7	28.701	TJ230		Melon	Chr7	19.357	this study	Chr7	4396573	No hit		No hit		CCCCATCAGTAAAGATGATGAA	TTGAAGAAGAAGGTAAGGGAGA
1571	35	CHR7	28.701	SSR15432		Cucumber	Chr7	5.6	[42]	Chr7	4521585	scaffold01658	867895	scaffold000010	1620297	TGAGAATTGGATGTGCGAAA	TTAGTTCATTGACATGGGATGAT
1572	36	CHR7	29.727	SSR04689	7Bin15	Cucumber	Chr7	20.508	this study	Chr7	4563241	scaffold01658	908827	scaffold000010	1661953	TCTCCGGCAGAAAGAAAAGA	TGCGTCTCCTTCTTCCTCAT
1573	37	CHR7	31.185	CM07		Melon	Chr7	21.938	this study	Chr7	4639130	scaffold01658	990692	scaffold000010	1737842	TTTCCCGCATTGATTTTCTC	GAGAAACGCTTCCCACAAAC
1574	38	CHR7	31.185	MU4104-1	7Bin16	Melon	Chr7	22.108	this study	Chr7	4639130	scaffold01658	990692	scaffold000010	1737842	TTTCCCGCATTGATTTTCTC	GAGAAACGCTTCCCACAAAC
1575	39	CHR7	31.626	SSR19918	7Bin17	Cucumber	Chr7	36.635	[45]	Chr7	5057866	scaffold01658	1408790	No hit		CACATGACACAAACACAATTCTT	GAGTCCCCAAAAGCAATTCA
1576	40	CHR7	32.051	SSR14224	7Bin18	Cucumber	Chr7	22.871	this study	Chr7	4866060	scaffold01658	1221782	scaffold000010	1964772	TTCCATCACTTCACCAACCA	CAATTACCCCATGGTTCCAG
1577	41	CHR7	32.051	SSR06585		Cucumber	Chr7	6.3	[42]	Chr7	4647028	No hit		No hit		GCAGGTCATACTCTTTAATTATTCCA	TGTTATCATCGCCATACCCA
1578	42	CHR7	32.344	SSR18648	7Bin19	Cucumber	Chr7	37.337	[45]	Chr7	5014213	scaffold01658	1364846	scaffold000010	2112925	GCCATGAATGGAAACATGAA	TAAATTTTCCCAAATCCCCC
1579	43	CHR7	32.798	SSR15477	7Bin20	Cucumber	Chr7	23.48	this study	Chr7	4826593	scaffold01658	1182144	scaffold000010	1925305	CTGCCATTTCTGGGTTTGAT	AATTCTTCTGGGAATGGCCT
1580	44	CHR7	35.108	SSR33395	7Bin21	Cucumber	Chr7	25.517	this study	Chr7	5111133	scaffold01658	1461893	scaffold000010	2209845	TTTTTGGAATATACGGCGCT	TCCAAAAGATTCCATTTCGT
1581	45	CHR7	35.108	SSR00158		Cucumber	Chr6	1.8	[42]	Chr7	5165995	scaffold01658	1520743	scaffold000010	2264707	TTCGTATTCCCAAAAGCTGC	TTGAACGGTTGTGATTCGTC
1582	46	CHR7	36.098	SSR17933		Cucumber	Chr7	5.6	[42]	No hit		scaffold00603	124261	scaffold000302	11569	CCAAACTGTGTGTCTGCGTT	AATATTGGTGGGGTTGGGTT
1583	47	CHR7	36.098	UW060272		Cucumber	Chr7	27.348	this study	Chr7	5731331	scaffold02639	232684	scaffold000191	110526	TTCAAGATCACACCCCAACA	ACTAATACCATTTGTTGACTTTGTTTT
1584	48	CHR7	36.098	UW085402		Cucumber	Chr7	26.969	this study	Chr7	5607284	scaffold02639	108425	scaffold000691	1590	CGGCGCCACTCAGTTAGAT	AAAACCATTAAATTGGAATGATAAA
1585	49	CHR7	36.098	UW085401		Cucumber	Chr7	27.53	this study	Chr7	5547728	scaffold02639	49060	scaffold000214	47091	TTTTGACTAAGCTCGGACTTCA	CAACAAGTCTTTCAAATATGAGCA
1586	50	CHR7	36.098	SSR14981		Cucumber	Chr7	5.6	[42]	Chr7	6539866	scaffold03841	79689	scaffold000023	26862	GAGTGCTTGGAGTTGGGTGT	GAGTGGGAATGAGGAGGTGA
1587	51	CHR7	36.098	SSR18907	7Bin22	Cucumber	Chr7	41.349	[45]	Chr7	6881241	scaffold03306	195956	scaffold000023	368237	TCAATGTTTTCTGTAAATTTTGGAT	TGCATATGTTCGAGGTAAAGG
1588	52	CHR7	36.244	SSR07473	7Bin23	Cucumber	Chr7	26.925	this study	Chr7	6754293	scaffold03306	324467	scaffold000023	241289	CGAGTGTGGACATTTTAGAGGG	TTGACTTTCCTCATTCTTTTAATGC
1589	53	CHR7	36.244	SSR22643		Cucumber	Chr7	6.3	[42]	Chr7	6920306	scaffold03306	159882	scaffold000023	407302	TGCATAGCATTTGACACAGTCT	TTTAACAATGTTGTGGCCGA
1590	54	CHR7	36.244	SSR18326		Cucumber	Chr7	42.751	[45]	Chr7	7009985	scaffold03306	72058	No hit		TCATTTTCTTCTCGAGAGAGTTTTT	AATATCCCTCGTTGTTTGACA
1591	55	CHR7	37.159	SSR02432		Cucumber	Chr7	5.6	[42]	Chr7	7278307	scaffold02014	87678	scaffold000023	765303	GGGCCAAGAAACATCAAGAA	TTGGATTCATTTTCAAGCCAT
1592	56	CHR7	37.159	SSR19291	7Bin24	Cucumber	Chr7	26.673	this study	Chr7	7282961	scaffold02014	92344	scaffold000023	769957	ATGGGAAGAAAAGTGGGACC	AGATTTCCTCCCCAATTTCG
1593	57	CHR7	37.159	UW084478		Cucumber	Chr7	27.157	this study	Chr7	7151877	scaffold01517	510	scaffold000023	639019	TTTGCATAATGGGAAGAAGG	CCCCACAAGAATGGAGAATG
1594	58	CHR7	37.159	UW083844		Cucumber	Chr7	26.328	this study	Chr7	6619926	scaffold03841	5372	scaffold000023	106803	TTTTAAATTTCACCCCTATGTTTTT	TGGTGTCAAACTACATGTTTTTAATG
1595	59	CHR7	37.159	UW085406		Cucumber	Chr7	27.912	this study	Chr7	7603653	scaffold00089	245694	scaffold000023	1090633	TATGGAGAAGGCAGCATGAA	TTCTTATTCTTGGCGTAAAATGC
1596	60	CHR7	38.447	UW085407	7Bin25	Cucumber	Chr7	29.393	this study	Chr7	7658555	scaffold00089	298129	scaffold000023	1145510	GAGCTTTTGGGAAAAGTCA	AGAAGATGGGGCCAGAATTT
1597	61	CHR7	38.447	SSR04847		Cucumber	Chr7	6.3	[42]	Chr7	7614358	scaffold00089	256618	scaffold000023		TCGTGCCTCATTTGGTAGTG	GCCAAGGTAACGAATTGCAT
1598	62	CHR7	38.447	UW084437		Cucumber	Chr7	30.572	this study	Chr7	7864424	scaffold01116	169415	scaffold000023	1351420	TTAAAAATTGACCAACTTACAACTATG	AATAGGAAGCCGGTTTTTGG
1599	63	CHR7	38.447	UW085200		Cucumber	Chr7	28.917	this study	Chr7	6457851	scaffold02669	86727	scaffold000125	615833	CCATATTATAAGGGATGAGTTCATTT	AACAAAACCACTAAAAGACAAAA
1600	64	CHR7	38.447	UW085202		Cucumber	Chr7	28.215	this study	Chr7	6041622	scaffold02205	136301	scaffold000125	199774	TCACACTCCCTCCATTCACA	GAATGAAATTAAAGGGCCACA
1601	65	CHR7	40.308	SSR11742	7Bin26	Cucumber	Chr7	49.863	[45]	Chr3	28691068	scaffold02047	534563	scaffold000208	30750	GCTATCCCCAAGGATGATGA	AGCTTGGCTTCGTCTTTTGA
1602	66	CHR7	40.308	SSR20011		Cucumber	Chr7	46.782	[45]	Chr7	9247318	scaffold02047	280633	scaffold000107	271169	AAATCGCAGCTCCACTCATT	TGGCTTCCATATTACTCGGC
1603	67	CHR7	40.308	UW085246		Cucumber	Chr7	34.514	this study	Chr7	9409732	scaffold02047	435417	scaffold000107	433570	TCGAAAAACGTGGTACAATCC	TGCGTTTCAATTCAATTTTGTT
1604	68	CHR7	40.308	UW085277		Cucumber	Chr7	35.733	this study	Chr7	9529907	scaffold02047	725336	scaffold000143	202806	GATCTCGACCAAGATTCCTCA	CAGTTTCGATGTACTAGGCAAACA
1605	69	CHR7	40.308	UW085278		Cucumber	Chr7	35.733	this study	Chr7	9653313	scaffold02047	857012	scaffold000143	79441	ACATTGCTGGCATTTCAAG	TGCCATTAGTACAAGAATGTGACAA
1606	70	CHR7	41.781	SSR04704	7Bin27	Cucumber	Chr7	21.1	[42]	Chr7	9737055	scaffold00793	2878528	scaffold000022	2548568	CATTCCCTTTTCGAACCTCA	AGGCCGATTTGGAAAGAAAT
1607	71	CHR7	42.8	SSR04584	7Bin28	Cucumber	Chr7	13.8	[42]	Chr7	8765649	scaffold02046	657184	scaffold000023	2252645	AGGGTTGTCTTTATGGGGCT	CCACACACACACGTGGTAATC
1608	72	CHR7	42.8	SSR05978		Cucumber	Chr7	5.2	[42]	Chr7	8348246	scaffold02046		No hit		AGTCCACCCTCAAATGCAAC	CATACCATTCCACCGTAGGAC
1609	73	CHR7	43.267	SSR24720		Cucumber	Chr7	12.5	[42]	Chr7	8620040	No hit		scaffold000023	2107036	TGCCCATTTAATTGTTGATTTG	TTCTAGATTACAACCCTTGCACTT
1610	74	CHR7	43.267	SSR00688		Cucumber	Chr7	33.64	this study	Chr7	8792455	scaffold02046	682621	scaffold000023	2279451	AAGCCACCTTCCCTCTCAAT	GCAAACTGTGGGACGTTTCT
1611	75	CHR7	43.267	UW084497	7Bin29	Cucumber	Chr7	31.6	this study	Chr7	8351117	scaffold02046	277495	scaffold000023	1838113	CATGTCAATCACATTCAATAGAGACA	TTTTCTTCCAATTTATATGAAGTTTTG
1612	76	CHR7	45.246	SSR11665	7Bin30	Cucumber	Chr7	25.3	[42]	Chr7	11150515	scaffold00793		No hit		CTTCGCTCATTCACCCTCAT	TTGAATGATTAATATGGTGAGAAAAA
1613	77	CHR7	45.246	SSR19665		Cucumber	Chr7	25.3	[42]	Chr7	11192652	No hit		scaffold000022	1067094	CGCCTTATACAGCATGCAAA	AAACAAGGAGTGGGCTTGTG
1614	78	CHR7	46.405	SSR00215	7Bin31	Cucumber	Chr7	26	[42]	Chr7	11477289	scaffold00793	1138294	scaffold000022	804255	GGAGCCCTAGTAGGAAACCG	GGACCACGTGAAAGATTCAGA
1615	79	CHR7	49.021	SSR13885	7Bin32	Cucumber	Chr7	31.5	[42]	Chr7	12684121	No hit		scaffold000139	275164	GAGGGAAAGTGGGAGAGGAG	TCGGCTCAAATACCTTATCCA
1616	80	CHR7	50.419	SSR11741	7Bin33	Cucumber	Chr7	41.304	this study	Chr7	11798863	scaffold00793	816720	scaffold000022	495887	GTCCCCTCCATTGACAAAGA	GAGCCCCTGTACGATGTGAT
1617	81	CHR7	50.88	UW083911	7Bin34	Cucumber	Chr7	40.477	this study	Chr7	10910558	scaffold00793	1705012	scaffold000022	1327840	AAAGATCAATTAATGCTATCGAAA	TGCAATCAATTGTGATGGAGA
1618	82	CHR7	51.502	SSR16591	7Bin35	Cucumber	Chr7	42.035	this study	Chr7	12076245	scaffold00793	539338	scaffold000022	215383	TTTTGGGTAGAAATCAAGAAACG	GGGAATCAAACATTCATGGC
1619	83	CHR7	51.502	SSR00048		Cucumber	Chr7	29.1	[42]	Chr7	12121718	scaffold00793	493865	scaffold000022	173283	CCGATCGTTGCTAGGAGAAC	CTCCCGAAACCTAGAAACCC
1620	84	CHR7	51.502	UW085287		Cucumber	Chr7	42.035	this study	Chr7	12360928	scaffold00793	254244	scaffold000158	27733	TTGTTAGTCTGGGTGATTATTTGG	TCGAGATTTATCCTAACAAAAATGTAA
1621	85	CHR7	51.502	UW084390		Cucumber	Chr7	42.071	this study	Chr7	12468390	scaffold00793	147193	No hit		TGGGAAACAACTAACATACGTG	TCCATTTTCTTAATTTCGTTATTTGA
1622	86	CHR7	51.502	UW085286		Cucumber	Chr7	42.135	this study	Chr7	12482318	scaffold00793	133114	scaffold000158	142162	ATCCACTAAGAAACATAGTATGGA	GAACTTCCACTGTAAAAGGATCA
1623	87	CHR7	51.502	SSR20060		Cucumber	Chr7	67.579	[45]	Chr7	12458302	scaffold00793	157281	scaffold000158	123735	TCAGACATACATTGCCCCAA	GGGGATTGAAAATTTCGGTT
1624	88	CHR7	52.216	SSR14861	7Bin36	Cucumber	Chr7	61.85	[45]	Chr7	12776373	scaffold03967	160291	scaffold000139	186971	ATTTCTTCCCCCACCAAAAC	ATGAATCCTCCTCCCAGAGC
1625	89	CHR7	54.324	SSR22097	7Bin37	Cucumber	Chr7	43.457	this study	Chr7	13291956	scaffold03967	675874	scaffold000126	66077	ACGGTCATCCGAATTCTCAG	CAACAAACGATCCAACATCG
1626	90	CHR7	54.324	SSR18771		Cucumber	Chr7	35.6	[42]	Chr7	13529136	scaffold03967	913054	scaffold000126	300280	GCACGTGGGTCAAAGAATTT	GTTGGTCAGCAAAAACGACA
1627	91	CHR7	54.324	SSR12442		Cucumber	Chr7	43.721	this study	No hit		No hit		scaffold000126	160051	TCCCACAAAACATTTTCCAA	CAATGACAGGAAACAAACCCT
1628	92	CHR7	55.001	UW084514	7Bin38	Cucumber	Chr7	45.307	this study	Chr7	14144234	scaffold02310	27424	scaffold000081	292529	TGATTAATTGAGGTGGTTGACTAAA	TCATCTTCCTCCTCTGTATCCAC
1629	93	CHR7	55.001	SSR13189		Cucumber	Chr7	43.2	[42]	Chr7	14436803	No hit		scaffold000081	585098	GCAGTCATTTTGGCGATACA	GCTGTGTCAGAAGCTCACAACT
1630	94	CHR7	55.001	SSR14606		Cucumber	Chr7	39	[42]	Chr7	14073095	scaffold03967	1186199	scaffold000081	221390	TCTCATGGATCATTATTGGGC	CCCAACAAAAGAAATGCTCA
1631	95	CHR7	57.606	UW083825	7Bin39	Cucumber	Chr7	47.055	this study	Chr7	14651177	scaffold03002	42	scaffold000123	239788	GAACCTCTTGAAATTTAGATCACACA	GCATTATGATTAGATACAACCTCCT
1632	96	CHR7	57.606	SSR29516		Cucumber	Chr7	43.2	[42]	No hit		No hit		scaffold000123	68195	GAAGTAGGGGTTGGGTTGGT	TCTCGGTCTCTTTGGCTTTT
1633	97	CHR7	58.616	MU6481-1	7Bin40	Melon	Chr7	48.21	this study	Chr7	14733553	scaffold01052	297	scaffold000123	157627	GAATCATGCACCGATGACAC	GCCAAACAAGTCTCCCAAAA
1634	98	CHR7	59.269	SSR17292	7Bin41	Cucumber	Chr7	39.6	[42]	Chr7	14092175	scaffold03967	1205581	scaffold000081	240470	CTCGATTGGAGTCCCTTTGT	CGGACAATTGTGTCAACCAC
1635	99	CHR7	61.198	SSR23250	7Bin42	Cucumber	Chr7	43.2	[42]	Chr7	14332058	No hit		scaffold000081	480353	TTACCTCACTTGCCTCTGCC	TAAGGAATATGGTGGTGGGG
1636	100	CHR7	61.983	SSR13188	7Bin43	Cucumber	Chr7	50.219	this study	Chr7	15361503	scaffold01416	641158	scaffold000006	2323064	GGGAATTTTCATTTATTTGGTCA	GGGAATTGGGATCCCTACAA
1637	101	CHR7	61.983	SSR22593		Cucumber	Chr7	43.2	[42]	Chr7	14822985	No hit		No hit		CGTTGCATGGATAAAGAAACC	ATTATGTTCCAGCTCCACGG
1638	102	CHR7	63.613	SSR00926	7Bin44	Cucumber	Chr7	52.79	this study	Chr7	15648145	scaffold01416	353382	scaffold000006	2036422	TAAAAGTAGCCGTTGGGTGC	TGACTTTCTGCACCTCTTTATCA
1639	103	CHR7	64.696	SSR01898	7Bin45	Cucumber	Chr7	53.556	this study	No hit		scaffold01416	255276	scaffold_repeat040761	82	AAAAATGTCAGAGAAGTGGATTGA	TTTGTGTTAGAGAAAGAGAGAGAGAG
1640	104	CHR7	64.696	SSR00205		Cucumber	Chr7	48.6	[42]	Chr7	15682476	scaffold01416	317800	No hit		TTTCCACAATGTAGGAGGAGTG	TTCCATTCATACTCTAAAGTCCTCA
1641	105	CHR7	64.696	SSR21743		Cucumber	Chr7	48.6	[42]	Chr7	15681293	scaffold01416	318781	No hit		TCTGAGTTCCATCCCCTTTG	CAATGTGAGTTTTTGGTTGAGA
1642	106	CHR7	64.696	SSR17352		Cucumber	Chr7	48.6	[42]	Chr7	15309764	scaffold01416	693246	scaffold000006	2374803	TCATCTAAATATAAAGTTGAATGGTTG	CTCCTCACTCACACTTCGCC
1643	107	CHR7	66.667	SSR06609		Cucumber	Chr7	48.6	[42]	Chr7	15237964	scaffold00345	257918	scaffold000006	2446603	TCTAATGGAAACCCTCTCCG	GAGACGGAATCGGAATCAAA
1644	108	CHR7	66.667	CSWCT11	7Bin46	Cucumber	Chr7	53.391	this study	Chr7	15867567	scaffold01416	120438	scaffold000006	1817000	ATAGGCAATATGGCTTCT	CACTTCAATGGAGTTTCG
1645	109	CHR7	66.667	UW083994		Cucumber	Chr7	53.391	this study	Chr7	15909309	scaffold01416	76416	scaffold000006	1775257	CCACTCAGCAAGACATGGAA	TGCAAAATGTAAATTTGTGAAACTG
1646	110	CHR7	67.751	SSR15322		Cucumber	Chr7	51.6	[42]	Chr7	15990382	scaffold01024	575321	scaffold000006	1694185	TGAGGTGTAGGGTGCTATCCA	CCATTCAACGTACACTACACACG
1647	111	CHR7	67.751	SSR06057		Cucumber	Chr7	52.9	[42]	Chr7	16165065	scaffold01024	394407	scaffold000006	1519502	GTTCGTGACTCACCAGACCC	TCCTGAATTTTGGGAATTGG
1648	112	CHR7	67.751	SSR00083		Cucumber	Chr6	101.5	[42]	Chr7	16267854	scaffold01024	289634	scaffold000006	1416713	GGCTGTGGAGTTCAAAGAGG	GGGAAGTCAAAATGTTTGCG
1649	113	CHR7	67.751	SSR03076		Cucumber	Chr7	52.9	[42]	Chr7	16278072	scaffold01024	279554	scaffold000006	1406495	GGGATGTAGGAGGGGATTGT	TCGTTTATGACAGCATTTCCA
1650	114	CHR7	67.751	UW028811	7Bin47	Cucumber	Chr7	56.925	this study	Chr7	16303998	scaffold01024	253557	scaffold000006	1380569	TTCAAGAACATCGCCATGAG	CAGAAAGAAATGGCAGGGAA
1651	115	CHR7	67.751	UW028775		Cucumber	Chr7	56.925	this study	Chr7	16418837	scaffold01024	141626	scaffold000006	1265730	ACGAGTAGAGAGAGCGCCAC	TTGAGAAGGGACAAAATGGG
1652	116	CHR7	68.499	RGA-UW085072		cucumber	Chr7	57.971	This stduy	Chr7	16539804	scaffold01024	17156	Scaffold000006	1144763	CCGTTACCACAACATCAAGC	AATCACCTGGCTTCCTCATC
1653	117	CHR7	68.499	UW028736	7Bin48	Cucumber	Chr7	57.596	this study	Chr7	16541306	scaffold01024	15638	scaffold000006	1143261	TTTCCACCGACTTACCGAAC	TTTCCCAAACATTTTTGCTTC
1654	118	CHR7	68.499	SSR14654		Cucumber	Chr7	52.9	[42]	No hit		scaffold01024	239466	No hit		TAGGAAAATTTCAGGCGACG	CCTCTCAAATCCCTCACACAA
1655	119	CHR7	69.672	UW084364	7Bin49	Cucumber	Chr7	58.969	this study	Chr7	16668712	scaffold00551	199753	scaffold000006	1015855	CGGACGTTTTAGAGATTTTGC	AAGTACTCCATGAGGGGGAAA
1656	120	CHR7	69.672	UW084365		Cucumber	Chr7	61.742	this study	Chr7	16590733	scaffold00551	279293	scaffold000006	1093834	CAATTTGGGACTTCAAAGTCAGT	CGATGGGTTCAATAGATCTTGATAG
1657	121	CHR7	69.672	SSR19835		Cucumber	Chr7	55	[42]	Chr7	16765843	scaffold00551	100276	No hit		CAAGCCTTGAATGGTTAAATACA	AAAGACTTGGTTGATCACTTTCA
1658	122	CHR7	71.323	SSR03864		Cucumber	Chr7	55	[42]	Chr7	16828466	scaffold00551	36881	scaffold000006	856101	TGTGAAGAATGGGAGCAGC	ATTTCGAAAATTTCTGGGCA
1659	123	CHR7	71.323	UW084516	7Bin50	Cucumber	Chr7	60.583	this study	Chr7	16834355	No hit		scaffold000006	850212	TCATGACGGACAATGAAAGAA	TGTGATTTGGGAGAAAGCAA
1660	124	CHR7	71.323	SSR23373		Cucumber	Chr7	60.1	[42]	Chr7	17550593	scaffold00053	129610	scaffold000006	133974	CCCACCATGCAAAACTCTTT	GTCTTTGCGCACCTCTCACT
1661	125	CHR7	71.824	CSWCT15		Cucumber	Chr7	82.196	[45]	Chr7	16926917	scaffold00929	525538	scaffold000006	757650	GAATTCGCTCACTTCCGAAAAGAG	GAATTCTCGCCGGAGGTCAGGTAG
1662	126	CHR7	71.824	SSR05682		Cucumber	Chr7	80.375	[45]	Chr7	16926709	scaffold00929	525746	scaffold000006	757858	TGAAGGTTTTTCTCCAGCGT	ATTCGCTCACTTCCGAAAAG
1663	127	CHR7	71.824	SSR31005		Cucumber	Chr7	56.4	[42]	Chr7	16950582	No hit		scaffold000006	733985	TTGCACATTAAAAGATTGTCGTC	CAAATTACATAATCACACGCTAAGA
1664	128	CHR7	71.824	SSR20063	7Bin51	Cucumber	Chr7	59.3	[42]	Chr7	17553334	scaffold00053	126847	scaffold000006	131233	CCCACATTGGTCTCAACAAG	GCAGTTATATTTTGAGGGGAGA
1665	129	CHR7	71.824	SSR33278		Cucumber	Chr7	59.3	[42]	Chr7	17606653	scaffold00053	71358	scaffold000006	77914	GCAAACGCAATTAAAACACG	GTTGGAATGAGGGAGTGAGC
1666	130	CHR7	72.206	SSR23671	7Bin52	Cucumber	Chr7	85.666	[45]	No hit		No hit		No hit		TTGGTGCCCTATTTGATGGT	AGCAAATCGACATTTTTGCC
1667	131	CHR7	73.836	SSR13787	7Bin53	Cucumber	Chr7	62.817	this study	Chr7	17253976	scaffold00929	233149	scaffold000006	430591	GGTCGGTCGACTCGATATTC	CATTTGGTCACATATCCTCTTCC
1668	132	CHR7	73.836	SSR05271		Cucumber	Chr7	62.671	this study	Chr7	17178935	scaffold00929	301009	scaffold000006	505632	GGTACAATAGGGAGGCCCAT	AGTGGGGGATGTAATGAAGG
1669	133	CHR7	73.836	SSR15006		Cucumber	Chr7	56.4	[42]	Chr7	17083028	scaffold00929	395409	No hit		CACACAAGGTTTTAGCCACCT	TTGCCATCTTATCTCACAAGG
1670	134	CHR7	73.836	SSR21211		Cucumber	Chr7	56.4	[42]	Chr7	17107281	scaffold00929	369093	No hit		GTGCAATTGGACCAACCATT	TCTTTCACTTTCATCCTTCCA
1671	135	CHR7	74.313	SSR10461	7Bin54	Cucumber	Chr7	60.1	[42]	Chr7	17674732	scaffold01258	14391	scaffold000006	9835	TTCCCGCTTTGTTAGAATTAAGA	TTTAGACTTGTACGAGCCATTTTT
1672	136	CHR7	74.313	SSR20122		Cucumber	Chr7	60.1	[42]	Chr7	19261811	scaffold03588	1576745	Scaffold_repeat000259		TTCCGTGTGTTTAGTTAGTTTATTTCA	GAACTCAACAAAATGGAGTTCAGA
1673	137	CHR7	74.313	SSR27320		Cucumber	Chr7	52.9	[42]	No hit		No hit		No hit		ACCCTGCATCTCCTCCTTTT	TGCATATCATGCAACTACTCACA
1674	138	CHR7	76.738	SSR00477	7Bin55	Cucumber	Chr7	60.1	[42]	Chr7	19307535	scaffold03588	1622469	scaffold000034	26914	TATTGCGATGGTTTGACGTG	GCAAATTCCGGAGTTCGTTA
1675	139	CHR7	76.738	SSR03083		Cucumber	Chr7	60.1	[42]	Chr7	19302924	scaffold03588	1617858	scaffold000034	31324	AAAAACTGCCAAAAGCCTAAA	TTCCATATGCATGCAAGCTC
1676	140	CHR7	76.738	SSR19844		Cucumber	Chr7	60.1	[42]	Chr7	19142689	scaffold03588	1457623	scaffold000034	189419	ACCCATCAACCCATCAACAT	TGGAAGTTGAAAAATGGGAA
1677	141	CHR7	76.738	SSR22891		Cucumber	Chr7	60.1	[42]	Chr7	19130107	scaffold03588	1445041	No hit		AAGCCCATGTTTTACGTTCC	TGGATTGGCAAACACTAACTAGC
1678	142	CHR7	76.738	SSR22901		Cucumber	Chr7	60.1	[42]	Chr7	19084163	scaffold03588	1399097	scaffold000034	247622	GCATTGAGGACACATTGGTG	GGCCAAAATAGGTGAGCAAA
1679	143	CHR7	77.4	SSR03674	7Bin56	Cucumber	Chr7	67.386	this study	Chr7	18811762	scaffold03588	1126696	scaffold000034	511628	CTATGGGCAATCCAATAGGG	TTGCTTCAACCTTACTTGTCTCA
1680	144	CHR7	77.4	SSR17062		Cucumber	Chr7	60.1	[42]	Chr7	18704600	scaffold03588	1019534	scaffold000034	616514	AGCTAGCCACGTAACACCGT	CACTCTCAAAATTTAGCCACACA
1681	145	CHR7	78.4	SSR23073	7Bin57	Cucumber	Chr7	65.825	this study	Chr7	18261832	scaffold03588	576766	scaffold000034	1053841	ATGAGGGAAGACTTTGGGGT	TTTCGTGAAGAAGGGGAAGA
